# Supplementary material for: Transcriptome profiling of symptomatic vs. asymptomatic grapevine plants reveals candidate genes for plant improvement against trunk diseases
Source: BMC Plant Biol. 2025 Jul 2;25:811. doi: 10.1186/s12870-025-06763-9 (PMC12220349; doi:10.1186/s12870-025-06763-9)
Supplement: Supplementary file 2 — Supplementary Material 2 [file 12870_2025_6763_MOESM2_ESM.xlsx]

## Sheet: S2. a) cultivar
Supplementary Table S2. a) Results of the Student's t-test to determine whether the gene expression values are significantly different with respect to the cultivar factor.
Green cells correspond to significance values < 0.050, orange cells to values between 0.050 and 0.14 and red cells to values > 0.14.
Independent Samples Test
		Levene's Test for Equality of Variances		t-test for Equality of Means
		F	Sig.	t	df	Sig. (2-tailed)	Mean Difference	Std. Error Difference	95% Confidence Interval of the Difference
									Lower	Upper
PR2	Equal variances assumed	4.01193	0.0649341	-0.843539	14	0.413108	-0.2655	0.314745	-0.940562	0.409562
	Equal variances not assumed			-0.843539	7.15981	0.426208	-0.2655	0.314745	-1.0064	0.4754
PR3	Equal variances assumed	1.49279	0.241959	2.25421	14	0.0407295	0.448375	0.198906	0.0217641	0.874986
	Equal variances not assumed			2.25421	11.8673	0.0438963	0.448375	0.198906	0.0144579	0.882292
LOX	Equal variances assumed	5.60693	0.0328235	-2.0876	14	0.0555934	-0.566	0.271125	-1.14751	0.0155061
	Equal variances not assumed			-2.0876	7.03452	0.0750417	-0.566	0.271125	-1.20647	0.0744724
PAL	Equal variances assumed	0.0112992	0.916854	0.503339	14	0.622552	0.084875	0.168624	-0.276787	0.446537
	Equal variances not assumed			0.503339	13.9973	0.622553	0.084875	0.168624	-0.276794	0.446544
STS1	Equal variances assumed	41.82	1.48079e-05	-4.64984	14	0.000375195	-1.15487	0.248369	-1.68757	-0.622177
	Equal variances not assumed			-4.64984	7.07095	0.00228088	-1.15487	0.248369	-1.74098	-0.568769
HT5	Equal variances assumed	7.10788	0.0184413	-3.15801	14	0.0069796	-1.0125	0.320613	-1.70015	-0.324853
	Equal variances not assumed			-3.15801	7.6521	0.0142236	-1.0125	0.320613	-1.75773	-0.267273
cwINV	Equal variances assumed	11.0755	0.00497724	-3.18091	14	0.00666893	-0.61375	0.192948	-1.02758	-0.199918
	Equal variances not assumed			-3.18091	7.76561	0.0134912	-0.61375	0.192948	-1.06104	-0.166463
GIN2	Equal variances assumed	3.27268	0.0919614	-1.64967	14	0.121259	-0.50125	0.303849	-1.15294	0.150441
	Equal variances not assumed			-1.64967	9.66698	0.131076	-0.50125	0.303849	-1.18144	0.178942
PER42	Equal variances assumed	3.69831	0.075048	-1.62318	14	0.126846	-0.427	0.263064	-0.991216	0.137216
	Equal variances not assumed			-1.62318	9.67124	0.136652	-0.427	0.263064	-1.01586	0.161855
MAPKKK17	Equal variances assumed	1.84423	0.19594	-1.56451	14	0.140015	-0.4305	0.275166	-1.02067	0.159672
	Equal variances not assumed			-1.56451	11.7675	0.144178	-0.4305	0.275166	-1.03135	0.170351
PR1	Equal variances assumed	3.63592	0.0772784	1.21355	14	0.244996	0.23675	0.195088	-0.181673	0.655173
	Equal variances not assumed			1.21355	8.15812	0.258881	0.23675	0.195088	-0.211611	0.685111
PR4	Equal variances assumed	5.77687	0.030662	-1.32344	14	0.206896	-0.406125	0.306871	-1.0643	0.252048
	Equal variances not assumed			-1.32344	7.14148	0.226484	-0.406125	0.306871	-1.12886	0.316606
TLP8	Equal variances assumed	1.7044	0.212761	0.441764	14	0.665407	0.0885	0.200333	-0.341172	0.518172
	Equal variances not assumed			0.441764	9.56495	0.668479	0.0885	0.200333	-0.360637	0.537637
TLP9	Equal variances assumed	0.467039	0.505506	0.200868	14	0.84369	0.03625	0.180466	-0.350812	0.423312
	Equal variances not assumed			0.200868	11.9268	0.844186	0.03625	0.180466	-0.35722	0.42972
TLP3	Equal variances assumed	1.26995	0.278721	0.565467	14	0.580706	0.115875	0.204919	-0.323633	0.555383
	Equal variances not assumed			0.565467	9.97233	0.584253	0.115875	0.204919	-0.340885	0.572635
HSP101	Equal variances assumed	2.09113	0.170171	3.4624	14	0.00380955	0.581	0.167803	0.221099	0.940901
	Equal variances not assumed			3.4624	9.79819	0.00628415	0.581	0.167803	0.206066	0.955934
bHLH94	Equal variances assumed	8.95006	0.00971059	3.62683	14	0.00274824	0.499625	0.137758	0.204164	0.795086
	Equal variances not assumed			3.62683	7.29163	0.00786331	0.499625	0.137758	0.176502	0.822748
SAUR71	Equal variances assumed	13.5881	0.00244316	6.15531	14	2.49621e-05	0.73825	0.119937	0.48101	0.99549
	Equal variances not assumed			6.15531	8.61771	0.000200762	0.73825	0.119937	0.465087	1.01141
MYB61	Equal variances assumed	7.18003	0.017961	2.99565	14	0.00963415	0.3265	0.108991	0.0927371	0.560263
	Equal variances not assumed			2.99565	7.06294	0.0198545	0.3265	0.108991	0.0692415	0.583758

## Sheet: S2. b) symptomatology
Supplementary Table S2. b) Results of the Student's t-test to determine whether the gene expression values are significantly different with respect to the symptomatology factor.
Green cells correspond to significance values < 0.050, orange cells to values between 0.050 and 0.14 and red cells to values > 0.14.
Independent Samples Test
		Levene's Test for Equality of Variances		t-test for Equality of Means
		F	Sig.	t	df	Sig. (2-tailed)	Mean Difference	Std. Error Difference	95% Confidence Interval of the Difference
									Lower	Upper
PR2	Equal variances assumed	5.1626	0.0393735	-1.29098	14	0.217622	-0.39375	0.305001	-1.04791	0.260411
	Equal variances not assumed			-1.29098	7.00301	0.237691	-0.39375	0.305001	-1.1149	0.327399
PR3	Equal variances assumed	0.162352	0.693086	-0.96447	14	0.351175	-0.216875	0.224864	-0.699161	0.265411
	Equal variances not assumed			-0.96447	12.1947	0.353547	-0.216875	0.224864	-0.705946	0.272196
LOX	Equal variances assumed	4.81162	0.0456495	-1.24777	14	0.232582	-0.3675	0.294524	-0.999192	0.264192
	Equal variances not assumed			-1.24777	7.33021	0.250497	-0.3675	0.294524	-1.05763	0.32263
PAL	Equal variances assumed	2.24987	0.155836	-0.310361	14	0.760858	-0.052625	0.16956	-0.416296	0.311046
	Equal variances not assumed			-0.310361	12.5446	0.761382	-0.052625	0.16956	-0.420294	0.315044
STS1	Equal variances assumed	15.7908	0.00138557	-1.45152	14	0.168675	-0.536125	0.369355	-1.32831	0.256063
	Equal variances not assumed			-1.45152	10.6036	0.175572	-0.536125	0.369355	-1.35279	0.280543
HT5	Equal variances assumed	10.2964	0.00630912	-1.41929	14	0.177694	-0.55675	0.392272	-1.39809	0.28459
	Equal variances not assumed			-1.41929	8.33136	0.192126	-0.55675	0.392272	-1.45511	0.341607
cwINV	Equal variances assumed	16.7346	0.00110176	1.84737	14	0.0859324	0.4195	0.22708	-0.0675375	0.906538
	Equal variances not assumed			1.84737	7.68256	0.10342	0.4195	0.22708	-0.107937	0.946937
GIN2	Equal variances assumed	4.65212	0.0488864	-3.41798	14	0.00416139	-0.838	0.245174	-1.36385	-0.312154
	Equal variances not assumed			-3.41798	7.52741	0.00999345	-0.838	0.245174	-1.40961	-0.266389
PER42	Equal variances assumed	5.38698	0.0358915	3.66711	14	0.00253735	0.751	0.204794	0.311762	1.19024
	Equal variances not assumed			3.66711	8.01514	0.0063152	0.751	0.204794	0.2789	1.2231
MAPKKK17	Equal variances assumed	1.11481	0.308919	4.77284	14	0.000297374	0.87825	0.18401	0.483588	1.27291
	Equal variances not assumed			4.77284	10.9711	0.000582281	0.87825	0.18401	0.473117	1.28338
PR1	Equal variances assumed	6.66456	0.0217425	-2.39537	14	0.0311438	-0.41375	0.172729	-0.784217	-0.0432831
	Equal variances not assumed			-2.39537	7.00275	0.0477765	-0.41375	0.172729	-0.822157	-0.00534328
PR4	Equal variances assumed	6.45052	0.0235796	-1.55784	14	0.141584	-0.468125	0.300496	-1.11263	0.176376
	Equal variances not assumed			-1.55784	7.01492	0.16314	-0.468125	0.300496	-1.17838	0.24213
TLP8	Equal variances assumed	6.96433	0.019442	-2.39782	14	0.030998	-0.40725	0.169842	-0.771524	-0.0429758
	Equal variances not assumed			-2.39782	7.0375	0.0474338	-0.40725	0.169842	-0.808428	-0.00607161
TLP9	Equal variances assumed	2.98012	0.106283	-1.93598	14	0.0733263	-0.31075	0.160513	-0.655016	0.0335164
	Equal variances not assumed			-1.93598	9.16013	0.0842898	-0.31075	0.160513	-0.672891	0.0513906
TLP3	Equal variances assumed	7.34226	0.0169332	-2.30621	14	0.036913	-0.406875	0.176426	-0.785271	-0.0284789
	Equal variances not assumed			-2.30621	7.00726	0.0544528	-0.406875	0.176426	-0.823969	0.0102186
HSP101	Equal variances assumed	3.24397	0.0932591	0.24657	14	0.80882	0.05625	0.22813	-0.43304	0.54554
	Equal variances not assumed			0.24657	9.54329	0.810463	0.05625	0.22813	-0.455372	0.567872
bHLH94	Equal variances assumed	9.06175	0.00935895	-1.37511	14	0.190706	-0.247625	0.180077	-0.633852	0.138602
	Equal variances not assumed			-1.37511	7.87363	0.206953	-0.247625	0.180077	-0.664047	0.168797
SAUR71	Equal variances assumed	3.61877	0.0779053	-1.2985	14	0.215099	-0.28325	0.218137	-0.751107	0.184607
	Equal variances not assumed			-1.2985	11.6754	0.219179	-0.28325	0.218137	-0.759999	0.193499
MYB61	Equal variances assumed	4.11926	0.0618511	0.949534	14	0.358454	0.1285	0.13533	-0.161753	0.418753
	Equal variances not assumed			0.949534	9.1005	0.366882	0.1285	0.13533	-0.177122	0.434122
