# Supplementary material for: Transcriptome profiling of symptomatic vs. asymptomatic grapevine plants reveals candidate genes for plant improvement against trunk diseases
Source: BMC Plant Biol. 2025 Jul 2;25:811. doi: 10.1186/s12870-025-06763-9 (PMC12220349; doi:10.1186/s12870-025-06763-9)
Supplement: Supplementary file 3 — Supplementary Material 3 [file 12870_2025_6763_MOESM3_ESM.xlsx]

## Sheet: Folha1
Supplementary Table S3. Summary of RNA-seq data and mapping statistics. AB: Alicante Bouschet; T: Trincadeira; S: asymptomatic plants; D: symptomatic plants; 1-3 indicate the biological replicates.
Sample ID	Sample	Raw reads	Total gene reads	Unique gene reads	Total exon reads (Total counts)	Unique exon reads	Transcripts annotated	Uniquely identified transcripts
ABS1	AB_S1	46401664	34090445	33860300	26313557	26124974	26346	20338
ABS2	AB_S4	51499298	38863861	38598333	29303336	29092772	26346	20290
ABS3	AB_S5	79643692	58615182	58217646	44950443	44633741	26346	20848
ABD1	AB_D1	36344348	25869957	25672550	19624529	19462899	26346	20105
ABD2	AB_D2	48425546	34219837	33960936	26522868	26307181	26346	20243
ABD3	AB_D3	81007598	60663377	60176196	47473809	47067837	26346	20881
TD1	T_D1	38892376	28935410	28717014	21001532	20833068	26346	19520
TD2	T_D3	51808704	38293054	37983868	27418683	27179634	26346	19829
TD3	T_D4	99439590	69513210	68932995	49132662	48687247	26346	20643
TS1	T_S2	47178850	35733225	35447611	26378930	26154814	26346	20047
TS2	T_S4	44429950	33561347	33314167	24769149	24576904	26346	19878
TS3	T_S5	69232190	51512816	51123150	36923216	36627389	26346	20450
Total gene reads. All the reads that are mapped to this gene, both reads that map uniquely to the gene or its transcripts and reads that matched to more positions in the reference (but fewer than the 'Maximum number of hits for a read' parameter) which were assigned to this gene.
Unique gene reads. Number of reads that match uniquely to the gene or its transcripts.
Total exon reads (Total counts). Total number of reads assigned to an exon or an exon-exon junction of this gene. As for the 'Total gene reads' this includes both uniquely mapped reads and reads with multiple matches that were assigned to an exon of this gene.
Unique exon reads. Number of reads that match uniquely to the exons (including across exon-exon junctions).
Transcripts annotated. Number of transcripts annotated for the gene. Note that this is not based on the sequencing data - only on the annotations already on the reference sequence(s).
Uniquely identified transcripts. Number of transcripts with at least one mapped read that matches only that transcript and no others.
