# Supplementary material for: Transcriptome profiling of symptomatic vs. asymptomatic grapevine plants reveals candidate genes for plant improvement against trunk diseases
Source: BMC Plant Biol. 2025 Jul 2;25:811. doi: 10.1186/s12870-025-06763-9 (PMC12220349; doi:10.1186/s12870-025-06763-9)
Supplement: Supplementary file 5 — Supplementary Material 5 [file 12870_2025_6763_MOESM5_ESM.xlsx]

## Sheet: symp vs asymp
Supplementary Table S4. The full detailed list of DEGs for the symp. vs asymp. comparison group.
Gene	Log₂ fold change	Bonferroni
VIT_00028260001	-2.57035	0.00110567
VIT_00019965001	-2.53806	1.14545e-05	EXPLA1
VIT_00009264001	-2.27862	0.0334071
VIT_00030452001	-1.97317	0.0252145	MAPKKK17
VIT_00012727001	-1.73292	0.00764167	PER42
VIT_00004437001	1.49107	0.0344877
VIT_00027802001	1.62526	0.000386707
VIT_00032533001	1.67547	0.00293059
VIT_00006970001	1.70953	0.0018329
VIT_00010589001	1.89595	0.0110033
VIT_00038620001	1.89964	0.00162793
VIT_00027990001	1.9014	0.000486445
VIT_00003172001	1.91658	0.0130588
VIT_00017097001	1.92686	0.00210199
VIT_00027361001	1.95722	5.77588e-05
VIT_00022165001	1.96599	0.0227705
VIT_00034368001	1.98783	0.0455878
VIT_00003316001	2.03632	0.00619046
VIT_00008435001	2.11679	0.001638
VIT_00014113001	2.13352	0.00184946
VIT_00003315001	2.14295	0.00106182
VIT_00016934001	2.15496	0.00262271
VIT_00014110001	2.17471	0.00274051
VIT_00008436001	2.21341	7.89861e-06
VIT_00013763001	2.24252	0.0141014
VIT_00013133001	2.3286	1.42525e-08
VIT_00026049001	2.46823	0.0335956
VIT_00022245001	2.53122	2.78689e-06
VIT_00012819001	2.71798	1.49571e-06
VIT_00005210001	2.8132	0.000867319
VIT_00027454001	2.93517	0.000368377
VIT_00012806001	2.98847	2.0061e-06
VIT_00022411001	2.99851	1.81162e-06
VIT_00022916001	3.00468	1.74976e-05
VIT_00012811001	3.12167	1.95003e-06
VIT_00007713001	3.15282	0.0360905
VIT_00036051001	3.17455	0.0195683
VIT_00018988001	3.22575	0.0110551
VIT_00011428001	3.32684	3.26821e-10
VIT_00025060001	3.51073	0.00358624
VIT_00019841001	3.52561	1.49153e-06
VIT_00010326001	3.55032	7.65987e-11
VIT_00035304001	3.55771	6.19559e-05
VIT_00038695001	3.68396	0.00142877
VIT_00019034001	3.68903	0.00839899
VIT_00035306001	3.78868	1.23349e-05
VIT_00033540001	3.90619	0.00010918
VIT_00012737001	3.95736	0.000398143
VIT_00033538001	3.98434	1.81258e-08
VIT_00036279001	4.05919	9.52378e-10	PR4
VIT_00035013001	4.07156	1.06172e-06	PR2
VIT_00019584001	4.41377	5.61469e-09
VIT_00018904001	4.43297	0.0103686
VIT_00025344001	4.5095	0.00031074
VIT_00019840001	4.62354	1.48671e-06
VIT_00009602001	4.98372	3.28369e-06
VIT_00018906001	5.00997	0.000623347
VIT_00037005001	5.0738	3.91777e-08
VIT_00009849001	5.14121	0.0163546
VIT_00019835001	5.26329	1.60857e-10
VIT_00012936001	5.45799	0.0292514
VIT_00031801001	5.70347	0.0288692
VIT_00016932001	6.84277	3.02871e-08
VIT_00017634001	10.5459	2.35669e-09

## Sheet: T vs AB
Supplementary Table S4. The full detailed list of DEGs for the T vs AB comparison group.
Gene	Log₂ fold change	Bonferroni
VIT_00012760001	-11.4844	6.1626e-07
VIT_00018891001	-11.305	1.49166e-06
VIT_00029110001	-11.1476	2.3631e-06
VIT_00016513001	-11.0069	5.84422e-05
VIT_00006518001	-10.8879	6.56262e-06
VIT_00030594001	-10.7863	1.36038e-05
VIT_00030366001	-10.7404	1.32798e-05
VIT_00032319001	-10.3588	5.7248e-05
VIT_00012761001	-10.2784	6.85453e-05
VIT_00005095001	-9.83977	0.000383731
VIT_00021702001	-9.57898	0.000803858
VIT_00023309001	-9.50787	0.00116165
VIT_00025660001	-9.43374	0.00745393
VIT_00036013001	-9.41414	0.0092337
VIT_00020354001	-9.33019	0.00198609
VIT_00005275001	-9.21126	0.00566527
VIT_00004833001	-9.08699	0.00477947
VIT_00005102001	-9.07389	0.00512778
VIT_00010664001	-9.00075	0.00857303
VIT_00016190001	-8.87907	0.00872094
VIT_00011856001	-8.75852	0.0148288
VIT_00007263001	-8.71679	0.0145665
VIT_00032286001	-8.71532	0.0143627
VIT_00005388001	-8.71491	0.0158715
VIT_00029161001	-8.67073	0.0203321
VIT_00032334001	-8.51162	0.0268009
VIT_00020972001	-8.49278	0.0279076
VIT_00014473001	-8.42861	0.0339802
VIT_00004865001	-8.30791	4.65669e-08
VIT_00028884001	-8.15266	1.44698e-07
VIT_00007188001	-7.95006	5.49804e-06
VIT_00004020001	-7.83077	8.39359e-07
VIT_00011247001	-7.35999	9.79442e-09
VIT_00038241001	-7.28676	6.43419e-07
VIT_00011425001	-6.84752	0.001003
VIT_00022910001	-6.8171	0.0434812
VIT_00031801001	-6.76626	4.28e-05
VIT_00017532001	-6.62149	3.06395e-11
VIT_00000284001	-6.61801	1.57506e-06
VIT_00016631001	-6.56811	0.00267241
VIT_00009854001	-6.56789	1.02402e-05
VIT_00029134001	-6.52346	2.41677e-06
VIT_00027100001	-6.45939	0.00231533
VIT_00026599001	-6.43273	7.57345e-06
VIT_00008765001	-6.3695	6.13168e-06
VIT_00010280001	-6.36469	8.71974e-08
VIT_00037701001	-6.24046	1.55407e-05
VIT_00011290001	-6.22419	2.55329e-12
VIT_00018206001	-6.19607	1.71543e-05
VIT_00032091001	-6.17487	0.000809624
VIT_00025046001	-6.15587	1.76688e-09
VIT_00024502001	-6.10236	0.0079137
VIT_00025106001	-6.09837	1.7873e-11
VIT_00013855001	-5.91776	0.000325152
VIT_00004097001	-5.91572	5.69512e-08
VIT_00003955001	-5.89951	1.02132e-11
VIT_00011729001	-5.87468	0.00178625
VIT_00025650001	-5.86959	1.48091e-10
VIT_00018286001	-5.86643	6.42663e-08
VIT_00020347001	-5.86335	0.00017324
VIT_00023177001	-5.85879	2.0551e-06
VIT_00011071001	-5.83848	0.000149827
VIT_00027586001	-5.83484	1.21026e-09
VIT_00011122001	-5.8221	0.0253351
VIT_00037147001	-5.79703	0.000505572
VIT_00036406001	-5.78877	0.000277511
VIT_00027431001	-5.77981	5.10658e-11
VIT_00007212001	-5.75592	0.0110105
VIT_00034679001	-5.72705	2.55329e-12
VIT_00027971001	-5.72377	0.00297424
VIT_00007448001	-5.68223	0.0236309
VIT_00036315001	-5.67684	2.46878e-08
VIT_00009010001	-5.6625	4.41004e-08
VIT_00021495001	-5.6581	1.56088e-07
VIT_00015499001	-5.61216	6.2045e-10
VIT_00032550001	-5.612	2.08234e-07
VIT_00017534001	-5.55454	2.12459e-08
VIT_00033729001	-5.54124	1.4947e-08
VIT_00014269001	-5.54032	2.5105e-05
VIT_00017480001	-5.52565	2.55329e-12
VIT_00029059001	-5.5164	2.55329e-12
VIT_00027428001	-5.51475	0.0136313
VIT_00009253001	-5.49688	4.93789e-07
VIT_00022735001	-5.48312	2.06817e-10
VIT_00027123001	-5.48096	0.0202455
VIT_00011180001	-5.45911	2.55329e-12
VIT_00026339001	-5.44753	1.53197e-10
VIT_00021842001	-5.42829	5.10658e-12
VIT_00025671001	-5.42806	8.93652e-11
VIT_00032070001	-5.42489	7.28828e-06
VIT_00032348001	-5.36399	7.11926e-05
VIT_00026314001	-5.35932	2.55329e-11
VIT_00034576001	-5.35885	3.05991e-05
VIT_00014592001	-5.34706	7.65987e-12
VIT_00001636001	-5.3466	9.70302e-08
VIT_00018939001	-5.34352	0.00104647
VIT_00001352001	-5.3167	0.000501512
VIT_00019410001	-5.22525	5.87257e-11	MYB61
VIT_00023272001	-5.21267	3.47682e-08
VIT_00019073001	-5.20975	5.14386e-08
VIT_00017393001	-5.18987	1.07074e-05
VIT_00023202001	-5.18207	0.000123808
VIT_00018300001	-5.16369	2.55329e-12
VIT_00010228001	-5.13015	0.000380512
VIT_00012003001	-5.12449	2.5921e-08
VIT_00017537001	-5.10057	0.0118637
VIT_00017541001	-5.09527	0.00025771
VIT_00014951001	-5.07207	1.54474e-09
VIT_00021671001	-5.06538	8.12381e-08
VIT_00014158001	-5.04028	1.83582e-08
VIT_00016490001	-5.02539	1.51829e-07
VIT_00036435001	-4.98832	7.65987e-12
VIT_00011989001	-4.98304	0.000948693
VIT_00017412001	-4.93478	4.39207e-07
VIT_00025798001	-4.92353	4.62146e-10
VIT_00010371001	-4.91058	6.03519e-06
VIT_00014228001	-4.9021	0.000160783
VIT_00000307001	-4.90187	1.20005e-10
VIT_00030214001	-4.89306	2.55329e-12
VIT_00001076001	-4.88513	8.3141e-07
VIT_00016439001	-4.88137	1.09613e-08
VIT_00022353001	-4.87453	9.95783e-11
VIT_00030969001	-4.86069	2.78385e-08
VIT_00010621001	-4.85985	5.93133e-06
VIT_00024297001	-4.85953	0.000317223
VIT_00023221001	-4.82437	4.41234e-08
VIT_00011845001	-4.81812	2.50223e-10
VIT_00026315001	-4.77709	3.26821e-10
VIT_00038662001	-4.77497	1.9561e-07
VIT_00002376001	-4.77321	3.65121e-10
VIT_00019713001	-4.75162	4.84492e-06
VIT_00013825001	-4.74973	5.71937e-10
VIT_00010349001	-4.74927	0.000830917
VIT_00010347001	-4.74911	0.0005759
VIT_00020142001	-4.74193	2.55329e-12
VIT_00021521001	-4.73179	0.00122549
VIT_00018466001	-4.73088	5.13288e-07
VIT_00026009001	-4.72503	6.98836e-08
VIT_00025962001	-4.72463	0.0250569
VIT_00036807001	-4.70244	3.07889e-07
VIT_00021886001	-4.69535	0.0117132
VIT_00019653001	-4.69322	2.55329e-12
VIT_00018980001	-4.69022	2.65542e-10
VIT_00006040001	-4.68385	2.32707e-08
VIT_00018027001	-4.66977	2.39639e-07
VIT_00022973001	-4.64394	0.0192143
VIT_00007240001	-4.64358	0.000509186
VIT_00011513001	-4.62613	5.10658e-12
VIT_00014542001	-4.61461	3.30698e-06
VIT_00028242001	-4.61265	0.0344699
VIT_00031702001	-4.60167	8.47693e-10
VIT_00011987001	-4.59153	2.55329e-12
VIT_00008336001	-4.55345	1.0443e-09
VIT_00036726001	-4.54376	0.000369791
VIT_00019469001	-4.47219	0.000129323
VIT_00014270001	-4.46942	0.00182545
VIT_00015537001	-4.46901	7.53811e-06
VIT_00019115001	-4.45905	2.60436e-10
VIT_00028077001	-4.4567	8.35875e-06
VIT_00027122001	-4.44687	1.36778e-06
VIT_00023156001	-4.4325	3.42099e-05
VIT_00021055001	-4.42174	0.000152161
VIT_00022392001	-4.40891	2.09625e-09
VIT_00031897001	-4.40659	1.63863e-07
VIT_00020182001	-4.40162	6.84282e-10
VIT_00010605001	-4.39641	0.0270378
VIT_00029198001	-4.39041	6.35591e-08
VIT_00025512001	-4.38128	1.54602e-08
VIT_00019586001	-4.37882	1.94936e-07
VIT_00022159001	-4.37452	0.00256392
VIT_00023285001	-4.35457	0.000344515
VIT_00028257001	-4.34182	2.55329e-12
VIT_00033724001	-4.34063	7.71094e-10
VIT_00027973001	-4.30774	2.5755e-08
VIT_00008064001	-4.28571	2.29796e-11
VIT_00035570001	-4.28038	0.00187424
VIT_00015489001	-4.27496	2.55329e-12
VIT_00034407001	-4.26771	3.37034e-10
VIT_00034334001	-4.26145	2.6784e-09
VIT_00032739001	-4.25422	1.99667e-09
VIT_00012168001	-4.25001	1.53197e-11
VIT_00025167001	-4.2491	9.99486e-07
VIT_00028222001	-4.24261	2.55329e-12
VIT_00000209001	-4.24139	0.000249714
VIT_00027481001	-4.22664	1.23335e-05
VIT_00022584001	-4.22575	0.000918125
VIT_00016883001	-4.22382	2.2469e-09
VIT_00028302001	-4.2238	3.31914e-05
VIT_00019471001	-4.20635	5.48447e-09
VIT_00003106001	-4.20512	0.00636732
VIT_00019311001	-4.19307	0.000547218
VIT_00028713001	-4.19145	2.70649e-10
VIT_00033533001	-4.18736	1.59433e-07
VIT_00023246001	-4.17889	2.55329e-12
VIT_00021145001	-4.17886	8.40033e-10
VIT_00017540001	-4.17787	0.000142697
VIT_00029289001	-4.17489	0.00123544
VIT_00032473001	-4.17258	0.0051124
VIT_00016630001	-4.1658	7.68576e-05
VIT_00015462001	-4.16378	1.7873e-11
VIT_00005154001	-4.16128	8.6208e-07
VIT_00024684001	-4.15587	5.35193e-07
VIT_00037800001	-4.15425	0.00285111
VIT_00027561001	-4.13682	2.8562e-06
VIT_00016512001	-4.1126	0.0356442
VIT_00025202001	-4.11174	9.72523e-07
VIT_00035686001	-4.10963	0.00420446
VIT_00033941001	-4.10835	1.35503e-08
VIT_00008934001	-4.08105	3.55112e-08
VIT_00013591001	-4.07863	0.00368075
VIT_00004564001	-4.07121	0.00286559
VIT_00030589001	-4.0706	0.000624955
VIT_00034224001	-4.06669	1.74091e-07
VIT_00025269001	-4.05432	0.000401816
VIT_00019603001	-4.05047	1.19954e-08
VIT_00024732001	-4.04804	3.9239e-08
VIT_00035819001	-4.03499	0.0206173
VIT_00006748001	-4.03012	3.03047e-05
VIT_00017885001	-4.02201	1.44929e-05
VIT_00008918001	-4.0218	3.0219e-07
VIT_00007823001	-4.00843	5.41298e-09
VIT_00029514001	-4.00824	3.48789e-06
VIT_00019033001	-4.0054	4.80737e-05
VIT_00020765001	-3.9939	4.18574e-05
VIT_00023710001	-3.98997	2.55329e-11
VIT_00022221001	-3.98251	0.00100729
VIT_00028160001	-3.9797	7.73647e-10
VIT_00008890001	-3.97842	0.00871025
VIT_00005301001	-3.96149	6.3194e-09
VIT_00037117001	-3.96072	0.0268538
VIT_00031667001	-3.9602	2.29796e-11
VIT_00000959001	-3.95424	0.00250539
VIT_00037819001	-3.95338	3.01288e-10
VIT_00032941001	-3.94894	0.0121551
VIT_00020118001	-3.94722	1.75751e-07
VIT_00025027001	-3.94606	0.000353279
VIT_00037229001	-3.94097	7.65987e-12
VIT_00016782001	-3.93343	1.50568e-08
VIT_00029291001	-3.9215	2.75857e-05
VIT_00027651001	-3.91275	8.23641e-08
VIT_00019554001	-3.90938	0.00137267
VIT_00000224001	-3.9066	1.60423e-08
VIT_00009050001	-3.9059	2.07619e-05
VIT_00023959001	-3.90255	0.00144928
VIT_00009014001	-3.89533	2.94905e-09
VIT_00013171001	-3.8912	4.2499e-06
VIT_00024970001	-3.88746	4.23124e-06
VIT_00006721001	-3.88745	0.0016013
VIT_00016986001	-3.88661	0.000332884
VIT_00024419001	-3.87938	2.29796e-11
VIT_00031390001	-3.87748	2.55329e-11
VIT_00016845001	-3.87489	0.000337144
VIT_00017252001	-3.87367	0.000446591
VIT_00006341001	-3.8727	0.00270065
VIT_00036997001	-3.86953	8.20194e-08
VIT_00000577001	-3.8676	2.21141e-08
VIT_00014811001	-3.86608	3.93882e-06
VIT_00026631001	-3.86026	2.55329e-11
VIT_00026582001	-3.85844	0.0194147
VIT_00000808001	-3.85838	0.00197786
VIT_00009090001	-3.84993	5.85214e-09
VIT_00018577001	-3.84912	6.61302e-10
VIT_00034537001	-3.84063	4.58463e-06
VIT_00017011001	-3.83992	2.06238e-06
VIT_00001902001	-3.83369	6.48201e-07
VIT_00008290001	-3.82736	7.65987e-11
VIT_00032353001	-3.82355	0.016369
VIT_00030298001	-3.81341	4.49044e-05
VIT_00012640001	-3.80771	2.06228e-06
VIT_00008728001	-3.8061	8.1471e-06
VIT_00030202001	-3.80076	7.87254e-07
VIT_00032090001	-3.7994	5.832e-05
VIT_00027513001	-3.79934	4.1613e-05
VIT_00007281001	-3.79306	2.43584e-09
VIT_00021464001	-3.79071	8.1269e-07
VIT_00007781001	-3.78538	2.70798e-06
VIT_00011403001	-3.78231	0.000170134
VIT_00038545001	-3.78067	2.48435e-09
VIT_00029219001	-3.77956	5.10658e-11
VIT_00011819001	-3.77731	0.00318392
VIT_00011855001	-3.77541	7.37824e-08
VIT_00021360001	-3.7745	0.00327223
VIT_00020846001	-3.77403	0.0371911
VIT_00031982001	-3.7707	0.000223632
VIT_00005386001	-3.76274	2.01263e-07
VIT_00037127001	-3.76075	0.000190232
VIT_00025908001	-3.74435	7.36931e-08
VIT_00031355001	-3.7279	9.29329e-07
VIT_00031464001	-3.7118	5.53273e-07
VIT_00030951001	-3.70918	0.000115542
VIT_00000248001	-3.70789	0.00058905
VIT_00015575001	-3.70678	0.0164151
VIT_00005518001	-3.70152	0.000143527
VIT_00033919001	-3.69951	0.00281516
VIT_00032357001	-3.6968	2.08999e-05
VIT_00014107001	-3.69642	3.73028e-06
VIT_00032948001	-3.68984	8.65566e-10
VIT_00037156001	-3.68576	0.00484411
VIT_00007452001	-3.68383	9.30352e-06
VIT_00021373001	-3.6783	8.50705e-08
VIT_00010940001	-3.67717	0.00165237
VIT_00005138001	-3.67301	1.94318e-07
VIT_00033819001	-3.66736	0.000466938
VIT_00034008001	-3.66574	7.16955e-06
VIT_00022447001	-3.65977	2.29464e-08
VIT_00035642001	-3.6568	0.0332598
VIT_00014973001	-3.6567	0.00639281
VIT_00014037001	-3.65402	2.87183e-06
VIT_00026618001	-3.65318	0.000148951
VIT_00003435001	-3.64613	3.82994e-11
VIT_00029388001	-3.63748	4.36689e-08
VIT_00026527001	-3.6314	4.84461e-08
VIT_00003863001	-3.63137	3.42396e-09
VIT_00031846001	-3.6302	0.00145837
VIT_00018403001	-3.61569	9.28121e-09
VIT_00005227001	-3.61161	2.56437e-07
VIT_00000324001	-3.61099	8.79505e-06
VIT_00016629001	-3.60669	0.0184517
VIT_00015280001	-3.58449	3.30596e-05
VIT_00025987001	-3.57369	0.022701
VIT_00034805001	-3.5687	0.000260529
VIT_00002632001	-3.5675	2.55329e-12
VIT_00003663001	-3.56333	0.000615377
VIT_00037463001	-3.55723	1.11785e-05
VIT_00020110001	-3.55585	9.20717e-09
VIT_00009501001	-3.54191	1.05757e-05
VIT_00035853001	-3.5356	0.00288321
VIT_00024054001	-3.53439	0.00188294
VIT_00017118001	-3.51593	2.11132e-07
VIT_00024683001	-3.51359	0.000283336
VIT_00017668001	-3.51285	0.000121201
VIT_00035450001	-3.5119	5.00445e-10
VIT_00009477001	-3.50797	0.000390229
VIT_00020751001	-3.50438	5.75628e-06
VIT_00007817001	-3.49847	1.61113e-08
VIT_00028740001	-3.49353	2.15573e-06
VIT_00024986001	-3.48549	0.000406907
VIT_00018041001	-3.48446	0.000111489
VIT_00016741001	-3.48237	1.07238e-09
VIT_00011592001	-3.47361	0.00226606
VIT_00006232001	-3.46957	1.42383e-06
VIT_00037210001	-3.4686	2.18074e-07
VIT_00027857001	-3.46347	0.000214925
VIT_00025076001	-3.46056	8.51578e-06
VIT_00008259001	-3.46054	0.00104921
VIT_00009968001	-3.45599	1.81848e-06
VIT_00033286001	-3.455	2.92272e-06
VIT_00036388001	-3.44649	0.0230617
VIT_00025807001	-3.44149	3.40098e-09
VIT_00015464001	-3.44047	9.58293e-07
VIT_00001198001	-3.43483	4.84107e-07
VIT_00009308001	-3.43448	0.000293476
VIT_00007594001	-3.42616	6.89389e-11
VIT_00014350001	-3.4245	2.53254e-06
VIT_00016455001	-3.41809	1.15575e-07
VIT_00037882001	-3.41105	0.00162183
VIT_00034138001	-3.40601	0.00105105
VIT_00014492001	-3.40545	1.03842e-06
VIT_00001982001	-3.40181	3.47319e-07
VIT_00031329001	-3.40134	1.04944e-05
VIT_00034809001	-3.40019	1.16287e-07
VIT_00033329001	-3.38668	0.000131037
VIT_00021238001	-3.3866	0.000916198
VIT_00020329001	-3.37261	1.02132e-11
VIT_00036456001	-3.35981	0.0217561
VIT_00026064001	-3.35926	1.45793e-09
VIT_00000448001	-3.3592	0.000205816
VIT_00025989001	-3.35015	1.82305e-09
VIT_00017325001	-3.34286	0.000268642
VIT_00037983001	-3.3418	0.0167084
VIT_00021456001	-3.338	0.00216324
VIT_00004414001	-3.33545	4.85125e-11
VIT_00009432001	-3.32368	1.23959e-05
VIT_00028601001	-3.3226	8.1487e-05
VIT_00017844001	-3.32074	5.60145e-06
VIT_00034189001	-3.31557	8.76948e-06
VIT_00020653001	-3.31361	2.58603e-06
VIT_00034648001	-3.31172	0.00182059
VIT_00035210001	-3.31146	3.26529e-05
VIT_00019785001	-3.30844	0.001559
VIT_00032560001	-3.30746	1.09792e-10
VIT_00022568001	-3.30717	0.0141749
VIT_00028220001	-3.30322	3.83665e-07
VIT_00018259001	-3.29615	0.00959772
VIT_00013732001	-3.29575	0.0292799
VIT_00037128001	-3.29006	0.00215687
VIT_00031450001	-3.28895	0.000200929
VIT_00026079001	-3.2878	0.0147809
VIT_00011605001	-3.28518	0.00196146
VIT_00036557001	-3.28296	2.12459e-08
VIT_00004101001	-3.28138	0.00477871
VIT_00013453001	-3.28027	1.99867e-06
VIT_00010390001	-3.2802	2.14587e-05
VIT_00023904001	-3.27808	0.00412716
VIT_00012085001	-3.27021	7.91497e-07
VIT_00034109001	-3.25922	0.000698704
VIT_00008595001	-3.25766	0.0072498
VIT_00029603001	-3.25751	1.3707e-05
VIT_00025374001	-3.25311	1.58304e-09
VIT_00012680001	-3.25119	0.0437232
VIT_00021712001	-3.25008	0.000231206
VIT_00003690001	-3.24917	3.7541e-08
VIT_00035256001	-3.24221	0.000602947
VIT_00036671001	-3.24076	1.27665e-11
VIT_00024701001	-3.23961	0.00160472
VIT_00020682001	-3.23925	0.0417149
VIT_00019545001	-3.23317	2.99629e-08
VIT_00017806001	-3.23255	2.22979e-08
VIT_00008055001	-3.23232	0.00311269
VIT_00023821001	-3.2313	0.00105839
VIT_00015593001	-3.22727	7.97469e-08
VIT_00011744001	-3.22531	6.16364e-09
VIT_00033865001	-3.22407	2.07214e-06
VIT_00016853001	-3.21212	1.69064e-06
VIT_00000567001	-3.21089	0.000285064
VIT_00027572001	-3.20786	0.000587081
VIT_00037509001	-3.20302	0.000295922
VIT_00032800001	-3.19723	5.06213e-06
VIT_00023663001	-3.19478	2.20704e-07
VIT_00001155001	-3.19418	0.00450256
VIT_00025747001	-3.1928	1.60193e-08
VIT_00005124001	-3.1869	1.66865e-07
VIT_00000128001	-3.18341	0.000114374
VIT_00035029001	-3.18046	0.00219487
VIT_00018757001	-3.17922	0.000338456
VIT_00029801001	-3.17798	0.00158783
VIT_00028548001	-3.17588	0.000108999
VIT_00015900001	-3.17096	0.0177284
VIT_00021453001	-3.16963	0.000348555
VIT_00030648001	-3.16309	1.58304e-09
VIT_00007286001	-3.1628	5.41017e-08
VIT_00014824001	-3.15818	1.31903e-08
VIT_00021386001	-3.1525	2.88618e-06
VIT_00021451001	-3.15124	0.0265584
VIT_00017948001	-3.15018	0.000771684
VIT_00033355001	-3.1334	0.000183216
VIT_00019591001	-3.12956	8.09791e-06
VIT_00022437001	-3.11594	0.0203786
VIT_00022640001	-3.11069	0.00151232
VIT_00025492001	-3.09913	1.35835e-09
VIT_00031317001	-3.09567	1.27665e-10
VIT_00029174001	-3.09156	1.40431e-09
VIT_00020089001	-3.09032	1.05247e-08
VIT_00024050001	-3.08762	1.23586e-05
VIT_00026993001	-3.07979	1.24936e-06
VIT_00009442001	-3.07784	1.53197e-11
VIT_00020164001	-3.06694	0.00362998
VIT_00017867001	-3.06452	0.000640585
VIT_00021460001	-3.06449	0.000259186
VIT_00028882001	-3.06398	3.82994e-11
VIT_00013772001	-3.06356	7.97112e-08
VIT_00002886001	-3.05682	0.0071945
VIT_00024741001	-3.05651	0.000415209
VIT_00017711001	-3.04815	7.89677e-05
VIT_00009763001	-3.0435	6.22648e-07
VIT_00000622001	-3.03956	5.24345e-05
VIT_00008888001	-3.03906	0.00526972
VIT_00019774001	-3.03667	9.44866e-05
VIT_00020980001	-3.03592	0.00133794
VIT_00014778001	-3.03345	5.10658e-12
VIT_00027129001	-3.0295	4.52354e-05
VIT_00021463001	-3.0291	0.000198785
VIT_00025907001	-3.0283	1.54106e-07
VIT_00035611001	-3.02434	0.0235498
VIT_00013058001	-3.02121	0.000317219
VIT_00038512001	-3.01778	0.00931247
VIT_00030252001	-3.01711	1.99128e-06
VIT_00035510001	-3.01237	0.0476202
VIT_00026745001	-3.01217	2.94017e-07
VIT_00011689001	-3.01112	0.0338326
VIT_00024953001	-3.00828	0.0380334
VIT_00025749001	-3.00673	0.00210229
VIT_00011991001	-3.00415	0.00230483
VIT_00024610001	-3.00125	0.00479966
VIT_00028811001	-2.9995	0.00220741
VIT_00014995001	-2.99734	0.0492523
VIT_00026468001	-2.996	7.65987e-12
VIT_00032578001	-2.9832	3.50506e-07
VIT_00003602001	-2.98279	1.57587e-06
VIT_00029796001	-2.98134	0.000820803
VIT_00036401001	-2.98043	4.62421e-07
VIT_00029048001	-2.9804	5.30063e-09
VIT_00034489001	-2.97838	0.00108791
VIT_00011586001	-2.97663	6.08604e-06
VIT_00000021001	-2.97655	2.22532e-06
VIT_00000546001	-2.97493	1.9721e-05
VIT_00025681001	-2.97439	2.57755e-07
VIT_00035389001	-2.94511	0.0321758
VIT_00028308001	-2.94395	0.0202279
VIT_00030170001	-2.93807	6.8922e-05
VIT_00000948001	-2.93661	0.000853341
VIT_00000576001	-2.93565	0.0291993
VIT_00037708001	-2.93285	0.00297622
VIT_00031164001	-2.92869	0.000522302
VIT_00007552001	-2.9257	0.0113371
VIT_00029175001	-2.92288	1.34959e-07
VIT_00012192001	-2.91371	7.26373e-06
VIT_00012063001	-2.90809	4.28953e-10
VIT_00029173001	-2.90473	6.29238e-07
VIT_00018468001	-2.90384	0.00593124
VIT_00020848001	-2.90281	0.000160437
VIT_00024152001	-2.90272	0.000289094
VIT_00019641001	-2.9026	0.00135887
VIT_00015823001	-2.89433	0.000353727
VIT_00025830001	-2.89337	0.000734431
VIT_00009731001	-2.89144	2.78632e-05
VIT_00001316001	-2.89016	0.00871923
VIT_00037945001	-2.88771	0.000299303
VIT_00036565001	-2.88719	0.0247967
VIT_00031388001	-2.88492	0.0191156
VIT_00001146001	-2.88149	0.0108212
VIT_00009761001	-2.87254	1.15485e-08
VIT_00017998001	-2.86849	0.00447405
VIT_00033749001	-2.86805	2.26592e-05
VIT_00024693001	-2.86741	3.06669e-05
VIT_00035705001	-2.86668	1.31316e-08
VIT_00025206001	-2.86588	0.000175512
VIT_00010096001	-2.85797	1.81169e-07
VIT_00017912001	-2.85757	2.893e-06
VIT_00022656001	-2.85467	1.44618e-06
VIT_00013401001	-2.85151	0.000596904
VIT_00008475001	-2.84951	0.000155502
VIT_00003202001	-2.83988	4.74004e-06
VIT_00029124001	-2.8378	0.0177541
VIT_00012841001	-2.83767	3.7993e-08
VIT_00016428001	-2.83751	4.89977e-08
VIT_00033746001	-2.8339	2.86796e-05
VIT_00023135001	-2.81856	3.27942e-05
VIT_00033944001	-2.81353	0.00801588
VIT_00014830001	-2.81294	1.42993e-06
VIT_00016039001	-2.80905	0.000649668
VIT_00015894001	-2.80268	0.00434242
VIT_00009930001	-2.79962	0.00603882
VIT_00016707001	-2.7967	0.000794575
VIT_00023182001	-2.79571	5.99002e-08
VIT_00008070001	-2.79066	0.00140158
VIT_00000331001	-2.78974	0.0433336
VIT_00029482001	-2.78316	0.00262898
VIT_00035445001	-2.78093	0.0245918
VIT_00005158001	-2.77527	2.29796e-11
VIT_00035434001	-2.77506	0.0374535
VIT_00013793001	-2.77447	0.0262255
VIT_00024946001	-2.7741	3.80796e-06
VIT_00000958001	-2.77008	9.70251e-11
VIT_00020322001	-2.76938	6.41753e-05
VIT_00034362001	-2.76407	0.0328632
VIT_00035436001	-2.76353	6.13071e-08
VIT_00036812001	-2.76082	0.000124098
VIT_00037627001	-2.75593	0.0403841
VIT_00013434001	-2.75199	0.00284761
VIT_00009430001	-2.75146	1.02132e-06
VIT_00024195001	-2.74344	2.46346e-05
VIT_00028547001	-2.72624	0.000151905
VIT_00036017001	-2.72149	9.61312e-05
VIT_00014040001	-2.72124	0.000676455
VIT_00014585001	-2.71635	9.05742e-05
VIT_00023790001	-2.71501	3.06395e-11
VIT_00016151001	-2.71121	0.0085033
VIT_00008583001	-2.7102	0.0016299
VIT_00020703001	-2.70416	0.00167295
VIT_00035046001	-2.69742	0.0133663
VIT_00002634001	-2.69677	0.000333314
VIT_00015527001	-2.6918	0.000306834
VIT_00037673001	-2.68873	2.48438e-06
VIT_00000205001	-2.6801	9.63279e-06
VIT_00005456001	-2.67584	0.000158452
VIT_00013493001	-2.67508	1.36816e-05
VIT_00015704001	-2.67475	0.000121198
VIT_00011857001	-2.67435	0.00298354
VIT_00014828001	-2.67387	0.0284745
VIT_00001097001	-2.67134	1.33911e-05
VIT_00032670001	-2.66926	8.90383e-06
VIT_00016697001	-2.66809	4.59592e-11
VIT_00026418001	-2.66652	0.00342618
VIT_00025636001	-2.66037	0.000305035
VIT_00021212001	-2.6595	0.000150467
VIT_00021118001	-2.65765	0.00387
VIT_00006373001	-2.65627	0.0201701
VIT_00016937001	-2.64618	0.00553996
VIT_00011469001	-2.64604	0.000383996
VIT_00033950001	-2.64393	0.000301152
VIT_00016504001	-2.63465	0.0121939
VIT_00015304001	-2.63136	8.34518e-08
VIT_00011692001	-2.62709	0.0056918
VIT_00014391001	-2.62488	3.90143e-09
VIT_00032654001	-2.6166	5.46514e-05
VIT_00035894001	-2.61382	0.00346301
VIT_00011949001	-2.6075	2.75906e-05
VIT_00007686001	-2.60711	0.0170018
VIT_00034341001	-2.60652	0.0176515
VIT_00025188001	-2.6034	1.25908e-07
VIT_00014444001	-2.60175	7.65244e-05
VIT_00019483001	-2.59812	0.00057406
VIT_00023889001	-2.59385	0.000300468
VIT_00031860001	-2.59266	0.015115
VIT_00017050001	-2.59158	2.55329e-12
VIT_00024221001	-2.59102	0.00563539
VIT_00037112001	-2.59087	0.00595935
VIT_00007278001	-2.58957	0.00502612
VIT_00006470001	-2.58611	2.60027e-08
VIT_00027184001	-2.57873	6.25812e-09
VIT_00025005001	-2.57835	0.0314316
VIT_00025870001	-2.57564	0.000513002
VIT_00034361001	-2.57217	0.00126771
VIT_00008044001	-2.57152	0.00357199
VIT_00006369001	-2.57026	5.42229e-05
VIT_00000970001	-2.57015	0.00486552
VIT_00003162001	-2.56813	1.49065e-05
VIT_00033451001	-2.56534	1.7873e-11
VIT_00029532001	-2.5646	0.0123699
VIT_00020241001	-2.55914	0.0203938
VIT_00023963001	-2.55493	0.0107708
VIT_00034429001	-2.55397	0.000990601
VIT_00029163001	-2.55157	7.49151e-05
VIT_00006403001	-2.53419	0.0155862
VIT_00028885001	-2.53413	4.42705e-05
VIT_00026162001	-2.532	0.00696163
VIT_00028336001	-2.52956	2.79874e-07
VIT_00017734001	-2.52864	0.0365855
VIT_00033343001	-2.52605	0.022199
VIT_00012718001	-2.52369	0.00120878
VIT_00008564001	-2.52214	2.1541e-05
VIT_00008800001	-2.52105	0.00104156
VIT_00008563001	-2.51289	0.025518
VIT_00020881001	-2.51207	2.56168e-06
VIT_00032748001	-2.5065	1.96077e-05
VIT_00007694001	-2.50327	1.12141e-08
VIT_00016682001	-2.50075	3.17119e-09
VIT_00008604001	-2.49818	7.83642e-05
VIT_00031620001	-2.49801	0.00378089
VIT_00031383001	-2.49313	5.03539e-05
VIT_00031854001	-2.48496	0.00192083
VIT_00007987001	-2.48436	8.71872e-08
VIT_00013631001	-2.4802	0.00784884
VIT_00014807001	-2.47581	5.32086e-05
VIT_00023002001	-2.4748	1.02132e-11
VIT_00017676001	-2.4686	3.54806e-05
VIT_00031153001	-2.46832	0.000284107
VIT_00010475001	-2.46217	0.000241973
VIT_00019769001	-2.45912	4.7131e-05
VIT_00032784001	-2.45668	4.59212e-07
VIT_00033515001	-2.45512	1.82371e-05
VIT_00021085001	-2.4489	0.0012774
VIT_00008405001	-2.44856	1.23896e-05
VIT_00028142001	-2.44754	0.0198552
VIT_00007662001	-2.44515	0.0151404
VIT_00017696001	-2.44361	0.000204617
VIT_00000981001	-2.44253	0.000722004
VIT_00023939001	-2.44052	3.54838e-07
VIT_00030503001	-2.43985	0.00023109
VIT_00037884001	-2.43795	1.24715e-06
VIT_00035538001	-2.43567	8.42668e-07
VIT_00030375001	-2.43495	0.0224706
VIT_00024027001	-2.43147	1.72022e-06
VIT_00032861001	-2.43104	4.30766e-08
VIT_00021108001	-2.41885	0.00782541
VIT_00025827001	-2.41763	0.00122979
VIT_00022428001	-2.41719	0.0161049
VIT_00037487001	-2.41519	4.53567e-08
VIT_00018166001	-2.41439	0.00868372
VIT_00019612001	-2.41278	0.0267666
VIT_00033494001	-2.4118	0.00575074
VIT_00037511001	-2.41175	8.3502e-05
VIT_00021237001	-2.41083	0.028097
VIT_00019655001	-2.40818	5.55529e-06
VIT_00036668001	-2.4049	2.20576e-07
VIT_00010439001	-2.40167	0.000125301
VIT_00031900001	-2.39999	1.72145e-05
VIT_00014068001	-2.39532	0.0301794
VIT_00035049001	-2.38976	0.0460553
VIT_00003492001	-2.38942	7.32284e-09
VIT_00015069001	-2.38607	5.00445e-10
VIT_00015039001	-2.37862	2.66564e-09
VIT_00025910001	-2.37064	0.00643859
VIT_00008246001	-2.36991	0.00153255
VIT_00037479001	-2.36946	4.12894e-06
VIT_00003969001	-2.36854	0.0397664
VIT_00016461001	-2.36783	7.70911e-05
VIT_00001315001	-2.36728	0.00515093
VIT_00008357001	-2.36542	1.29641e-06
VIT_00020900001	-2.36232	0.00355116
VIT_00025977001	-2.35985	0.00128694
VIT_00014832001	-2.34765	2.07884e-07
VIT_00033432001	-2.34685	0.000820503
VIT_00014434001	-2.34346	2.73202e-10
VIT_00017961001	-2.34296	0.0178791
VIT_00019879001	-2.3403	9.75357e-10
VIT_00007877001	-2.33747	1.6308e-05
VIT_00009376001	-2.33165	1.71885e-07
VIT_00023888001	-2.32866	0.00011207
VIT_00006472001	-2.3275	0.000128718
VIT_00008402001	-2.32677	0.00215994
VIT_00020205001	-2.32174	0.0172404
VIT_00000397001	-2.31969	7.66162e-05
VIT_00020845001	-2.31704	0.0266316
VIT_00000107001	-2.31534	0.00054511
VIT_00009941001	-2.31012	0.0253203
VIT_00020964001	-2.30816	1.042e-08
VIT_00026977001	-2.30438	0.0331004
VIT_00023817001	-2.30142	0.00470631
VIT_00026001001	-2.30054	5.81591e-07
VIT_00034237001	-2.29838	0.000105316
VIT_00000449001	-2.29769	0.0299631
VIT_00007693001	-2.29635	4.89185e-08
VIT_00029951001	-2.29391	1.73879e-09
VIT_00008777001	-2.29388	0.00110883
VIT_00001005001	-2.29103	0.0174695
VIT_00013147001	-2.29007	0.000501536
VIT_00032684001	-2.27258	1.4917e-05
VIT_00035345001	-2.26685	0.0107444
VIT_00021274001	-2.26507	2.32191e-07
VIT_00037059001	-2.26495	0.0108629
VIT_00017959001	-2.25288	0.00550498
VIT_00008882001	-2.25218	0.00090199
VIT_00033573001	-2.24434	0.000339945
VIT_00027484001	-2.2428	6.28471e-05
VIT_00002788001	-2.24246	8.45346e-07
VIT_00007117001	-2.24194	8.33205e-07
VIT_00030001001	-2.23999	8.80583e-06
VIT_00025981001	-2.23773	0.000159578
VIT_00025986001	-2.23578	0.00286956
VIT_00007873001	-2.23333	7.139e-09
VIT_00023893001	-2.2327	1.25338e-07
VIT_00029994001	-2.23229	4.83823e-08
VIT_00028662001	-2.2309	0.027147
VIT_00020343001	-2.22304	0.0257397
VIT_00010939001	-2.22037	0.00342854
VIT_00025703001	-2.2188	1.41301e-05
VIT_00025049001	-2.20981	1.33944e-06
VIT_00018654001	-2.20555	0.00288017
VIT_00030840001	-2.20056	0.000139657
VIT_00000012001	-2.1944	4.85125e-11	bHLH94
VIT_00028797001	-2.19403	4.39123e-07
VIT_00006037001	-2.19132	0.038375
VIT_00027784001	-2.19035	2.36412e-05
VIT_00009881001	-2.1847	0.0033688
VIT_00017322001	-2.18195	3.59937e-07
VIT_00007880001	-2.18177	5.61724e-11
VIT_00007940001	-2.17639	0.00051329
VIT_00023832001	-2.17457	0.0150506
VIT_00017681001	-2.17305	0.00214899
VIT_00015306001	-2.17024	0.00711339
VIT_00022856001	-2.16089	1.49299e-05
VIT_00026750001	-2.15921	0.0228023
VIT_00027921001	-2.15341	0.000336354
VIT_00011742001	-2.15085	1.99358e-07
VIT_00028062001	-2.14203	5.86011e-06
VIT_00032716001	-2.14181	0.0429239
VIT_00016449001	-2.1394	1.38523e-05
VIT_00014752001	-2.13729	0.000241195
VIT_00038612001	-2.12219	0.0112142
VIT_00022115001	-2.12024	0.00365046
VIT_00019518001	-2.11458	0.0325224
VIT_00017214001	-2.10526	1.19417e-08
VIT_00037190001	-2.10309	0.00676463
VIT_00025760001	-2.09663	4.23897e-08
VIT_00020578001	-2.09314	0.00192758
VIT_00019195001	-2.09278	0.00969404
VIT_00022018001	-2.08929	1.62262e-08
VIT_00017936001	-2.08327	0.00161021
VIT_00022489001	-2.0821	0.000985651
VIT_00010983001	-2.08191	0.0404816
VIT_00019974001	-2.08117	0.0343908
VIT_00018058001	-2.07921	0.0126775
VIT_00015596001	-2.07481	0.00738051
VIT_00000222001	-2.07365	0.0473986
VIT_00032435001	-2.07302	1.92655e-06
VIT_00001044001	-2.05789	7.34613e-06
VIT_00030418001	-2.05666	0.000519655
VIT_00009754001	-2.04259	0.0250049
VIT_00009083001	-2.03804	0.0314815
VIT_00010695001	-2.03789	1.33491e-05
VIT_00037218001	-2.03638	8.83144e-05
VIT_00024815001	-2.02388	6.34161e-08
VIT_00033677001	-2.01158	0.000340657
VIT_00018781001	-2.00642	0.000152411
VIT_00032392001	-2.00046	0.008571
VIT_00010251001	-1.99856	0.0012149
VIT_00011712001	-1.98814	1.35324e-10
VIT_00009902001	-1.98748	2.23873e-07
VIT_00032712001	-1.98734	0.000145427
VIT_00008578001	-1.98277	0.0324785
VIT_00010184001	-1.97447	0.000168447
VIT_00031781001	-1.97015	1.59713e-07
VIT_00036408001	-1.96807	2.29796e-11
VIT_00030708001	-1.96621	0.0260452
VIT_00025019001	-1.96613	1.1824e-07
VIT_00027246001	-1.96366	7.87946e-09
VIT_00017420001	-1.95769	5.43332e-06
VIT_00035048001	-1.95472	0.000236379
VIT_00018816001	-1.95312	0.00896374
VIT_00030250001	-1.95307	6.97582e-07
VIT_00008396001	-1.95033	0.00855966
VIT_00033797001	-1.93668	6.93378e-06
VIT_00034705001	-1.93598	0.00273437
VIT_00010911001	-1.93567	0.00702921
VIT_00017816001	-1.92339	0.000416703
VIT_00032599001	-1.91862	4.08527e-11
VIT_00035233001	-1.9181	0.000103825
VIT_00038655001	-1.91618	0.000700633
VIT_00022545001	-1.90898	0.0222109
VIT_00000534001	-1.90876	0.00357056
VIT_00021261001	-1.90412	0.00217563
VIT_00036115001	-1.90202	0.00144336
VIT_00004862001	-1.89994	4.75038e-05
VIT_00032486001	-1.89608	1.8639e-10
VIT_00003820001	-1.89287	0.031201
VIT_00025813001	-1.89279	5.91342e-09
VIT_00037125001	-1.89262	0.000108306
VIT_00017904001	-1.89187	0.0151033
VIT_00028205001	-1.88922	0.00031888
VIT_00009139001	-1.88875	0.00370133
VIT_00013097001	-1.88667	4.64041e-06
VIT_00029555001	-1.88347	8.1862e-06
VIT_00023856001	-1.88234	0.00165525
VIT_00016820001	-1.88197	0.0337103
VIT_00016434001	-1.88125	7.11066e-08
VIT_00022844001	-1.87765	0.0157568
VIT_00031471001	-1.87273	4.36952e-05
VIT_00021625001	-1.86944	0.000125221
VIT_00029998001	-1.86542	0.00272071
VIT_00004465001	-1.8628	1.65351e-08
VIT_00011718001	-1.86258	1.85929e-06
VIT_00029166001	-1.85781	0.000232843
VIT_00006329001	-1.85687	4.85125e-11
VIT_00020592001	-1.85126	0.0265155
VIT_00033673001	-1.84797	5.33224e-05
VIT_00038361001	-1.84637	0.00727294
VIT_00024852001	-1.84408	0.000699143
VIT_00014569001	-1.83398	0.043028
VIT_00002015001	-1.83193	0.0063727
VIT_00037176001	-1.83178	8.26822e-06
VIT_00027167001	-1.8255	1.12907e-08
VIT_00029651001	-1.82365	4.10915e-06
VIT_00014192001	-1.82101	3.15996e-06
VIT_00000121001	-1.81999	2.55329e-12
VIT_00009978001	-1.80861	1.44721e-08
VIT_00008573001	-1.80806	0.00040258
VIT_00010153001	-1.80493	2.96939e-05
VIT_00020824001	-1.78839	1.49904e-08
VIT_00015647001	-1.78754	0.0212557
VIT_00016615001	-1.78002	0.000241902
VIT_00007878001	-1.77756	1.42984e-10
VIT_00019580001	-1.76981	0.0083634
VIT_00005057001	-1.76237	6.38748e-06
VIT_00033542001	-1.75937	0.000304573
VIT_00016960001	-1.7558	0.00444699
VIT_00016212001	-1.74515	0.0484515
VIT_00029183001	-1.7328	0.0115513
VIT_00003545001	-1.73086	2.63586e-06
VIT_00012441001	-1.72813	4.33121e-06
VIT_00008707001	-1.72423	0.00420814
VIT_00035123001	-1.71985	0.0138279
VIT_00033813001	-1.71869	0.0375234
VIT_00029680001	-1.70986	0.000675648
VIT_00005877001	-1.69959	4.70681e-07
VIT_00031798001	-1.69443	0.0241971
VIT_00007956001	-1.68908	0.0017259
VIT_00004903001	-1.68407	0.000217095
VIT_00014155001	-1.68393	3.55215e-05
VIT_00008752001	-1.68105	0.00065788
VIT_00036397001	-1.67727	9.69981e-06
VIT_00016370001	-1.67718	0.00397379
VIT_00036639001	-1.67387	0.0399372
VIT_00012403001	-1.66688	0.0363262
VIT_00033681001	-1.66275	0.00872814
VIT_00021709001	-1.65992	0.000400783
VIT_00036885001	-1.65643	0.0190043
VIT_00012540001	-1.64963	0.0023697
VIT_00034130001	-1.64632	5.45816e-05
VIT_00024752001	-1.64611	2.88e-06
VIT_00025128001	-1.6446	0.0102661
VIT_00031035001	-1.64199	2.33166e-05
VIT_00024042001	-1.63719	6.1156e-05
VIT_00012129001	-1.63587	0.0217644
VIT_00002490001	-1.62777	0.00131777
VIT_00027804001	-1.62301	0.00273072
VIT_00008978001	-1.62038	0.0207523
VIT_00038046001	-1.62009	2.60165e-07
VIT_00019619001	-1.61412	0.0267068
VIT_00013426001	-1.5996	3.80155e-06
VIT_00033390001	-1.59502	0.00763379
VIT_00031698001	-1.59252	0.0320208
VIT_00023696001	-1.58867	0.0197182
VIT_00013435001	-1.5881	0.0392735
VIT_00012407001	-1.58711	0.0498026
VIT_00020608001	-1.58621	3.72463e-05
VIT_00003420001	-1.585	0.000775312
VIT_00038080001	-1.57897	0.000862848
VIT_00020800001	-1.57464	0.0403276
VIT_00020560001	-1.55931	0.00155747
VIT_00025193001	-1.55829	5.91955e-05
VIT_00034106001	-1.55121	0.00793144
VIT_00021443001	-1.53912	0.0060208
VIT_00031474001	-1.53134	0.000584866
VIT_00023278001	-1.52413	0.000255918
VIT_00021046001	-1.52185	0.000294291
VIT_00035322001	-1.51502	0.000626467
VIT_00006303001	-1.51364	0.0008163
VIT_00018986001	-1.50371	0.00588823
VIT_00027994001	-1.50163	0.00125146
VIT_00015277001	-1.50096	5.29353e-05
VIT_00034817001	-1.48823	0.000462085
VIT_00006367001	-1.47942	0.010826
VIT_00018024001	-1.47629	0.000298139
VIT_00028972001	-1.46594	5.92852e-05
VIT_00032588001	-1.46168	4.08744e-05
VIT_00031477001	-1.45889	0.030138
VIT_00018630001	-1.45859	1.65465e-05
VIT_00028623001	-1.45689	0.000382029
VIT_00031472001	-1.45375	4.64553e-07
VIT_00023919001	-1.44659	0.00150908
VIT_00023248001	-1.44569	1.09824e-06
VIT_00011353001	-1.4416	0.000289392
VIT_00025800001	-1.4364	0.0420169
VIT_00007388001	-1.43543	0.0201235
VIT_00008130001	-1.43528	0.000121014
VIT_00030549001	-1.42988	0.000317662
VIT_00014660001	-1.42369	0.00972633
VIT_00029788001	-1.41867	0.0349886
VIT_00027494001	-1.41669	0.049114
VIT_00011360001	-1.40586	0.00507596
VIT_00011701001	-1.40067	0.00989761
VIT_00004383001	-1.39991	0.00631069
VIT_00007993001	-1.38832	6.61529e-05
VIT_00003942001	-1.38767	0.00026728
VIT_00019404001	-1.37931	0.000211696
VIT_00021283001	-1.37071	0.00094213
VIT_00010839001	-1.36983	0.000578702
VIT_00005128001	-1.3676	0.000124385
VIT_00025793001	-1.36698	0.0366264
VIT_00017064001	-1.36131	0.00288058
VIT_00000788001	-1.3605	1.44445e-05
VIT_00012702001	-1.35853	0.00392049
VIT_00011572001	-1.35605	0.00302571
VIT_00017760001	-1.35346	0.00424598
VIT_00036507001	-1.35198	8.23665e-05
VIT_00034556001	-1.33546	0.00812254
VIT_00016122001	-1.31633	0.00335357
VIT_00009003001	-1.31076	0.0321642
VIT_00016691001	-1.27256	0.0387199
VIT_00010359001	-1.27157	0.016455
VIT_00015895001	-1.26604	0.027218
VIT_00016431001	-1.26483	0.000740791
VIT_00002630001	-1.26191	0.011632
VIT_00016265001	-1.26155	0.00259651
VIT_00001428001	-1.26137	0.000776804
VIT_00033379001	-1.25876	0.00379735
VIT_00035321001	-1.25075	0.0324256
VIT_00007667001	-1.24408	1.54502e-05
VIT_00014100001	-1.24065	0.0152062
VIT_00020040001	-1.24014	0.00332273
VIT_00018975001	-1.2401	0.000327084
VIT_00026961001	-1.23401	0.00366038
VIT_00014653001	-1.22642	0.0100167
VIT_00010889001	-1.22035	1.79832e-05
VIT_00037538001	-1.21629	0.00308674
VIT_00018182001	-1.21313	0.0184566
VIT_00036400001	-1.20644	0.0168354
VIT_00035612001	-1.20186	0.0207204
VIT_00001053001	-1.19271	0.000628355
VIT_00004838001	-1.18857	0.0185894
VIT_00022232001	-1.17521	0.0186775
VIT_00008898001	-1.16417	0.0442625
VIT_00002386001	-1.1613	0.0313238
VIT_00017907001	-1.15352	0.0105398
VIT_00038616001	-1.14512	0.00769241
VIT_00019489001	-1.14246	0.0288624
VIT_00024705001	-1.10977	0.0219187
VIT_00016341001	-1.10935	0.00275982
VIT_00028868001	-1.1088	0.0067789
VIT_00032491001	-1.0742	0.0257143
VIT_00000650001	-1.07256	0.00291184
VIT_00012877001	-1.04336	0.00740411
VIT_00032484001	-1.04278	0.0263073
VIT_00010910001	-1.0304	0.00574405
VIT_00034089001	1.03326	0.0282279
VIT_00037956001	1.03954	0.0222736
VIT_00034231001	1.04041	0.0497406
VIT_00008802001	1.04671	0.00104678
VIT_00020852001	1.04748	0.0187229
VIT_00019681001	1.04867	0.00616696
VIT_00032380001	1.05375	0.0153062
VIT_00026876001	1.05831	0.0388333
VIT_00028064001	1.05975	0.00081673
VIT_00003433001	1.06709	0.00611859
VIT_00031713001	1.07853	0.00369793
VIT_00009001001	1.07888	0.000235118
VIT_00017938001	1.09333	0.0131868
VIT_00024181001	1.1048	0.0163655
VIT_00016716001	1.11042	0.00591574
VIT_00009515001	1.11074	0.0189234
VIT_00007706001	1.11267	0.0371855
VIT_00003212001	1.1128	0.0313484
VIT_00013761001	1.11349	0.00503455
VIT_00027054001	1.11731	0.00904665
VIT_00007775001	1.12578	9.24988e-05
VIT_00035672001	1.1272	0.0332806
VIT_00024983001	1.1307	0.00615105
VIT_00005871001	1.1338	0.030719
VIT_00016617001	1.136	0.0220598
VIT_00023906001	1.13753	0.0475359
VIT_00031238001	1.14024	0.0312145
VIT_00021064001	1.14141	0.00904693
VIT_00019931001	1.14256	0.0385366
VIT_00030293001	1.14733	0.0176713
VIT_00004475001	1.15031	0.0201015
VIT_00033817001	1.1504	0.0105072
VIT_00007961001	1.15171	0.0252591
VIT_00000782001	1.15241	0.0165991
VIT_00015378001	1.15489	0.00114137
VIT_00001310001	1.15602	0.0261281
VIT_00037621001	1.16298	0.00182263
VIT_00035014001	1.16508	0.00104597
VIT_00010204001	1.16681	0.0185225
VIT_00011670001	1.16919	0.00112864
VIT_00017204001	1.17146	0.0378229
VIT_00026830001	1.1719	0.0142433
VIT_00012712001	1.17538	0.000729178
VIT_00019675001	1.1761	0.0128093
VIT_00011451001	1.17937	0.00853241
VIT_00021269001	1.18012	0.00231797
VIT_00019722001	1.18119	0.0433
VIT_00036683001	1.18636	1.81589e-05
VIT_00028201001	1.19032	0.0213015
VIT_00032746001	1.19225	0.00364559
VIT_00028304001	1.19937	0.00808282
VIT_00014128001	1.20455	0.020259
VIT_00025655001	1.20811	0.00433844
VIT_00012155001	1.20831	0.0133449
VIT_00019732001	1.21787	0.00406614
VIT_00015851001	1.2209	0.0182243
VIT_00032443001	1.2228	0.00816257
VIT_00009262001	1.22752	0.00559852
VIT_00027551001	1.2291	0.0398789
VIT_00004634001	1.23186	0.00210197
VIT_00027147001	1.23582	0.0280518
VIT_00002261001	1.23804	0.0256163
VIT_00031759001	1.24127	0.00150571
VIT_00012068001	1.24258	0.00276636
VIT_00014849001	1.24596	0.0115881
VIT_00002283001	1.24734	0.00294471
VIT_00000457001	1.25337	0.000109243
VIT_00015119001	1.25387	0.00130896
VIT_00027207001	1.25609	0.000157099
VIT_00019969001	1.25629	5.84102e-06
VIT_00003477001	1.25966	0.000267636
VIT_00017643001	1.26039	0.039359
VIT_00010502001	1.2616	0.0120892
VIT_00019756001	1.26601	0.00125076
VIT_00031814001	1.27724	0.0155351
VIT_00008476001	1.28032	0.000202586
VIT_00007138001	1.28302	0.033976
VIT_00001357001	1.28465	0.0094918
VIT_00016238001	1.28831	0.0397731
VIT_00000913001	1.28966	0.00317016
VIT_00025559001	1.29151	0.00373196
VIT_00019515001	1.293	0.00225145
VIT_00025566001	1.29357	0.0454578
VIT_00030058001	1.29506	0.00641882
VIT_00016560001	1.29516	0.00303256
VIT_00011942001	1.3083	0.00038496
VIT_00000141001	1.30908	0.0233428
VIT_00033407001	1.31006	0.0072531
VIT_00035525001	1.31058	0.00775833
VIT_00016905001	1.32105	0.00101023
VIT_00016524001	1.32739	8.75403e-07
VIT_00006876001	1.33162	0.00942507
VIT_00019038001	1.33293	4.17349e-05
VIT_00022356001	1.33417	0.00353868
VIT_00024253001	1.34686	0.0187904
VIT_00032521001	1.34936	0.00186472
VIT_00027741001	1.3501	9.83373e-06
VIT_00011908001	1.3503	0.0431122
VIT_00036604001	1.35511	0.00169377
VIT_00011776001	1.36167	0.0387853
VIT_00015997001	1.37507	1.31381e-05
VIT_00033372001	1.3822	0.0019134
VIT_00027477001	1.3825	0.00673352
VIT_00000115001	1.38292	6.33317e-05
VIT_00012165001	1.38446	0.00845595
VIT_00020266001	1.38854	0.0180258
VIT_00035662001	1.38934	1.44516e-09
VIT_00037851001	1.39326	0.0433926
VIT_00023470001	1.39376	0.00130323
VIT_00012719001	1.39681	0.0229344
VIT_00013113001	1.39982	0.0250438
VIT_00023870001	1.40005	0.0195783
VIT_00003938001	1.40168	0.0161002
VIT_00018780001	1.4024	0.0377265
VIT_00027588001	1.40729	0.00188412
VIT_00010444001	1.41386	0.00685229
VIT_00008416001	1.41409	9.58192e-06
VIT_00008214001	1.41816	0.00594411
VIT_00014165001	1.41822	0.000332992
VIT_00019000001	1.41931	9.07401e-05
VIT_00001994001	1.42049	0.00404586
VIT_00038647001	1.421	5.07006e-05
VIT_00005189001	1.42346	0.000784863
VIT_00016189001	1.42634	0.0115471
VIT_00011913001	1.42856	1.78542e-05
VIT_00017849001	1.42945	0.0030733
VIT_00017521001	1.43159	0.0211481
VIT_00006770001	1.43357	0.0234678
VIT_00008155001	1.4418	0.00434139
VIT_00000167001	1.44615	0.0251045
VIT_00019682001	1.44651	0.0168672
VIT_00034943001	1.45433	0.0196624
VIT_00017639001	1.45527	9.0581e-05
VIT_00003728001	1.45658	0.0235076
VIT_00006991001	1.45776	0.049794
VIT_00021252001	1.46214	0.00226505
VIT_00031740001	1.46238	0.000449684
VIT_00014403001	1.46697	0.0127003
VIT_00023212001	1.46711	0.000222882
VIT_00003611001	1.46801	0.0304829
VIT_00012026001	1.4683	4.62321e-05
VIT_00036299001	1.47128	0.00013904
VIT_00011824001	1.47403	0.000265865
VIT_00030775001	1.4747	0.001427
VIT_00028875001	1.47738	2.55606e-05
VIT_00009892001	1.47867	0.00771198
VIT_00006155001	1.48016	0.00110819
VIT_00033568001	1.4802	0.0173751
VIT_00031267001	1.48598	7.35407e-07
VIT_00009621001	1.48886	0.0111247
VIT_00023708001	1.48906	0.00553249
VIT_00011433001	1.49206	1.2506e-07
VIT_00026434001	1.49226	0.0222474
VIT_00018966001	1.4952	2.06539e-05
VIT_00015355001	1.49646	0.000913037
VIT_00001473001	1.49736	0.00652149
VIT_00020229001	1.50041	1.08011e-05
VIT_00009208001	1.50173	0.0163298
VIT_00017497001	1.50868	0.000151717
VIT_00019952001	1.50961	0.000116434
VIT_00001307001	1.51225	2.89045e-06
VIT_00022081001	1.51445	9.95919e-06
VIT_00033806001	1.52112	0.000144296
VIT_00015479001	1.52683	0.0371998
VIT_00020060001	1.52758	0.000521693
VIT_00007725001	1.52791	0.000584838
VIT_00014355001	1.52799	0.0187972
VIT_00025369001	1.52885	4.21776e-07
VIT_00007745001	1.535	0.0217893
VIT_00024023001	1.53642	1.06119e-06
VIT_00037165001	1.53843	0.00509617
VIT_00011918001	1.53996	0.000106668
VIT_00004840001	1.54591	6.53642e-10
VIT_00013307001	1.54644	0.0122446
VIT_00011502001	1.54797	3.4265e-05
VIT_00013615001	1.55164	0.0107418
VIT_00017339001	1.55501	0.000161963
VIT_00008935001	1.55774	3.51568e-05
VIT_00025691001	1.56782	1.74821e-07
VIT_00010166001	1.56923	0.00112699
VIT_00008789001	1.56963	0.00965551
VIT_00010634001	1.5701	0.000439288
VIT_00014555001	1.57517	8.73624e-07
VIT_00034588001	1.57592	0.000168795
VIT_00010341001	1.57994	1.89473e-06
VIT_00013207001	1.58072	0.00150012
VIT_00018019001	1.58133	0.0343702
VIT_00005410001	1.58287	2.73076e-06
VIT_00018184001	1.58329	0.0123332
VIT_00024904001	1.58365	0.049674
VIT_00011912001	1.59633	0.000786464
VIT_00002034001	1.59776	0.000214865
VIT_00000995001	1.59889	2.86487e-07
VIT_00013268001	1.60571	0.000223963
VIT_00031734001	1.60988	0.0243211
VIT_00010644001	1.61136	0.0129087
VIT_00028876001	1.61306	0.0058695
VIT_00018003001	1.61529	0.00222969
VIT_00012831001	1.62366	3.06599e-08
VIT_00034151001	1.62499	0.00490877
VIT_00005250001	1.62515	0.00434942
VIT_00020785001	1.62939	4.39018e-05
VIT_00011690001	1.6302	0.0293102
VIT_00005091001	1.63288	0.0079217
VIT_00037807001	1.6338	0.00183823
VIT_00030453001	1.63617	0.0043292
VIT_00027443001	1.63797	1.63063e-05
VIT_00035908001	1.63872	0.0102281
VIT_00036720001	1.64107	0.0273356
VIT_00015703001	1.6417	5.20121e-07
VIT_00038230001	1.64426	0.000506286
VIT_00006462001	1.64897	4.30898e-07
VIT_00006980001	1.64897	6.09828e-08
VIT_00030588001	1.65336	0.00510715
VIT_00011911001	1.66043	1.02954e-07
VIT_00012828001	1.66282	6.57421e-08
VIT_00020151001	1.66375	0.00676541
VIT_00027568001	1.66403	0.000156072
VIT_00014537001	1.66786	0.00146277
VIT_00010732001	1.66874	7.88673e-05
VIT_00017850001	1.67633	2.15242e-09
VIT_00037062001	1.6773	0.0128035
VIT_00012665001	1.67817	7.61185e-07
VIT_00033550001	1.67834	8.8232e-06
VIT_00003349001	1.67912	2.23177e-05
VIT_00030948001	1.68096	7.08704e-07
VIT_00026614001	1.68181	0.000359087
VIT_00036294001	1.68643	1.59938e-08
VIT_00020902001	1.68941	1.50591e-06
VIT_00011005001	1.69118	0.000122142
VIT_00015189001	1.69202	0.00207148
VIT_00005206001	1.69558	4.59592e-11
VIT_00016869001	1.6978	0.0015182
VIT_00008482001	1.70613	0.00803923
VIT_00008461001	1.71356	0.000198701
VIT_00015859001	1.71649	0.0401279
VIT_00031378001	1.72038	0.00651955
VIT_00031882001	1.72286	0.0263672
VIT_00012858001	1.73273	0.000381329
VIT_00014074001	1.73543	0.0158293
VIT_00007754001	1.74308	0.00689526
VIT_00001442001	1.75359	0.000221134
VIT_00005067001	1.75539	0.000765167
VIT_00028244001	1.75745	3.54908e-06
VIT_00011780001	1.76614	1.13583e-06
VIT_00029126001	1.77052	0.0013838
VIT_00006925001	1.78472	3.41088e-06
VIT_00012401001	1.78501	0.000353679
VIT_00012022001	1.78606	0.0448756
VIT_00017056001	1.79274	1.79284e-06
VIT_00025653001	1.79513	0.000124205
VIT_00010578001	1.80449	0.000538397
VIT_00009563001	1.80707	1.71713e-05
VIT_00001129001	1.81553	1.07505e-05
VIT_00034055001	1.81979	3.75023e-06
VIT_00030468001	1.82228	3.96046e-06
VIT_00037063001	1.82295	1.98396e-05
VIT_00021278001	1.83273	0.00654249
VIT_00033721001	1.83296	7.14921e-11
VIT_00023779001	1.83314	0.00194564
VIT_00011155001	1.83823	7.65987e-11
VIT_00028315001	1.84067	0.0223132
VIT_00009456001	1.84449	0.0127457
VIT_00032126001	1.84785	1.14464e-08
VIT_00033978001	1.84953	5.58537e-07
VIT_00029943001	1.85105	2.04263e-11
VIT_00017397001	1.85872	0.00931575
VIT_00004458001	1.86355	6.59418e-06
VIT_00010557001	1.86365	3.59377e-05
VIT_00009490001	1.87213	6.03445e-05
VIT_00017332001	1.87214	1.64143e-07
VIT_00031581001	1.88721	0.0127076
VIT_00004011001	1.89067	0.016553
VIT_00024709001	1.89186	2.54575e-05
VIT_00022758001	1.89472	0.022687
VIT_00002195001	1.90949	1.55298e-05
VIT_00002515001	1.91105	0.0189179
VIT_00007370001	1.91554	0.0175665
VIT_00011751001	1.91817	0.0161569
VIT_00023570001	1.92159	0.00387479
VIT_00022354001	1.92543	0.000356921
VIT_00031663001	1.92917	2.46903e-09
VIT_00035078001	1.92946	0.0460881
VIT_00032706001	1.93141	4.58991e-05
VIT_00024592001	1.93246	0.00205173
VIT_00015230001	1.93613	1.66504e-06
VIT_00010525001	1.94067	4.59337e-09
VIT_00027831001	1.95172	4.4546e-06
VIT_00016978001	1.95423	2.635e-09
VIT_00019910001	1.95425	1.80279e-06
VIT_00033902001	1.96437	3.72893e-06
VIT_00027048001	1.96814	3.65113e-07
VIT_00008386001	1.96911	8.8803e-05
VIT_00014632001	1.97183	0.00960449
VIT_00030931001	1.97313	3.59561e-05
VIT_00030947001	1.97549	0.0368616
VIT_00031364001	1.98746	0.0248964
VIT_00023557001	1.98892	0.0196382
VIT_00033374001	1.99364	0.0001984
VIT_00011760001	1.99995	0.0105845
VIT_00006080001	2.00615	1.83428e-08
VIT_00025594001	2.00659	0.00187193
VIT_00027229001	2.00982	0.0283506
VIT_00028843001	2.01278	0.0043159
VIT_00026072001	2.01472	0.00113534
VIT_00006277001	2.02199	2.87946e-06
VIT_00014587001	2.02227	1.93063e-05
VIT_00007614001	2.02603	0.00455672
VIT_00027296001	2.0296	0.000579704
VIT_00028328001	2.03088	0.000101841
VIT_00003486001	2.03392	1.70947e-06
VIT_00022832001	2.04217	0.00430753
VIT_00033590001	2.04997	2.14476e-10
VIT_00014286001	2.06898	2.32395e-05
VIT_00013508001	2.07116	0.000188048
VIT_00001801001	2.07374	7.37532e-05
VIT_00035055001	2.08525	0.0465125
VIT_00004399001	2.08556	3.34481e-10
VIT_00024290001	2.08908	3.34596e-05
VIT_00037182001	2.09444	0.00379079
VIT_00014358001	2.09701	7.42929e-05
VIT_00027027001	2.09999	0.014281
VIT_00025515001	2.10044	0.00509713
VIT_00001512001	2.10055	0.000897118
VIT_00033741001	2.10659	1.24498e-07
VIT_00000084001	2.10713	0.00639904
VIT_00034745001	2.10883	0.0145699
VIT_00030205001	2.11627	6.49302e-09
VIT_00033522001	2.11813	0.0456431
VIT_00028270001	2.11916	1.21307e-07
VIT_00031221001	2.11917	0.00882536
VIT_00038105001	2.1252	0.000939854
VIT_00030481001	2.12981	0.000144577
VIT_00038760001	2.13085	1.65526e-05
VIT_00033383001	2.13428	1.80364e-08
VIT_00034617001	2.13785	0.00320966
VIT_00021820001	2.13893	0.0264003
VIT_00002058001	2.14843	0.00101739
VIT_00011321001	2.15068	0.0105743
VIT_00029945001	2.15177	0.000172409
VIT_00037410001	2.15948	8.99469e-05
VIT_00035098001	2.15989	7.27688e-09
VIT_00007663001	2.16977	0.0335238
VIT_00024922001	2.17415	0.00410346
VIT_00001493001	2.18746	1.4324e-09
VIT_00032470001	2.18885	3.22225e-09
VIT_00005672001	2.19421	0.00106101
VIT_00001492001	2.20171	9.26845e-10
VIT_00028256001	2.20591	6.18407e-08
VIT_00032905001	2.20645	3.31192e-07
VIT_00022335001	2.22399	1.86174e-05
VIT_00014428001	2.22507	7.3328e-08
VIT_00022715001	2.22651	2.55329e-12
VIT_00035523001	2.2286	0.00313988
VIT_00010554001	2.23511	1.84248e-07
VIT_00008328001	2.24071	1.5596e-07
VIT_00035007001	2.24281	5.41042e-09
VIT_00024450001	2.24327	3.39857e-05
VIT_00014791001	2.2446	7.30811e-07
VIT_00003823001	2.24754	0.000240293
VIT_00000994001	2.25708	1.01459e-05
VIT_00021452001	2.26302	2.40009e-10
VIT_00031827001	2.26416	0.0090385
VIT_00032593001	2.26469	2.2469e-10
VIT_00014354001	2.26773	2.65261e-08
VIT_00010572001	2.27079	0.00311156
VIT_00003970001	2.27097	1.73887e-07
VIT_00026429001	2.27372	8.07402e-07
VIT_00008169001	2.27496	4.00867e-10
VIT_00034589001	2.27999	6.74273e-06
VIT_00009798001	2.28309	0.000368605
VIT_00034491001	2.29103	1.99157e-10
VIT_00032430001	2.29332	0.024058
VIT_00013533001	2.29343	1.97218e-05
VIT_00001444001	2.29521	1.40622e-07
VIT_00037184001	2.30337	0.0248035
VIT_00020286001	2.31267	2.40009e-10
VIT_00022914001	2.31565	0.0236441
VIT_00029129001	2.3186	0.0424409
VIT_00004107001	2.31884	2.04263e-11
VIT_00021549001	2.3299	0.000201229
VIT_00023084001	2.33879	0.0313557
VIT_00017937001	2.34152	6.02886e-06	HT5
VIT_00021281001	2.34833	0.00225477
VIT_00028778001	2.34919	5.64821e-07
VIT_00034898001	2.35506	2.6669e-06
VIT_00010580001	2.35557	2.55329e-11
VIT_00035884001	2.35846	0.0273996
VIT_00012089001	2.36298	2.29796e-11
VIT_00012167001	2.36515	3.78398e-09
VIT_00000083001	2.39489	4.46693e-05
VIT_00012382001	2.4001	6.48132e-05
VIT_00033998001	2.40809	5.34559e-06
VIT_00014054001	2.41245	2.62989e-10
VIT_00008376001	2.41743	0.030227
VIT_00010568001	2.429	7.42242e-08
VIT_00010581001	2.43469	4.41719e-10
VIT_00031743001	2.43589	0.000659075
VIT_00012169001	2.4391	1.943e-07
VIT_00010257001	2.44318	7.3262e-05
VIT_00017518001	2.45179	0.0032419
VIT_00034366001	2.45252	3.16251e-08
VIT_00006023001	2.45259	0.00665553
VIT_00031862001	2.46249	6.73813e-09
VIT_00019909001	2.46251	3.75717e-07
VIT_00010583001	2.46282	7.40454e-11
VIT_00026486001	2.46486	5.54593e-05
VIT_00003478001	2.46601	0.0471743
VIT_00033691001	2.47297	0.000991012
VIT_00013740001	2.50809	5.85036e-08
VIT_00010611001	2.52136	0.00970941
VIT_00010579001	2.52321	3.08948e-10
VIT_00021134001	2.52605	7.42099e-07
VIT_00021946001	2.53638	0.0308279
VIT_00014382001	2.53659	1.95837e-09
VIT_00000643001	2.53689	1.43537e-05
VIT_00014053001	2.55509	1.98646e-09
VIT_00001491001	2.55734	6.0513e-10
VIT_00006739001	2.57212	0.0424275
VIT_00025556001	2.57637	4.24284e-06
VIT_00028779001	2.57783	3.57461e-11
VIT_00025342001	2.60506	0.000101297
VIT_00002864001	2.61112	1.53197e-11
VIT_00028495001	2.61583	0.000365691
VIT_00036167001	2.62885	7.9152e-11
VIT_00018937001	2.63345	7.12297e-06
VIT_00016182001	2.64406	0.0114304
VIT_00025696001	2.64532	1.5861e-08
VIT_00012746001	2.65598	0.00208538
VIT_00002106001	2.65752	4.74912e-10
VIT_00006042001	2.66415	9.31322e-06
VIT_00017431001	2.67966	0.00074796
VIT_00006973001	2.68453	0.00919213
VIT_00022813001	2.69667	1.2409e-09
VIT_00037181001	2.70371	4.445e-07
VIT_00002826001	2.71498	0.00238693
VIT_00013131001	2.72272	0.0341216
VIT_00010047001	2.72458	5.36191e-11
VIT_00002124001	2.72643	0.00645689
VIT_00010574001	2.73908	2.89543e-09
VIT_00007742001	2.73988	2.90557e-07
VIT_00023245001	2.74676	0.0462129
VIT_00007896001	2.75428	0.000569178
VIT_00026500001	2.75538	0.000901509
VIT_00033429001	2.78506	0.0491207
VIT_00023383001	2.78823	0.0345975
VIT_00014241001	2.79288	0.00546492
VIT_00015874001	2.79454	0.000324506
VIT_00038316001	2.83442	0.0259505
VIT_00000961001	2.85811	3.93617e-05
VIT_00001979001	2.85907	5.1312e-05
VIT_00028261001	2.86471	0.0228974
VIT_00025394001	2.88327	2.64425e-06
VIT_00031746001	2.88762	2.65747e-08
VIT_00002709001	2.89449	4.59592e-11
VIT_00029528001	2.89769	0.000319169
VIT_00010696001	2.92697	0.00467655
VIT_00015538001	2.93369	0.00199139
VIT_00021164001	2.9417	1.5471e-05
VIT_00035582001	2.96047	0.0342371
VIT_00017202001	2.98083	3.31928e-11
VIT_00027686001	2.99932	0.00836543
VIT_00021765001	3.0016	3.17606e-07
VIT_00012768001	3.00248	1.96093e-09
VIT_00015792001	3.02528	3.415e-07
VIT_00031744001	3.04468	1.30728e-09
VIT_00017739001	3.05086	6.28712e-07
VIT_00036051001	3.07028	0.00347161
VIT_00009025001	3.11538	3.58068e-06
VIT_00030309001	3.11886	2.68606e-09
VIT_00025434001	3.14484	0.00102708
VIT_00036426001	3.16488	1.37858e-06
VIT_00022000001	3.22019	2.55329e-12
VIT_00006926001	3.2229	0.00339797
VIT_00014244001	3.23053	0.00534298
VIT_00001842001	3.23343	0.000132218
VIT_00001927001	3.2365	3.86129e-05
VIT_00014633001	3.24409	1.06472e-09
VIT_00037164001	3.2468	8.6914e-08
VIT_00001925001	3.25979	1.40053e-05
VIT_00001992001	3.26172	0.00181272
VIT_00002341001	3.26862	6.09583e-06
VIT_00026124001	3.31988	6.95657e-05
VIT_00025975001	3.33432	0.0126926
VIT_00014285001	3.36357	0.0229778
VIT_00017740001	3.37843	1.532e-07
VIT_00024931001	3.40181	1.24321e-05
VIT_00033137001	3.40823	0.000329085
VIT_00022284001	3.41661	0.00248666
VIT_00013688001	3.43596	0.0249415
VIT_00032395001	3.47584	5.15407e-08
VIT_00007586001	3.48286	2.132e-09
VIT_00005576001	3.49471	2.04263e-11
VIT_00003094001	3.51999	1.17451e-10
VIT_00010490001	3.52778	2.42491e-07
VIT_00032376001	3.54039	0.0303688
VIT_00031856001	3.56206	0.000111411
VIT_00026043001	3.58056	1.42984e-10
VIT_00001991001	3.58412	0.0247093
VIT_00019848001	3.60677	6.11851e-06
VIT_00018836001	3.6207	2.4643e-06
VIT_00017626001	3.69438	4.12494e-07
VIT_00023712001	3.71072	7.32488e-08
VIT_00020585001	3.73717	0.000262121
VIT_00016953001	3.76	0.00305409
VIT_00003973001	3.77401	2.55329e-12
VIT_00010307001	3.78435	0.00231154
VIT_00035688001	3.78737	8.98809e-08
VIT_00027236001	3.78797	1.07238e-10
VIT_00019889001	3.79321	2.08349e-09
VIT_00031770001	3.7961	2.55729e-06
VIT_00031284001	3.81466	0.000419186
VIT_00020586001	3.81487	0.00238266
VIT_00026447001	3.8221	0.0108106
VIT_00006742001	3.8339	0.0106077
VIT_00009183001	3.86874	6.38323e-11
VIT_00022721001	3.86948	0.0138044
VIT_00031885001	3.94545	3.76483e-08
VIT_00015245001	3.96149	9.531e-07
VIT_00024849001	3.98258	3.05003e-06
VIT_00026673001	3.98336	0.0031198
VIT_00000493001	3.98867	2.74129e-05
VIT_00014635001	4.00549	4.29323e-06
VIT_00018395001	4.00704	2.99041e-08
VIT_00033699001	4.03196	0.00665075
VIT_00010801001	4.05185	0.00184297
VIT_00011300001	4.07106	2.55329e-11
VIT_00031741001	4.10321	2.19583e-07
VIT_00032558001	4.10349	0.00114541
VIT_00028626001	4.1199	0.00202417
VIT_00000137001	4.157	1.04685e-10
VIT_00005998001	4.2401	2.2469e-10
VIT_00035580001	4.24892	1.02132e-11
VIT_00034860001	4.29159	0.0228018
VIT_00014450001	4.31058	0.000650548
VIT_00033910001	4.40705	0.000365606
VIT_00010115001	4.43897	7.40454e-11
VIT_00016530001	4.45152	0.000454207
VIT_00035710001	4.48931	1.57027e-09
VIT_00003271001	4.49247	0.000304672
VIT_00024090001	4.5111	6.63856e-11
VIT_00022705001	4.51607	1.629e-09
VIT_00036421001	4.57877	5.3517e-09
VIT_00037742001	4.80496	0.000519678
VIT_00011206001	4.83205	0.00752596
VIT_00017656001	4.83287	0.00106851
VIT_00014513001	4.87004	8.16292e-07
VIT_00032028001	4.92474	2.17528e-07
VIT_00010707001	4.96873	2.79606e-07
VIT_00016408001	5.01825	0.0308965
VIT_00031742001	5.02754	7.87971e-08
VIT_00033155001	5.03599	1.58304e-10
VIT_00036138001	5.08568	0.00305042
VIT_00037162001	5.08863	0.00625618
VIT_00037077001	5.09099	8.20287e-06
VIT_00038372001	5.12066	6.02577e-10
VIT_00009658001	5.20255	0.0182886
VIT_00029637001	5.23047	1.30473e-09
VIT_00005700001	5.28369	9.01077e-07
VIT_00012922001	5.37906	6.56962e-09
VIT_00011699001	5.47719	1.35707e-08
VIT_00038373001	5.56171	0.00208657
VIT_00006399001	5.5823	0.0266482
VIT_00000060001	5.59128	3.59458e-06
VIT_00027297001	5.62986	0.0037953
VIT_00016004001	5.63964	1.13621e-09
VIT_00004843001	5.72676	1.22918e-07
VIT_00022161001	5.77013	2.17285e-09
VIT_00001068001	5.78101	1.07238e-10
VIT_00036822001	5.90409	0.0344475
VIT_00021927001	5.95775	0.000148591
VIT_00018906001	6.02078	4.90232e-10
VIT_00009964001	6.06891	1.3609e-09
VIT_00010800001	6.11439	0.0305655
VIT_00019893001	6.12116	1.22558e-10
VIT_00000915001	6.16284	0.0329215
VIT_00009849001	6.25681	5.65334e-07
VIT_00021012001	6.39258	0.00526121
VIT_00005337001	6.4073	2.55329e-12
VIT_00036297001	6.46977	0.00288014
VIT_00029648001	6.52525	1.7873e-11
VIT_00017503001	6.52906	8.02499e-09
VIT_00008374001	6.57906	1.44644e-07
VIT_00001502001	6.77659	0.000459925
VIT_00016932001	6.82812	1.82407e-08
VIT_00035785001	7.29684	2.26645e-07
VIT_00004016001	7.3908	1.40942e-09
VIT_00000425001	7.61687	4.81171e-06
VIT_00012936001	7.70751	1.27665e-10
VIT_00024859001	7.87448	1.46219e-06
VIT_00014449001	8.03843	1.10181e-06
VIT_00007478001	8.05295	1.94604e-07
VIT_00028966001	8.12709	7.65987e-12
VIT_00004602001	8.20484	0.0413646
VIT_00034631001	8.33693	0.0275487
VIT_00033605001	8.3583	0.0276073
VIT_00013507001	8.41599	0.0234918
VIT_00030341001	8.45811	0.0212548
VIT_00004440001	8.61931	0.0117728
VIT_00018867001	8.69172	0.0109145
VIT_00023651001	8.71536	0.0120186
VIT_00001495001	8.73662	0.0102747
VIT_00014618001	8.74414	1.52431e-09
VIT_00004589001	8.74734	0.00810701
VIT_00023946001	8.84819	0.00612186
VIT_00002647001	8.91847	0.00453557
VIT_00001060001	8.96284	0.00437644
VIT_00020487001	9.0298	0.00354459
VIT_00010397001	9.03855	0.00337547
VIT_00028018001	9.11117	8.17053e-11
VIT_00035786001	9.1637	0.00354804
VIT_00021956001	9.18114	0.0018539
VIT_00034874001	9.20431	0.00208799
VIT_00017582001	9.31423	0.001571
VIT_00020993001	9.41924	0.000743896
VIT_00002214001	9.51167	0.000766144
VIT_00017593001	9.51872	0.000881326
VIT_00001827001	9.54227	0.000539718
VIT_00001070001	10.4005	2.06755e-05
VIT_00025957001	10.5246	1.89817e-05
VIT_00003489001	11.0639	1.5144e-06
VIT_00017634001	13.1763	1.31397e-06

## Sheet: AB symp vs T symp
Supplementary Table S4. The full detailed list of DEGs for the AB symp. vs T symp. comparison group.
Gene	Log₂ fold change	Bonferroni
VIT_00014175001	-15.7563	1.18237e-06
VIT_00017634001	-14.1966	0.00111826
VIT_00001055001	-12.7057	0.00360867
VIT_00012936001	-11.8868	7.52998e-09
VIT_00003489001	-11.2758	0.0916826
VIT_00002444001	-11.0581	0.145359
VIT_00025957001	-11.0399	0.154897
VIT_00001070001	-10.4904	0.464724
VIT_00038410001	-9.1615	8.77401e-07
VIT_00015167001	-8.99196	2.4909e-12
VIT_00028966001	-8.59958	3.1665e-05
VIT_00037461001	-8.27977	3.76455e-05
VIT_00026835001	-8.23896	1.32267e-09
VIT_00028018001	-8.12535	7.70951e-05
VIT_00017657001	-7.82402	6.99792e-08
VIT_00014618001	-7.81872	0.000540941
VIT_00023037001	-7.76343	7.97087e-11
VIT_00019893001	-7.60592	4.26043e-08
VIT_00024090001	-7.53484	3.89584e-07
VIT_00000425001	-7.33267	0.00438626
VIT_00000060001	-7.13514	4.89934e-07
VIT_00020530001	-7.11999	2.88944e-10
VIT_00022161001	-7.10805	0.0100882
VIT_00035785001	-7.06567	0.000834347
VIT_00028566001	-7.00802	7.72178e-10
VIT_00012769001	-6.97574	0.000419586
VIT_00016932001	-6.97464	2.64035e-09
VIT_00024859001	-6.96931	0.0414986
VIT_00001068001	-6.93554	6.72542e-10
VIT_00035784001	-6.85323	1.74761e-08
VIT_00006163001	-6.82421	2.14217e-10
VIT_00009658001	-6.78274	0.00295754
VIT_00009849001	-6.75304	1.39027e-07
VIT_00001223001	-6.70652	1.01686e-06
VIT_00032558001	-6.70146	1.23897e-08
VIT_00035579001	-6.6901	6.4016e-09
VIT_00035317001	-6.65611	2.98708e-08
VIT_00037742001	-6.63111	1.80206e-07
VIT_00010305001	-6.61997	1.21232e-08
VIT_00011699001	-6.48947	0.000185879
VIT_00000401001	-6.45183	2.4909e-12
VIT_00017503001	-6.40467	0.00178534
VIT_00008374001	-6.39428	5.01498e-05
VIT_00033155001	-6.26376	0.00149148
VIT_00014513001	-6.20617	0.370852
VIT_00036297001	-6.15541	0.459374
VIT_00004843001	-6.0335	0.00628991
VIT_00015970001	-5.9908	6.2096e-06
VIT_00017510001	-5.85197	0.0765759
VIT_00009964001	-5.81564	0.0142099
VIT_00027744001	-5.77269	9.21632e-11
VIT_00033359001	-5.65703	0.000522225
VIT_00020486001	-5.65639	8.24736e-09
VIT_00026856001	-5.52567	0.0427939
VIT_00017588001	-5.43224	8.93235e-09
VIT_00029648001	-5.40579	0.000779299
VIT_00001639001	-5.34647	9.58995e-10
VIT_00010404001	-5.34019	0.000604206
VIT_00029526001	-5.32116	0.000131773
VIT_00003271001	-5.32065	0.214399
VIT_00014450001	-5.29472	0.0154252
VIT_00016004001	-5.29194	0.00010162
VIT_00001419001	-5.24455	0.00477594
VIT_00023712001	-5.22994	7.88917e-08
VIT_00000493001	-5.16833	0.0389251
VIT_00031770001	-5.11228	4.98179e-12
VIT_00012346001	-5.05041	0.0134207
VIT_00009183001	-5.04864	3.84121e-08
VIT_00030524001	-5.03029	1.7646e-07
VIT_00038372001	-4.99743	0.00239851
VIT_00035580001	-4.99104	0.000105102
VIT_00031742001	-4.97137	0.0734462
VIT_00022705001	-4.91401	1.64897e-09
VIT_00000494001	-4.90131	1.30633e-07
VIT_00001455001	-4.86317	4.98817e-05
VIT_00024849001	-4.83962	1.7412e-05
VIT_00018142001	-4.82737	0.0194482
VIT_00003796001	-4.80062	2.02405e-07
VIT_00029637001	-4.79644	0.0411229
VIT_00035710001	-4.78301	1.07482e-08
VIT_00020586001	-4.72527	9.21572e-05
VIT_00005998001	-4.69523	2.741e-05
VIT_00010490001	-4.68716	6.99029e-05
VIT_00033429001	-4.67729	0.000477443
VIT_00011590001	-4.67254	0.133235
VIT_00010606001	-4.64312	0.00029735
VIT_00032028001	-4.62215	0.0220639
VIT_00024142001	-4.58245	6.0942e-07
VIT_00019017001	-4.53968	0.0463727
VIT_00018139001	-4.53377	0.0214844
VIT_00037352001	-4.50295	0.0238961
VIT_00034093001	-4.4852	0.0210591
VIT_00015508001	-4.48156	3.47302e-05
VIT_00000137001	-4.47962	0.000724458
VIT_00019889001	-4.47251	3.63789e-05
VIT_00035581001	-4.46271	0.000186876
VIT_00001514001	-4.37445	4.20712e-09
VIT_00032395001	-4.35886	8.39935e-05
VIT_00010115001	-4.35021	0.000933664
VIT_00035688001	-4.32628	4.18969e-09
VIT_00025344001	-4.32385	0.0370785
VIT_00015245001	-4.26101	0.0766189
VIT_00025983001	-4.24902	8.75235e-05
VIT_00018137001	-4.23668	0.0389862
VIT_00016837001	-4.23314	7.37729e-08
VIT_00014285001	-4.22621	0.00616471
VIT_00028314001	-4.22482	2.45999e-05
VIT_00006926001	-4.22303	0.468255
VIT_00015538001	-4.15934	1.38423e-06
VIT_00003094001	-4.15757	8.77363e-07
VIT_00022721001	-4.1545	0.00492549
VIT_00035582001	-4.1527	0.484389
VIT_00014635001	-4.15178	0.000726596
VIT_00011300001	-4.12219	4.46511e-05
VIT_00019848001	-4.11858	2.0336e-05
VIT_00035740001	-4.11197	0.000144501
VIT_00028921001	-4.11136	0.000260149
VIT_00020585001	-4.08078	4.64298e-07
VIT_00012617001	-4.05854	0.264456
VIT_00033536001	-4.04305	0.000118684
VIT_00022702001	-4.03896	0.00875528
VIT_00001074001	-4.03786	0.280121
VIT_00030309001	-4.01344	1.21556e-09
VIT_00012115001	-3.99617	0.0422149
VIT_00006716001	-3.99371	0.000143498
VIT_00018395001	-3.99013	0.0149253
VIT_00036421001	-3.98063	0.0458376
VIT_00026673001	-3.96452	0.115798
VIT_00003973001	-3.95347	5.10472e-05
VIT_00018606001	-3.94836	0.026504
VIT_00028316001	-3.87539	4.98179e-12
VIT_00026500001	-3.87419	5.07356e-05
VIT_00027143001	-3.83779	0.000207701
VIT_00013131001	-3.8243	6.83629e-07
VIT_00001991001	-3.78191	0.0380777
VIT_00012746001	-3.77556	8.27036e-05
VIT_00026124001	-3.75631	8.79175e-05
VIT_00023084001	-3.74751	0.000575901
VIT_00001927001	-3.73726	0.076464
VIT_00017198001	-3.70401	0.00414086
VIT_00019568001	-3.66929	0.00867501
VIT_00031741001	-3.66598	0.395283
VIT_00012745001	-3.66235	0.45316
VIT_00005576001	-3.65805	9.01353e-05
VIT_00012771001	-3.62283	0.00331102
VIT_00003478001	-3.6141	0.00411154
VIT_00028495001	-3.61097	0.00778298
VIT_00024931001	-3.60818	0.0520096
VIT_00033137001	-3.60616	0.0928169
VIT_00037164001	-3.60328	0.00120438
VIT_00009632001	-3.60067	1.51144e-06
VIT_00000120001	-3.58762	4.99923e-07
VIT_00021765001	-3.5815	2.16106e-05
VIT_00002947001	-3.58093	0.00540838
VIT_00008460001	-3.55686	0.000531275
VIT_00015874001	-3.54686	0.000232563
VIT_00018836001	-3.54584	0.261397
VIT_00035476001	-3.53768	0.000179733
VIT_00036051001	-3.51182	6.62504e-08
VIT_00037265001	-3.49779	0.0323975
VIT_00029122001	-3.48027	7.69687e-10
VIT_00034078001	-3.45957	0.334152
VIT_00011847001	-3.4418	0.475779
VIT_00026043001	-3.4407	0.000274402
VIT_00021164001	-3.41444	0.0102454
VIT_00020945001	-3.37667	2.16708e-10
VIT_00000993001	-3.37584	4.78252e-10
VIT_00029723001	-3.37186	0.00110226
VIT_00031580001	-3.36424	2.4909e-12
VIT_00025769001	-3.35848	0.0268294
VIT_00019699001	-3.34887	0.000113012
VIT_00027801001	-3.34153	0.0519656
VIT_00033540001	-3.34106	0.0412925
VIT_00025696001	-3.32005	1.84914e-07
VIT_00007586001	-3.31365	0.00257057
VIT_00035033001	-3.31355	0.00668617
VIT_00001992001	-3.31143	9.10376e-06
VIT_00023254001	-3.29708	0.0128069
VIT_00016182001	-3.28384	0.0227196
VIT_00009602001	-3.28282	0.217908
VIT_00006114001	-3.27738	4.08843e-05
VIT_00006023001	-3.27415	0.0674472
VIT_00025394001	-3.26493	6.11905e-05
VIT_00017431001	-3.24375	0.138645
VIT_00022044001	-3.2422	1.62768e-06
VIT_00018937001	-3.23986	0.00473137
VIT_00008376001	-3.2271	0.016834
VIT_00028371001	-3.22228	1.50372e-05
VIT_00027236001	-3.2082	0.255037
VIT_00026508001	-3.20424	0.000190489
VIT_00031613001	-3.18858	2.62513e-06
VIT_00026429001	-3.17398	9.01704e-10
VIT_00012768001	-3.13709	0.00181447
VIT_00031744001	-3.13368	0.00686475
VIT_00011401001	-3.13275	0.0840079
VIT_00031820001	-3.11391	4.98179e-12
VIT_00031827001	-3.10124	0.00185024
VIT_00022354001	-3.08391	1.27036e-10
VIT_00030638001	-3.08377	0.0723607
VIT_00037163001	-3.0745	3.56447e-09
VIT_00021820001	-3.06459	0.00628755
VIT_00036162001	-3.05444	0.0186879
VIT_00010572001	-3.04729	3.52111e-07	CHS
VIT_00000214001	-3.04402	0.28499
VIT_00005840001	-3.04284	1.84326e-09
VIT_00017202001	-3.03735	2.67904e-06
VIT_00022914001	-3.00368	0.0342516
VIT_00015792001	-2.99576	0.00170909
VIT_00010044001	-2.99418	2.4909e-11
VIT_00010045001	-2.99083	4.7327e-11
VIT_00030481001	-2.98578	1.09738e-06
VIT_00031746001	-2.97881	0.0160375
VIT_00006043001	-2.97224	0.321867
VIT_00012382001	-2.96964	0.00915488
VIT_00034898001	-2.96207	1.10163e-06
VIT_00024303001	-2.94254	0.00098434
VIT_00017739001	-2.93312	0.0586557
VIT_00031278001	-2.93193	1.71949e-07
VIT_00024290001	-2.91371	1.49454e-11
VIT_00022723001	-2.91048	7.47269e-12
VIT_00024450001	-2.90288	0.000249348
VIT_00031614001	-2.90285	0.000137981
VIT_00000083001	-2.9001	8.46905e-10	LOX
VIT_00000643001	-2.85432	0.0172031
VIT_00016727001	-2.85038	0.00577568
VIT_00007896001	-2.84166	0.0427868
VIT_00032706001	-2.83702	1.74363e-11
VIT_00031581001	-2.81761	3.57041e-06
VIT_00031882001	-2.81491	1.34508e-10
VIT_00032470001	-2.81291	3.23817e-11
VIT_00031743001	-2.81202	0.00376939
VIT_00035908001	-2.80655	4.98179e-12
VIT_00017518001	-2.80585	0.035635
VIT_00028256001	-2.79868	1.50027e-08
VIT_00024653001	-2.79689	0.00426727
VIT_00026486001	-2.75289	0.0210891
VIT_00035523001	-2.74979	0.144624
VIT_00021208001	-2.7175	0.0341302
VIT_00029528001	-2.70688	0.00912209
VIT_00033383001	-2.70408	4.36365e-06
VIT_00015230001	-2.68607	1.13834e-09
VIT_00021134001	-2.68055	5.473e-08
VIT_00014791001	-2.66366	5.25579e-10
VIT_00024295001	-2.66285	5.42346e-06
VIT_00009850001	-2.64772	0.15024
VIT_00019909001	-2.63651	8.04378e-07
VIT_00024656001	-2.63438	0.0246192
VIT_00024709001	-2.62965	4.30736e-07
VIT_00027027001	-2.62803	0.000245276
VIT_00030931001	-2.61956	1.83744e-06
VIT_00033902001	-2.61427	2.24878e-08
VIT_00010578001	-2.60899	1.54436e-10
VIT_00020552001	-2.60572	0.0512747
VIT_00034055001	-2.59831	4.98179e-12
VIT_00025340001	-2.5973	0.0922428
VIT_00000084001	-2.58204	0.00040174
VIT_00003604001	-2.58193	7.47269e-12
VIT_00024305001	-2.57659	0.00231431
VIT_00022520001	-2.57197	1.6689e-09
VIT_00010554001	-2.56445	4.98179e-12
VIT_00014074001	-2.54942	0.00248486
VIT_00037181001	-2.54697	0.00107633
VIT_00036167001	-2.54038	0.000225175
VIT_00013533001	-2.5384	0.000116907
VIT_00025342001	-2.52437	0.272345
VIT_00012858001	-2.52004	4.27363e-08
VIT_00035007001	-2.51462	8.63022e-06
VIT_00030007001	-2.51314	2.04254e-09
VIT_00015781001	-2.50925	7.47269e-12
VIT_00018003001	-2.50607	1.28032e-09
VIT_00006277001	-2.50136	7.95313e-07
VIT_00027568001	-2.49088	6.80015e-10
VIT_00006508001	-2.48774	2.67373e-08
VIT_00003823001	-2.4829	0.0277829
VIT_00014632001	-2.48073	8.42321e-06
VIT_00034617001	-2.46012	0.476025
VIT_00013456001	-2.457	3.46235e-10
VIT_00027831001	-2.45695	4.48361e-11
VIT_00014124001	-2.45289	2.14379e-05
VIT_00024592001	-2.44218	0.000198782
VIT_00002709001	-2.43577	0.11339
VIT_00021445001	-2.43089	0.000653032
VIT_00002389001	-2.42775	0.00540397
VIT_00002034001	-2.42544	1.08028e-07
VIT_00033374001	-2.42169	0.000221891
VIT_00022000001	-2.42038	0.0359921
VIT_00008303001	-2.42028	9.21632e-11
VIT_00017143001	-2.41005	4.28415e-06
VIT_00011780001	-2.40946	2.44108e-09
VIT_00032905001	-2.40819	0.0135442
VIT_00035638001	-2.39976	0.0659826
VIT_00014286001	-2.39862	5.79519e-05
VIT_00007370001	-2.39859	0.0157736
VIT_00022715001	-2.39577	1.14083e-09
VIT_00028801001	-2.38872	1.74363e-10
VIT_00014841001	-2.38623	1.67296e-07
VIT_00007371001	-2.38207	2.4909e-11
VIT_00033781001	-2.37902	6.0003e-06
VIT_00000994001	-2.3782	0.262959
VIT_00011005001	-2.37743	4.31674e-05
VIT_00025504001	-2.37469	0.302411
VIT_00014587001	-2.37372	5.81084e-07
VIT_00021549001	-2.37002	0.00113139
VIT_00037851001	-2.36669	1.20061e-09
VIT_00001442001	-2.366	2.17856e-07
VIT_00014140001	-2.36553	2.4909e-12
VIT_00001491001	-2.35908	2.24998e-05
VIT_00009456001	-2.35064	0.000556172
VIT_00032030001	-2.35001	2.33397e-09
VIT_00012169001	-2.34937	0.319971
VIT_00011639001	-2.34202	0.26944
VIT_00008328001	-2.33591	6.77464e-07
VIT_00007663001	-2.33232	0.00781053
VIT_00028555001	-2.3132	0.108929
VIT_00031663001	-2.3115	1.88561e-09
VIT_00029458001	-2.31016	1.69182e-08
VIT_00002195001	-2.30777	9.27764e-07
VIT_00035884001	-2.30107	0.218784
VIT_00037410001	-2.29876	4.72365e-05
VIT_00025653001	-2.2924	7.28108e-05
VIT_00019696001	-2.28989	0.135955
VIT_00002864001	-2.28969	0.0164189
VIT_00016196001	-2.28137	0.000153278
VIT_00014428001	-2.2812	6.32208e-05
VIT_00037862001	-2.2801	1.48579e-07
VIT_00030294001	-2.277	1.60912e-09
VIT_00012862001	-2.26987	0.0124331
VIT_00017223001	-2.25871	0.051874
VIT_00027048001	-2.25845	0.00252792
VIT_00001493001	-2.2575	6.4975e-05
VIT_00018629001	-2.25425	0.0701276
VIT_00032593001	-2.23958	0.0169633
VIT_00028110001	-2.23921	6.60088e-10
VIT_00017521001	-2.22819	3.82893e-07
VIT_00032126001	-2.22575	3.96675e-08
VIT_00021278001	-2.22516	0.378372
VIT_00010644001	-2.2244	0.0128619
VIT_00015389001	-2.22325	2.28129e-07
VIT_00026271001	-2.21968	0.258208
VIT_00005189001	-2.21706	1.87814e-09
VIT_00034943001	-2.21184	0.000359478
VIT_00017056001	-2.21009	2.21441e-08
VIT_00028152001	-2.2084	0.371209
VIT_00003486001	-2.20808	0.0185383
VIT_00009062001	-2.20464	4.24874e-05
VIT_00031862001	-2.20447	0.00222248
VIT_00033741001	-2.20445	7.2109e-05
VIT_00017332001	-2.20183	2.44529e-06
VIT_00033998001	-2.19895	0.057244
VIT_00027015001	-2.19146	2.02186e-07
VIT_00015231001	-2.19122	5.95828e-05
VIT_00014857001	-2.187	0.000735692
VIT_00007742001	-2.18518	0.261585
VIT_00014403001	-2.18324	1.53715e-06
VIT_00022752001	-2.18264	0.122031
VIT_00015479001	-2.18112	1.19762e-08
VIT_00027443001	-2.17959	6.96455e-09
VIT_00015189001	-2.17512	0.000267912
VIT_00010557001	-2.17233	2.19946e-09
VIT_00012167001	-2.17132	0.037773
VIT_00014145001	-2.16573	4.64146e-07
VIT_00021252001	-2.1612	1.45419e-08
VIT_00008386001	-2.15422	0.0231545
VIT_00003386001	-2.15053	0.000322296
VIT_00025162001	-2.15006	3.20705e-07
VIT_00015859001	-2.14865	6.89019e-07
VIT_00028315001	-2.13718	0.239061
VIT_00030948001	-2.13676	3.65041e-08
VIT_00011918001	-2.12828	3.32012e-08
VIT_00029545001	-2.12332	0.000753838
VIT_00029945001	-2.10971	0.186064
VIT_00011911001	-2.10469	8.36941e-10
VIT_00034589001	-2.09588	0.143156
VIT_00012343001	-2.09552	0.17338
VIT_00029943001	-2.09472	2.28216e-08
VIT_00001492001	-2.09195	4.73788e-06
VIT_00030206001	-2.08418	7.09754e-06
VIT_00032458001	-2.08335	8.03434e-07
VIT_00026220001	-2.08262	0.000866461
VIT_00033978001	-2.07992	7.65559e-05
VIT_00019682001	-2.06991	0.00267706
VIT_00014629001	-2.06185	0.00139488
VIT_00038203001	-2.05328	0.000177434
VIT_00006080001	-2.03885	4.60886e-07
VIT_00017339001	-2.03661	2.59376e-06
VIT_00033388001	-2.03639	0.0102915
VIT_00020151001	-2.03081	0.390768
VIT_00028777001	-2.02277	5.34326e-05
VIT_00022758001	-2.02061	0.00857649
VIT_00028843001	-2.01717	0.025178
VIT_00009621001	-2.01154	0.000503352
VIT_00027380001	-2.00681	2.25881e-05
VIT_00001512001	-2.00642	0.098246
VIT_00032538001	-2.00276	0.267564
VIT_00018099001	-1.9934	0.000435544
VIT_00009316001	-1.99315	7.95336e-05
VIT_00008789001	-1.99112	0.000315547
VIT_00021723001	-1.99	0.000226542
VIT_00021452001	-1.98858	0.307173
VIT_00004910001	-1.98509	0.00186782
VIT_00013615001	-1.97737	0.083024
VIT_00010341001	-1.97585	6.58917e-08
VIT_00028270001	-1.97407	0.098009
VIT_00008214001	-1.97344	0.000132471
VIT_00017497001	-1.97155	2.15468e-06
VIT_00003473001	-1.96341	4.15068e-06
VIT_00023539001	-1.96268	6.78575e-07
VIT_00003129001	-1.96136	0.000129578
VIT_00019035001	-1.95194	0.213002
VIT_00019733001	-1.95186	0.00247851
VIT_00032858001	-1.94397	2.18727e-05
VIT_00033806001	-1.93851	0.00305927
VIT_00013135001	-1.93351	6.28628e-07
VIT_00035098001	-1.93257	0.0026525
VIT_00018628001	-1.92535	0.00301366
VIT_00001406001	-1.91455	4.15232e-09
VIT_00005250001	-1.91407	0.00301603
VIT_00016661001	-1.91076	0.470384
VIT_00029843001	-1.90997	0.0700828
VIT_00020229001	-1.90611	0.000112381
VIT_00010732001	-1.90518	5.87353e-05
VIT_00026833001	-1.90452	2.35322e-05
VIT_00033721001	-1.90052	4.07665e-07
VIT_00032425001	-1.89835	0.0049608
VIT_00010047001	-1.8953	0.000641541
VIT_00009182001	-1.89187	1.04052e-05
VIT_00015851001	-1.89122	5.32862e-06
VIT_00007071001	-1.88557	0.0323865
VIT_00028428001	-1.87913	0.000331078
VIT_00016558001	-1.87518	0.000560588
VIT_00038647001	-1.87478	4.55251e-07
VIT_00023645001	-1.86206	1.67518e-06
VIT_00017639001	-1.86153	2.63819e-06
VIT_00000913001	-1.86114	3.02694e-08
VIT_00003349001	-1.85999	0.000428403
VIT_00018144001	-1.85684	0.00384567
VIT_00027811001	-1.85537	0.008272
VIT_00000219001	-1.8526	2.17656e-05
VIT_00031558001	-1.85194	0.199956
VIT_00033550001	-1.84783	0.0247523
VIT_00027147001	-1.84359	0.000721367
VIT_00019756001	-1.84198	5.06399e-09
VIT_00034368001	-1.83907	0.00431996
VIT_00012682001	-1.83832	8.0483e-05
VIT_00010561001	-1.83616	0.00451982	STS1
VIT_00011155001	-1.82852	2.9136e-05
VIT_00014537001	-1.81459	0.0873939
VIT_00014555001	-1.81236	6.82506e-10
VIT_00019952001	-1.80742	0.000345532
VIT_00008935001	-1.80569	7.15458e-05
VIT_00037349001	-1.80512	0.00751645
VIT_00020060001	-1.80064	0.000513098
VIT_00005067001	-1.79765	0.00606605
VIT_00015355001	-1.79303	0.000377845
VIT_00018883001	-1.78353	0.000822095
VIT_00031131001	-1.7831	0.000470716
VIT_00034944001	-1.78305	0.00300118
VIT_00004399001	-1.77996	0.0190049
VIT_00027588001	-1.77601	0.000361278
VIT_00020159001	-1.7751	0.00371497
VIT_00021135001	-1.77507	0.0491148
VIT_00024023001	-1.77476	8.82303e-07
VIT_00025369001	-1.77249	5.85162e-06
VIT_00001405001	-1.7706	2.09326e-05
VIT_00011045001	-1.76241	0.0752822
VIT_00017334001	-1.75789	0.0117789
VIT_00011913001	-1.75456	1.95784e-09
VIT_00014358001	-1.75416	0.395658
VIT_00025923001	-1.75283	0.0115542
VIT_00037063001	-1.75174	0.232228
VIT_00023471001	-1.74483	0.000101908
VIT_00019910001	-1.74141	0.00455245
VIT_00009892001	-1.73976	0.0386486
VIT_00031274001	-1.72729	0.42295
VIT_00008416001	-1.72501	5.12954e-05
VIT_00001357001	-1.72257	0.000107813
VIT_00011912001	-1.71877	0.0935057
VIT_00032256001	-1.709	0.0537758
VIT_00025566001	-1.70546	0.000136263
VIT_00023470001	-1.69867	0.000954856
VIT_00001366001	-1.69558	0.0058989
VIT_00013307001	-1.69259	0.0699446
VIT_00034968001	-1.68564	0.000332242
VIT_00034563001	-1.68223	0.000272195
VIT_00016560001	-1.6766	9.8484e-05
VIT_00003938001	-1.65953	0.463334
VIT_00028779001	-1.65898	0.377721
VIT_00006925001	-1.65686	0.138246
VIT_00033951001	-1.65539	0.00110001
VIT_00016978001	-1.65467	0.00148118
VIT_00016905001	-1.65165	5.70164e-05
VIT_00000141001	-1.64934	0.00767658
VIT_00009625001	-1.64477	0.000784022
VIT_00009262001	-1.64348	0.00201415
VIT_00038230001	-1.6428	0.175031
VIT_00025691001	-1.64042	0.00316708
VIT_00031844001	-1.63738	0.0240851
VIT_00000995001	-1.63724	0.00571572
VIT_00004840001	-1.62849	3.64292e-05
VIT_00037653001	-1.62129	0.0165018
VIT_00010444001	-1.6199	0.315739
VIT_00031740001	-1.61726	0.00119639
VIT_00003326001	-1.61392	0.00223972
VIT_00022277001	-1.60912	0.0411307
VIT_00014354001	-1.60445	0.316066
VIT_00014491001	-1.60158	0.237581
VIT_00026650001	-1.59835	0.029248
VIT_00031978001	-1.59685	0.173726
VIT_00033664001	-1.59128	0.00286188
VIT_00022244001	-1.591	0.00211296
VIT_00027551001	-1.58869	0.0245396
VIT_00005410001	-1.58689	0.021064
VIT_00019038001	-1.58492	0.00578534
VIT_00036567001	-1.58456	0.00220626
VIT_00033386001	-1.58373	0.19646
VIT_00016956001	-1.58364	0.460131
VIT_00023740001	-1.58002	0.0636009
VIT_00011433001	-1.57874	0.000953367
VIT_00012089001	-1.57646	0.0299868
VIT_00008094001	-1.57499	0.0181467
VIT_00030508001	-1.57415	0.0339603
VIT_00030127001	-1.56775	0.0344291
VIT_00008322001	-1.56279	0.348849
VIT_00005206001	-1.55725	0.00195222
VIT_00032726001	-1.55182	0.00379564
VIT_00032386001	-1.54513	0.292332
VIT_00033017001	-1.54205	0.15786
VIT_00008476001	-1.5414	0.115576
VIT_00015303001	-1.5401	0.183888
VIT_00000349001	-1.5328	0.111183
VIT_00022081001	-1.53197	0.0647141
VIT_00012828001	-1.53	0.000811127
VIT_00031267001	-1.5241	0.0202935
VIT_00036604001	-1.52406	0.0281469
VIT_00017838001	-1.52137	0.000352834
VIT_00000115001	-1.52039	0.0373296
VIT_00011942001	-1.52024	6.1152e-05
VIT_00028201001	-1.51994	2.27997e-07
VIT_00026090001	-1.51646	0.0093409
VIT_00010502001	-1.51244	0.00127201
VIT_00012831001	-1.50561	0.00339001
VIT_00009924001	-1.50537	0.31814
VIT_00019732001	-1.50463	0.00423197
VIT_00030058001	-1.50323	4.76972e-06
VIT_00033053001	-1.50223	0.00411212
VIT_00020781001	-1.50058	0.000376629
VIT_00011168001	-1.49845	0.11467
VIT_00034588001	-1.49731	0.0892063
VIT_00032236001	-1.4879	0.00164554
VIT_00035416001	-1.48468	0.00686889
VIT_00015475001	-1.483	0.0182253
VIT_00033407001	-1.47848	0.12396
VIT_00021609001	-1.47622	0.0642233
VIT_00028895001	-1.46917	0.196812
VIT_00014165001	-1.46748	0.0969916
VIT_00024624001	-1.46322	0.018342
VIT_00028244001	-1.46226	0.0931122
VIT_00001839001	-1.46097	0.314105
VIT_00005871001	-1.45988	0.00287806
VIT_00028722001	-1.45596	0.0397473
VIT_00023212001	-1.4528	0.0119833
VIT_00033545001	-1.45058	0.314414
VIT_00019515001	-1.45055	0.134129
VIT_00022868001	-1.44886	0.00427113
VIT_00014150001	-1.4368	0.04555
VIT_00015119001	-1.43623	0.00862762
VIT_00014471001	-1.43345	0.0118918
VIT_00028875001	-1.43001	0.00921163
VIT_00020902001	-1.42508	0.311391
VIT_00017849001	-1.42496	0.273881
VIT_00032598001	-1.42411	0.00374563
VIT_00011824001	-1.41788	0.0528924
VIT_00006895001	-1.41681	0.0442014
VIT_00015997001	-1.41639	0.159935
VIT_00035662001	-1.41501	0.00736158
VIT_00036299001	-1.40543	0.0552717
VIT_00026304001	-1.40491	1.57612e-05
VIT_00010321001	-1.4042	4.40526e-06
VIT_00016524001	-1.40258	0.0107395
VIT_00015703001	-1.40165	0.00549496
VIT_00012068001	-1.39925	0.0839495
VIT_00036566001	-1.39386	0.477475
VIT_00024176001	-1.38465	0.0234547
VIT_00009636001	-1.38065	0.00913907
VIT_00014088001	-1.38021	0.382689
VIT_00006462001	-1.37795	0.0992198
VIT_00021269001	-1.37722	0.00165872
VIT_00008461001	-1.37607	0.436951
VIT_00012026001	-1.37573	0.155599
VIT_00009616001	-1.37467	0.0813133
VIT_00019000001	-1.37456	0.129642
VIT_00035402001	-1.37387	0.391916
VIT_00035525001	-1.36963	0.13725
VIT_00009093001	-1.36928	0.217609
VIT_00027715001	-1.3681	0.323122
VIT_00024323001	-1.36519	0.0901827
VIT_00028000001	-1.35972	0.0105143
VIT_00019858001	-1.35651	0.0220018
VIT_00002448001	-1.35524	0.132901
VIT_00028304001	-1.34333	0.295272
VIT_00013275001	-1.34306	0.0446384
VIT_00036683001	-1.34292	0.0368994
VIT_00014386001	-1.34231	0.373127
VIT_00024754001	-1.33847	0.013545
VIT_00017850001	-1.33535	0.000988161
VIT_00033566001	-1.33457	0.00228738
VIT_00023525001	-1.33147	0.0654759
VIT_00032424001	-1.33051	0.103959
VIT_00003477001	-1.32532	0.0138157
VIT_00027741001	-1.32107	0.0790597
VIT_00001176001	-1.31557	0.106412
VIT_00023906001	-1.30996	0.290407
VIT_00014856001	-1.30981	0.0768186
VIT_00024292001	-1.30924	0.398558
VIT_00027054001	-1.3037	0.0729739
VIT_00036294001	-1.30215	0.392608
VIT_00017889001	-1.29681	0.184877
VIT_00019675001	-1.29675	0.0556974
VIT_00006980001	-1.29034	0.10523
VIT_00008327001	-1.28033	0.00408448
VIT_00032442001	-1.27894	0.0777835
VIT_00028469001	-1.2668	0.384288
VIT_00009001001	-1.26271	0.0269929
VIT_00009309001	-1.25798	0.3496
VIT_00027150001	-1.25184	0.374991
VIT_00033316001	-1.25026	0.464363
VIT_00034713001	-1.23732	0.145124
VIT_00034089001	-1.23122	0.000518244
VIT_00025405001	-1.21879	0.201565
VIT_00032443001	-1.21086	0.298009
VIT_00009876001	-1.19522	0.281469
VIT_00010443001	-1.19506	0.377366
VIT_00020023001	-1.18908	0.434746
VIT_00018925001	-1.16946	0.00815976
VIT_00034581001	-1.16028	0.00630463
VIT_00020157001	-1.15324	0.477035
VIT_00019969001	-1.15071	0.0467665
VIT_00016716001	-1.14245	0.0109259
VIT_00014264001	-1.13916	0.481583
VIT_00008408001	-1.13829	0.270048
VIT_00024739001	-1.11133	0.00692041
VIT_00032903001	-1.09615	0.0463927
VIT_00024935001	-1.08573	0.484734
VIT_00013160001	-1.08301	0.196941
VIT_00010964001	-1.06893	0.212181
VIT_00020936001	-1.05026	0.230497
VIT_00009232001	-1.02625	0.292497
VIT_00037621001	-1.00203	0.1254
VIT_00019489001	1.01901	0.095129
VIT_00032491001	1.06485	0.383914
VIT_00017010001	1.1604	0.28944
VIT_00031226001	1.18304	0.268545
VIT_00037538001	1.18473	0.253785
VIT_00031440001	1.18756	0.467387
VIT_00034897001	1.20369	0.0333449
VIT_00018630001	1.2139	0.00576529
VIT_00021921001	1.21721	0.443746
VIT_00010359001	1.22551	0.00890074
VIT_00020080001	1.25077	0.313867
VIT_00031228001	1.27508	0.162678
VIT_00032879001	1.27746	0.0037922
VIT_00036507001	1.27833	0.429301
VIT_00035612001	1.28509	0.429213
VIT_00027069001	1.28513	0.106058
VIT_00016640001	1.28658	0.133481
VIT_00022232001	1.31616	0.129131
VIT_00003420001	1.31785	0.454463
VIT_00014653001	1.32565	0.331085
VIT_00012867001	1.33452	0.0122007
VIT_00004838001	1.33908	0.0702593
VIT_00010889001	1.34537	0.118283
VIT_00023812001	1.35722	0.408494
VIT_00032748001	1.36828	0.445932
VIT_00005128001	1.37358	0.0350841
VIT_00016265001	1.37546	0.063603
VIT_00001428001	1.37811	0.110628
VIT_00017826001	1.4097	0.0420202
VIT_00033379001	1.41271	0.351838
VIT_00000788001	1.41391	0.00358442
VIT_00031425001	1.41596	0.172964
VIT_00018975001	1.42756	0.0131917
VIT_00030549001	1.4355	0.0567449
VIT_00021920001	1.44154	0.0287415
VIT_00032588001	1.45019	0.0254991
VIT_00020005001	1.45144	0.145246
VIT_00028300001	1.46398	0.00702365
VIT_00012633001	1.46499	0.361308
VIT_00010839001	1.47573	0.0158576
VIT_00031035001	1.50021	0.431521
VIT_00008130001	1.50064	0.0494536
VIT_00011572001	1.50205	0.00906748
VIT_00037511001	1.50547	0.151497
VIT_00026927001	1.50757	0.227137
VIT_00021709001	1.50892	0.0390645
VIT_00006303001	1.52947	0.00204458
VIT_00017899001	1.53026	0.0100507
VIT_00005057001	1.53084	0.0288956
VIT_00003545001	1.53416	0.153266
VIT_00036400001	1.53623	0.000513591
VIT_00015895001	1.54463	0.0301322
VIT_00011816001	1.54662	0.279759
VIT_00013426001	1.5475	0.297697
VIT_00003942001	1.55409	0.00148907
VIT_00030590001	1.55426	0.475359
VIT_00020208001	1.55525	0.0242441
VIT_00021948001	1.55686	0.0172314
VIT_00025019001	1.56959	0.0504891
VIT_00000208001	1.57006	0.0334621
VIT_00023248001	1.57112	7.74121e-08
VIT_00031472001	1.57962	0.00185743
VIT_00038046001	1.58346	0.000320531
VIT_00015277001	1.60482	0.0286338
VIT_00036470001	1.60565	0.0394251
VIT_00017737001	1.60876	0.0421957
VIT_00020743001	1.60966	0.0115688
VIT_00031538001	1.61395	0.104968
VIT_00001097001	1.61898	0.0996887
VIT_00028623001	1.62098	0.00305996
VIT_00014192001	1.63006	0.146673
VIT_00021443001	1.63656	0.0505635
VIT_00011612001	1.64129	0.10296
VIT_00006470001	1.65271	0.0016372
VIT_00027994001	1.66132	0.0384625
VIT_00000121001	1.6618	0.000580254
VIT_00037975001	1.66239	0.347481
VIT_00002490001	1.6748	0.00321453
VIT_00025413001	1.67619	1.11091e-05
VIT_00032500001	1.68023	0.000154908
VIT_00036303001	1.68045	0.0086421
VIT_00033797001	1.68115	0.298282
VIT_00020608001	1.68318	0.000142046
VIT_00014691001	1.6849	0.0255598
VIT_00029509001	1.68776	0.0126703
VIT_00007388001	1.69179	0.0112556
VIT_00024752001	1.71365	0.00115289
VIT_00008140001	1.73352	0.00203903
VIT_00014159001	1.73774	0.000882946
VIT_00031474001	1.74274	0.269737
VIT_00016434001	1.75277	0.0587517
VIT_00025193001	1.75739	9.93209e-05
VIT_00007880001	1.76039	0.000656565	HSP101
VIT_00035817001	1.76694	0.239155
VIT_00004465001	1.77505	3.83474e-05
VIT_00006068001	1.77723	0.00539202
VIT_00018080001	1.7918	4.62969e-05
VIT_00017322001	1.79929	0.00193773
VIT_00029651001	1.8059	0.414529
VIT_00024042001	1.80975	6.40947e-07
VIT_00021283001	1.81403	0.000174533
VIT_00007878001	1.82071	6.32334e-06
VIT_00035860001	1.82434	0.0111074
VIT_00038271001	1.82589	0.0263385
VIT_00018032001	1.82792	0.00162092
VIT_00014155001	1.83864	1.40783e-06
VIT_00011718001	1.83995	9.44654e-05
VIT_00028972001	1.84814	0.00241353
VIT_00034130001	1.85153	0.0297067
VIT_00027051001	1.85261	1.8221e-05
VIT_00020824001	1.86438	0.000359129
VIT_00012063001	1.88043	0.0770512
VIT_00019580001	1.88567	0.00258194
VIT_00036408001	1.91051	5.63882e-06
VIT_00036885001	1.91478	0.0241132
VIT_00023278001	1.91882	0.000377074
VIT_00016212001	1.92109	0.0159495
VIT_00018505001	1.92377	0.285895
VIT_00026152001	1.92498	0.0499598
VIT_00012798001	1.93625	0.00123661
VIT_00020258001	1.94823	0.257201
VIT_00001044001	1.94871	0.0493206
VIT_00025179001	1.94887	0.00274116
VIT_00025813001	1.9576	0.000130243
VIT_00031153001	1.95819	0.185692
VIT_00006329001	1.96804	6.22724e-11
VIT_00027804001	1.9729	0.000203978
VIT_00007873001	1.97412	0.000216311
VIT_00014391001	1.98329	7.96499e-07
VIT_00002272001	1.98377	0.0387326
VIT_00007130001	1.98872	0.489807
VIT_00029680001	1.9893	1.70025e-05
VIT_00025636001	2.00006	0.0351072
VIT_00010298001	2.01241	0.00738351
VIT_00036464001	2.01424	0.0448214
VIT_00019851001	2.02036	0.107755
VIT_00018977001	2.0217	0.1448
VIT_00016370001	2.03367	0.00290017
VIT_00010695001	2.03942	0.119412
VIT_00009139001	2.05155	0.142092
VIT_00008573001	2.05346	7.16633e-07
VIT_00011801001	2.0561	0.00889126
VIT_00009978001	2.05839	4.19467e-09
VIT_00014092001	2.06236	0.0512538
VIT_00027484001	2.06306	0.000160329
VIT_00012441001	2.06514	1.24751e-05
VIT_00002788001	2.07546	0.00658358
VIT_00021182001	2.07976	0.40899
VIT_00008753001	2.08227	0.395014
VIT_00027246001	2.08857	0.000160834
VIT_00012404001	2.09217	0.0433035
VIT_00028797001	2.09378	0.00217742
VIT_00025266001	2.09798	0.00140971
VIT_00031781001	2.10574	0.000216214
VIT_00021274001	2.11155	0.000840775
VIT_00012540001	2.11405	0.000551937
VIT_00004414001	2.11662	2.08591e-05
VIT_00021291001	2.12167	1.17747e-07
VIT_00035745001	2.12724	0.00271379
VIT_00016682001	2.13199	0.0318233
VIT_00011353001	2.14707	1.76854e-10
VIT_00014832001	2.14854	0.00283808
VIT_00011645001	2.15297	0.0434334
VIT_00011712001	2.16011	1.07198e-05
VIT_00016615001	2.16262	0.000384066
VIT_00005158001	2.16402	0.00740615
VIT_00037125001	2.16447	0.0866424
VIT_00036397001	2.16495	3.68603e-07
VIT_00000534001	2.1689	0.428453
VIT_00035304001	2.16946	0.339224
VIT_00007117001	2.17033	0.000515236
VIT_00001372001	2.17039	0.00298882
VIT_00037176001	2.17548	0.047889
VIT_00038361001	2.18021	0.0773093
VIT_00007693001	2.18043	0.011407
VIT_00020353001	2.18441	0.0113415
VIT_00013147001	2.18903	0.19804
VIT_00036637001	2.19973	4.65138e-07
VIT_00009430001	2.2005	0.00344931
VIT_00009731001	2.20627	0.0364335
VIT_00023893001	2.2182	0.00133844
VIT_00032599001	2.21926	5.44759e-09
VIT_00020832001	2.22019	0.00297078
VIT_00032800001	2.22154	0.00617215
VIT_00028062001	2.2269	0.000155276
VIT_00012407001	2.23347	1.02697e-07
VIT_00033677001	2.23356	1.54127e-05
VIT_00032855001	2.23751	5.53224e-06
VIT_00038655001	2.2445	0.000958189
VIT_00018556001	2.24902	0.00031886
VIT_00012443001	2.2524	0.397583
VIT_00022856001	2.25309	0.473251
VIT_00032392001	2.25381	0.0195429
VIT_00004937001	2.27026	0.0358763
VIT_00038142001	2.2748	0.000409832
VIT_00010983001	2.28148	0.000330205
VIT_00036558001	2.28197	0.000683839
VIT_00014752001	2.28295	0.0203452
VIT_00035322001	2.28573	3.23144e-08
VIT_00031471001	2.28997	4.43454e-05
VIT_00008357001	2.29952	0.128722
VIT_00011170001	2.30567	2.26269e-05
VIT_00030250001	2.30589	3.67898e-07
VIT_00010153001	2.31424	0.000141019
VIT_00017420001	2.33725	0.00277129
VIT_00036017001	2.34425	0.00116839
VIT_00008423001	2.35259	0.179329
VIT_00027184001	2.35541	0.0110161
VIT_00028186001	2.36115	0.176734
VIT_00035048001	2.36247	0.00171164
VIT_00037882001	2.36254	0.180469
VIT_00032861001	2.36552	3.55727e-06
VIT_00033658001	2.36739	0.000824882
VIT_00010159001	2.36943	0.000103131
VIT_00007877001	2.37199	0.0143298
VIT_00033451001	2.3794	0.000619256
VIT_00008396001	2.38277	0.101186
VIT_00008777001	2.38909	0.00105255
VIT_00029998001	2.39149	0.00141549
VIT_00001005001	2.40305	0.0111041
VIT_00030420001	2.41496	1.19289e-08
VIT_00000958001	2.42007	0.00153111
VIT_00020592001	2.43125	0.0677529
VIT_00021300001	2.43959	0.000154869
VIT_00037588001	2.4434	0.066464
VIT_00009214001	2.44583	0.00257622
VIT_00017050001	2.4532	5.65682e-06
VIT_00023240001	2.45696	0.421599
VIT_00025981001	2.45834	0.303501
VIT_00025760001	2.46082	4.92243e-05
VIT_00022018001	2.46569	1.67828e-06
VIT_00037673001	2.46721	0.000165765
VIT_00026444001	2.46738	0.00493275
VIT_00019830001	2.46772	0.0172998
VIT_00038591001	2.46821	9.11437e-06
VIT_00015306001	2.48163	0.0962916
VIT_00032784001	2.48343	0.0162281
VIT_00011938001	2.48387	0.0402801
VIT_00020964001	2.49777	2.39497e-05
VIT_00030503001	2.50019	0.0545112
VIT_00027167001	2.50427	2.98908e-11
VIT_00028662001	2.50919	0.0254707
VIT_00008752001	2.5149	9.78872e-08
VIT_00019655001	2.51741	0.00442786
VIT_00037884001	2.5213	0.139369
VIT_00012403001	2.52208	4.26719e-06
VIT_00030488001	2.52474	7.69313e-06
VIT_00016697001	2.52658	6.50824e-06
VIT_00025188001	2.52807	3.68068e-05
VIT_00037487001	2.53606	0.000678086
VIT_00019523001	2.53635	7.68007e-05
VIT_00030558001	2.54307	0.487095
VIT_00012841001	2.54488	1.99596e-08
VIT_00029173001	2.56462	0.45103
VIT_00017572001	2.57628	0.000722919
VIT_00019879001	2.58072	0.000178431
VIT_00015304001	2.58329	0.0116056
VIT_00003492001	2.58576	0.000122288
VIT_00023002001	2.58987	9.83904e-10
VIT_00017676001	2.59006	0.00162202
VIT_00032684001	2.59664	0.0299481
VIT_00016449001	2.60507	3.58191e-08
VIT_00003944001	2.61617	1.85345e-07
VIT_00031383001	2.63413	1.08124e-05
VIT_00019874001	2.63936	0.341959
VIT_00014434001	2.64516	5.4503e-05
VIT_00010274001	2.64631	1.81337e-09
VIT_00025676001	2.64987	0.255709
VIT_00023790001	2.65079	5.19167e-06
VIT_00030708001	2.65951	0.0301647
VIT_00020578001	2.66583	0.0137732
VIT_00029951001	2.67045	1.60232e-07
VIT_00007662001	2.67462	0.00153202
VIT_00006373001	2.68392	0.460884
VIT_00014573001	2.68457	0.00129653
VIT_00008261001	2.70134	0.404524
VIT_00008405001	2.71022	0.00562249
VIT_00007940001	2.71224	0.00601792
VIT_00016054001	2.71506	0.310058
VIT_00021118001	2.71573	0.22205
VIT_00010096001	2.72115	0.356515
VIT_00028308001	2.7219	0.0807926
VIT_00005062001	2.7221	0.137853
VIT_00024349001	2.725	4.98179e-12
VIT_00007694001	2.72722	0.000389395
VIT_00018166001	2.7309	0.00314483
VIT_00026001001	2.74101	1.20038e-06
VIT_00036668001	2.74273	0.000114704
VIT_00007987001	2.74316	3.51699e-05
VIT_00010475001	2.75087	0.0573754
VIT_00020089001	2.75255	0.0323182
VIT_00020845001	2.756	0.252448
VIT_00009501001	2.767	0.421937
VIT_00022491001	2.7705	0.337655
VIT_00037945001	2.77347	0.271601
VIT_00021212001	2.78	0.428435
VIT_00009013001	2.7864	0.0911196
VIT_00014824001	2.79625	0.00537428
VIT_00024195001	2.80823	0.210263
VIT_00017904001	2.81242	1.62377e-05
VIT_00023817001	2.8148	0.0639085
VIT_00003984001	2.83392	4.08714e-07
VIT_00035705001	2.84127	8.14437e-05
VIT_00014585001	2.84301	0.0512579
VIT_00036639001	2.84646	1.99272e-11
VIT_00020177001	2.848	1.66079e-05
VIT_00008246001	2.85142	0.242581
VIT_00026468001	2.85853	0.000116298
VIT_00016937001	2.86204	0.0339477
VIT_00029048001	2.87559	0.000582973
VIT_00028336001	2.8757	0.000576103
VIT_00009083001	2.87733	0.0024262
VIT_00025304001	2.87777	0.241246
VIT_00037190001	2.8808	0.000318519
VIT_00025907001	2.88198	0.0514499
VIT_00033749001	2.88618	1.26039e-08
VIT_00020881001	2.88624	3.11611e-09
VIT_00019591001	2.90296	0.00502192
VIT_00008070001	2.90679	0.0830388
VIT_00015069001	2.91556	5.43265e-09
VIT_00006369001	2.92689	0.0171389
VIT_00007817001	2.92777	0.16563
VIT_00015926001	2.92847	0.000540485
VIT_00030252001	2.95567	0.327049
VIT_00025834001	2.96366	4.98179e-12
VIT_00016428001	2.96516	0.000290189
VIT_00011198001	2.9743	2.66526e-10
VIT_00003202001	2.97465	0.122808
VIT_00008632001	2.9759	0.287808
VIT_00017961001	2.97838	0.116038
VIT_00017696001	2.9796	0.00233959
VIT_00024946001	2.98112	0.00906766
VIT_00026618001	2.98521	0.480235
VIT_00030001001	3.00607	1.29527e-10
VIT_00005093001	3.00637	2.59126e-06
VIT_00035911001	3.00793	0.00393041
VIT_00011960001	3.01156	0.101685
VIT_00016853001	3.02353	0.0881781
VIT_00033343001	3.03086	0.00216869
VIT_00005138001	3.03096	0.384448
VIT_00026064001	3.03452	0.0022223
VIT_00031355001	3.03729	0.127534
VIT_00009442001	3.04362	6.51148e-07
VIT_00016741001	3.04948	0.00608129
VIT_00037479001	3.05049	4.99813e-07
VIT_00019641001	3.05409	0.0107676
VIT_00032578001	3.05486	0.0204385
VIT_00032560001	3.05699	0.00116707
VIT_00014350001	3.05811	0.106792
VIT_00000021001	3.06271	0.100241
VIT_00023182001	3.07085	0.00130488
VIT_00024221001	3.07545	0.0208259
VIT_00024152001	3.07754	0.0624914
VIT_00020343001	3.0789	0.0194525
VIT_00024778001	3.08909	2.59053e-10
VIT_00023792001	3.0915	0.01052
VIT_00003690001	3.09236	0.0825324
VIT_00008058001	3.09404	0.0506575
VIT_00032713001	3.10189	0.00570282
VIT_00034138001	3.1137	0.0107311
VIT_00032670001	3.12916	1.9543e-06
VIT_00037892001	3.13008	1.24545e-11
VIT_00012253001	3.13316	0.350707
VIT_00027129001	3.13402	0.208091
VIT_00009763001	3.13476	0.0147722
VIT_00008595001	3.13513	0.064003
VIT_00032948001	3.13766	2.09689e-07
VIT_00020954001	3.14124	0.0163605
VIT_00019612001	3.14491	0.131433
VIT_00025492001	3.15621	0.000200497
VIT_00025807001	3.15875	0.0203384
VIT_00009761001	3.16983	3.89172e-06
VIT_00005124001	3.17516	0.00768878
VIT_00037509001	3.1763	0.282493
VIT_00014492001	3.17737	0.000129402
VIT_00025202001	3.18166	0.010926
VIT_00017806001	3.18207	0.08256
VIT_00014830001	3.19176	0.00418676
VIT_00000205001	3.19743	2.8992e-05
VIT_00003576001	3.19993	8.03359e-05
VIT_00008934001	3.20268	0.401755
VIT_00036456001	3.20291	0.00653343
VIT_00026993001	3.21159	0.00788367
VIT_00035445001	3.213	0.292701
VIT_00036565001	3.22464	0.023616
VIT_00023939001	3.22567	2.4909e-12
VIT_00026170001	3.25102	7.47269e-12
VIT_00023889001	3.26848	0.0217714
VIT_00038545001	3.28389	0.00233512
VIT_00023676001	3.2851	2.3944e-06
VIT_00036557001	3.29184	0.00533382
VIT_00014107001	3.30598	0.481749
VIT_00021460001	3.30972	0.0373605
VIT_00016883001	3.31377	0.363902
VIT_00030648001	3.31826	0.00263152
VIT_00024610001	3.33008	0.23577
VIT_00001982001	3.33165	0.013422
VIT_00008259001	3.33334	0.000262679
VIT_00024732001	3.33945	0.459562
VIT_00015527001	3.34001	0.00240084
VIT_00023863001	3.34358	1.28209e-07
VIT_00012085001	3.34418	0.0060065
VIT_00028142001	3.34421	0.00217643
VIT_00005227001	3.34651	0.0798706
VIT_00001198001	3.35005	0.0240082
VIT_00008800001	3.35697	0.0507991
VIT_00022644001	3.36196	5.1853e-07
VIT_00029174001	3.37523	9.52885e-05
VIT_00022194001	3.39089	0.157592
VIT_00033865001	3.39192	0.00011886
VIT_00035345001	3.40075	0.000934371
VIT_00026420001	3.40839	0.0493408
VIT_00009432001	3.4148	0.174333
VIT_00017711001	3.41606	0.317433
VIT_00037387001	3.4186	0.273152
VIT_00033942001	3.42152	0.0317489
VIT_00000948001	3.42531	0.000961567
VIT_00028882001	3.43385	4.47016e-08
VIT_00011987001	3.4383	0.000191356
VIT_00020110001	3.44128	0.00393863
VIT_00015593001	3.44445	0.0152191
VIT_00034809001	3.44873	0.0378772
VIT_00031464001	3.44941	0.301853
VIT_00028601001	3.44942	0.0726689
VIT_00037210001	3.44963	0.170553
VIT_00031362001	3.45013	3.73537e-05
VIT_00023821001	3.46081	0.0313872
VIT_00029291001	3.46671	0.255319
VIT_00019545001	3.4773	0.0023003
VIT_00017666001	3.47875	0.0133888
VIT_00012640001	3.48488	0.045181
VIT_00026162001	3.48741	0.0141833
VIT_00023703001	3.49774	0.000481349
VIT_00007594001	3.50258	1.15827e-09
VIT_00021453001	3.50635	0.00319407
VIT_00029796001	3.51136	2.15886e-08
VIT_00013493001	3.51241	1.49553e-08
VIT_00031329001	3.51715	0.226042
VIT_00002634001	3.51844	0.00145263
VIT_00029388001	3.51931	0.000490742
VIT_00013453001	3.51984	0.0926905
VIT_00032359001	3.52636	1.81835e-10
VIT_00032739001	3.53823	0.000929086
VIT_00014478001	3.54066	1.77111e-06
VIT_00025076001	3.54107	0.0301954
VIT_00029992001	3.55018	2.4909e-12
VIT_00021463001	3.55113	0.000226385
VIT_00031940001	3.5609	1.95037e-09
VIT_00016538001	3.56464	3.38251e-06
VIT_00028547001	3.56744	2.68369e-05
VIT_00011689001	3.57192	0.157754
VIT_00036812001	3.57616	0.00126113
VIT_00000448001	3.57989	0.210836
VIT_00016451001	3.59624	9.05939e-09
VIT_00025908001	3.59928	0.0129129
VIT_00021464001	3.60481	0.0946225
VIT_00031450001	3.61712	0.0583352
VIT_00015894001	3.61785	2.98706e-05
VIT_00024050001	3.62209	1.18599e-06
VIT_00006040001	3.63165	0.163169
VIT_00030002001	3.63357	3.28801e-05
VIT_00010390001	3.63746	7.09929e-05
VIT_00024986001	3.64125	0.243874
VIT_00036462001	3.64256	1.28591e-06
VIT_00000128001	3.64374	0.0651034
VIT_00014582001	3.6537	0.000974869
VIT_00013058001	3.65613	0.024278
VIT_00029304001	3.65763	0.000605374
VIT_00020322001	3.65818	8.57272e-06
VIT_00019700001	3.66249	1.62389e-06
VIT_00013772001	3.66309	0.00018193
VIT_00009701001	3.67017	7.06478e-05
VIT_00035256001	3.68581	0.00570641
VIT_00034489001	3.70106	0.104808
VIT_00038703001	3.71054	0.475649
VIT_00027024001	3.7138	1.76854e-10
VIT_00012680001	3.71407	0.0934686
VIT_00017000001	3.71505	0.208705
VIT_00034189001	3.71678	0.0277478
VIT_00003863001	3.71706	0.00774182
VIT_00027399001	3.71963	1.28231e-08
VIT_00024419001	3.72281	9.66219e-09
VIT_00002632001	3.72562	1.27484e-08
VIT_00028302001	3.72817	0.0346304
VIT_00029603001	3.73537	0.0146613
VIT_00000622001	3.74459	0.000490759
VIT_00034131001	3.76447	1.68385e-08
VIT_00021459001	3.7696	0.0211353
VIT_00000209001	3.77416	0.493252
VIT_00037463001	3.78271	0.0181964
VIT_00021712001	3.78896	0.283611
VIT_00011744001	3.79013	1.24545e-10
VIT_00034224001	3.79711	0.125478
VIT_00022392001	3.81557	0.000149452
VIT_00020329001	3.81587	1.90257e-06
VIT_00018403001	3.81728	2.13436e-05
VIT_00023221001	3.82722	0.00114051
VIT_00027857001	3.84031	0.106511
VIT_00019715001	3.84351	5.49573e-06
VIT_00033819001	3.84427	0.240839
VIT_00000567001	3.84541	0.00469852
VIT_00025989001	3.8496	7.23999e-06
VIT_00018577001	3.85189	0.000195244
VIT_00016492001	3.85519	0.00012181
VIT_00027973001	3.85732	0.0069632
VIT_00012192001	3.85801	6.01698e-07
VIT_00008475001	3.85984	0.00441018
VIT_00024741001	3.86689	0.0026071
VIT_00027930001	3.86958	2.09484e-09
VIT_00011855001	3.87032	0.023585
VIT_00037800001	3.87112	0.320585
VIT_00023156001	3.87203	0.0374107
VIT_00017885001	3.87584	0.472328
VIT_00006146001	3.87653	4.98179e-12
VIT_00024054001	3.87728	0.00284576
VIT_00025374001	3.87735	4.25445e-09
VIT_00027513001	3.87911	0.00311597
VIT_00037156001	3.88318	0.0312151
VIT_00011513001	3.88512	0.013741
VIT_00028160001	3.88608	0.00234478
VIT_00021145001	3.88964	3.13378e-05
VIT_00005301001	3.89053	2.32802e-05
VIT_00012003001	3.89483	0.0214165
VIT_00034537001	3.89649	0.0804075
VIT_00010473001	3.89827	6.98977e-06
VIT_00019653001	3.90428	5.34085e-05
VIT_00035450001	3.90509	3.53227e-07
VIT_00020164001	3.90937	4.21895e-05
VIT_00005154001	3.91253	0.319441
VIT_00009050001	3.91273	0.470241
VIT_00038662001	3.92234	0.00105473
VIT_00026527001	3.93494	2.49458e-07
VIT_00019475001	3.94283	0.164911
VIT_00014951001	3.94589	0.0158992
VIT_00024701001	3.95007	0.000461456
VIT_00001155001	3.96125	0.00809743
VIT_00017011001	3.98107	0.0307651
VIT_00020127001	3.98256	0.000147846
VIT_00011597001	3.99018	0.120256
VIT_00035029001	3.99614	1.99272e-11
VIT_00014238001	3.99797	4.79064e-06
VIT_00033940001	3.99906	8.65337e-09
VIT_00020653001	4.00386	4.80743e-10
VIT_00008336001	4.00471	0.0264692
VIT_00023677001	4.0086	0.122232
VIT_00011586001	4.00893	1.2579e-09
VIT_00001902001	4.01343	0.00147838
VIT_00036101001	4.01911	5.32886e-05
VIT_00026631001	4.02219	0.000380832
VIT_00037869001	4.02444	1.62058e-08
VIT_00020751001	4.03758	0.039575
VIT_00021238001	4.03887	0.000345024
VIT_00006748001	4.04891	0.0285748
VIT_00020182001	4.04967	0.00176845
VIT_00021457001	4.05177	0.438622
VIT_00029219001	4.05517	9.91377e-10
VIT_00020142001	4.06062	0.000440991
VIT_00033533001	4.07376	0.0361293
VIT_00032360001	4.08556	0.223094
VIT_00031942001	4.08603	0.261598
VIT_00015499001	4.09543	0.283459
VIT_00019586001	4.09933	0.00284346
VIT_00000576001	4.10261	0.000505923
VIT_00028740001	4.10504	0.000171033
VIT_00018027001	4.11468	0.00356684
VIT_00000224001	4.11692	0.00467759
VIT_00027561001	4.11763	0.0788695
VIT_00028713001	4.12174	0.00237393
VIT_00021055001	4.12684	0.354375
VIT_00020609001	4.14359	1.55833e-05
VIT_00024734001	4.15589	0.000308292
VIT_00009308001	4.1621	4.23987e-05
VIT_00006232001	4.16512	1.04742e-08
VIT_00036102001	4.17072	9.69255e-06
VIT_00003435001	4.17133	2.44975e-06
VIT_00022735001	4.17184	0.255142
VIT_00015778001	4.18498	0.0807536
VIT_00029106001	4.20186	0.00510201
VIT_00012084001	4.20517	3.09021e-05
VIT_00019582001	4.2101	0.130319
VIT_00035819001	4.21604	0.118162
VIT_00007823001	4.21665	0.00494407
VIT_00011845001	4.21836	0.0147354
VIT_00030327001	4.22145	1.458e-07
VIT_00007281001	4.24002	0.000685441
VIT_00005518001	4.2431	0.287298
VIT_00031897001	4.24583	0.0207967
VIT_00025077001	4.24682	2.23914e-07
VIT_00036717001	4.24975	3.45064e-08
VIT_00029195001	4.27223	0.00091658
VIT_00033746001	4.2755	6.72542e-11
VIT_00004101001	4.29395	0.0640496
VIT_00023663001	4.30544	3.37392e-05
VIT_00014828001	4.30607	0.0010542
VIT_00034334001	4.30921	0.0026978
VIT_00018468001	4.32393	0.00875511
VIT_00019471001	4.32921	0.0039023
VIT_00037186001	4.32946	2.78457e-08
VIT_00034407001	4.33239	0.0022573
VIT_00033724001	4.33458	0.00855902
VIT_00028222001	4.34184	7.87871e-09
VIT_00001636001	4.34693	0.109867
VIT_00010940001	4.34797	0.0044871
VIT_00015537001	4.34905	0.0851553
VIT_00031702001	4.35282	0.000169637
VIT_00016490001	4.35543	4.02585e-05
VIT_00000577001	4.35914	0.000129553
VIT_00032353001	4.36359	0.00187977
VIT_00016455001	4.3709	1.36999e-10
VIT_00030202001	4.39729	6.7304e-09
VIT_00020603001	4.41497	1.57375e-08
VIT_00025671001	4.42112	2.45082e-06
VIT_00028257001	4.42318	2.60936e-05
VIT_00037229001	4.43703	2.9169e-05
VIT_00016900001	4.43985	2.04126e-07
VIT_00027135001	4.44224	2.4909e-12
VIT_00011733001	4.46618	0.000636948
VIT_00017668001	4.49457	0.00434772
VIT_00027651001	4.50786	7.26302e-05
VIT_00015489001	4.51163	5.87145e-05
VIT_00000324001	4.51887	0.000485329
VIT_00021903001	4.52591	5.72906e-11
VIT_00009477001	4.52646	0.000286428
VIT_00030284001	4.53427	6.51716e-07
VIT_00036807001	4.54849	0.024837	SAUR71
VIT_00025512001	4.54908	0.00139839
VIT_00014542001	4.56114	0.00108062
VIT_00036997001	4.56749	9.55845e-05
VIT_00008728001	4.58233	0.00613003
VIT_00036435001	4.58851	0.00289033
VIT_00009700001	4.59237	9.12689e-08
VIT_00020118001	4.5931	0.0116414
VIT_00029198001	4.59668	0.0658284
VIT_00015462001	4.59875	4.16827e-06
VIT_00034109001	4.6026	0.000130835
VIT_00001350001	4.60874	3.05525e-06
VIT_00019126001	4.60943	0.000390642
VIT_00034805001	4.61841	0.00380566
VIT_00022221001	4.63018	0.321079
VIT_00024683001	4.64648	0.0344488
VIT_00017118001	4.65254	6.72617e-08
VIT_00011819001	4.67455	0.00140525
VIT_00030298001	4.69963	0.0125002
VIT_00016899001	4.70253	6.47511e-07
VIT_00025598001	4.71238	2.76357e-05
VIT_00030681001	4.71788	9.33155e-07
VIT_00016439001	4.73582	1.39511e-05
VIT_00035820001	4.74579	5.47997e-11
VIT_00007644001	4.75984	9.24147e-08
VIT_00026079001	4.76435	0.195462
VIT_00034576001	4.77401	0.0939968
VIT_00012168001	4.77401	1.1276e-05
VIT_00008290001	4.78095	2.94673e-09
VIT_00036726001	4.79192	0.414079
VIT_00009968001	4.7959	3.16344e-09
VIT_00030589001	4.80524	0.0024627
VIT_00006732001	4.80618	8.483e-07
VIT_00034463001	4.81912	5.47997e-11
VIT_00033381001	4.82776	3.73634e-11
VIT_00002793001	4.8369	2.02901e-06
VIT_00034008001	4.85067	4.40714e-08
VIT_00019670001	4.85423	8.49645e-09
VIT_00022447001	4.85427	1.43778e-06
VIT_00009010001	4.86533	0.0315577
VIT_00032320001	4.87984	3.01398e-10
VIT_00017965001	4.88139	4.12891e-07
VIT_00009256001	4.88285	1.22496e-06
VIT_00021671001	4.89586	0.00891073
VIT_00006341001	4.89656	0.0325947
VIT_00018054001	4.90197	2.4909e-12
VIT_00024684001	4.90401	6.49613e-07
VIT_00027900001	4.93573	6.11266e-09
VIT_00008064001	4.93592	2.13179e-06
VIT_00025662001	4.95883	0.000550938
VIT_00034211001	4.96715	1.02127e-10
VIT_00016782001	4.99771	1.69052e-07
VIT_00018944001	5.00879	2.47477e-06
VIT_00015464001	5.01459	7.47269e-12
VIT_00023959001	5.02536	0.0057237
VIT_00031390001	5.05273	7.47269e-12
VIT_00020764001	5.05464	2.4909e-11
VIT_00017412001	5.09019	0.0266899
VIT_00021842001	5.09362	3.41548e-05
VIT_00014158001	5.09627	0.00308549
VIT_00002376001	5.12284	0.00060396
VIT_00024267001	5.12761	3.19054e-05
VIT_00022353001	5.13187	0.000173083
VIT_00023246001	5.14135	4.7327e-11
VIT_00034648001	5.15628	3.48725e-11
VIT_00010371001	5.17229	0.351906
VIT_00026525001	5.18712	2.98908e-11
VIT_00009014001	5.19645	1.24545e-10
VIT_00037128001	5.19861	0.025075
VIT_00008889001	5.23249	4.87543e-07
VIT_00008054001	5.26263	2.48004e-07
VIT_00016845001	5.26998	0.402624
VIT_00015930001	5.27164	1.09251e-08
VIT_00000865001	5.301	0.189083
VIT_00011564001	5.33416	2.73999e-11
VIT_00029134001	5.33527	0.149962
VIT_00000307001	5.34299	0.000213611
VIT_00018300001	5.34396	2.43657e-07
VIT_00009723001	5.38753	0.219047
VIT_00016372001	5.39353	2.09235e-10
VIT_00030214001	5.40103	8.08964e-06
VIT_00019603001	5.41277	4.0776e-09
VIT_00008765001	5.41889	0.0938599
VIT_00002375001	5.50296	3.92956e-07
VIT_00027122001	5.52154	2.73999e-11
VIT_00032090001	5.52941	2.4909e-12
VIT_00020846001	5.54569	3.48725e-11
VIT_00017480001	5.55862	0.000136855
VIT_00017393001	5.56372	0.0467756
VIT_00023710001	5.56759	9.96359e-12
VIT_00026009001	5.57976	0.000288187
VIT_00011180001	5.59447	3.46235e-10
VIT_00037147001	5.60336	0.0407818
VIT_00014269001	5.63043	0.0303706
VIT_00024970001	5.63136	3.83277e-07
VIT_00019410001	5.65323	6.09184e-07	MYB61
VIT_00036734001	5.66079	9.71524e-08
VIT_00013855001	5.67382	0.0479683
VIT_00018466001	5.67819	0.00657805
VIT_00022452001	5.68085	7.47269e-12
VIT_00030969001	5.69121	0.000125632
VIT_00015724001	5.71497	6.56933e-05
VIT_00010896001	5.72188	2.23095e-07
VIT_00007448001	5.72509	0.0524084
VIT_00019073001	5.73126	0.0226939
VIT_00033729001	5.81601	0.0158117
VIT_00013825001	5.8163	1.86319e-09
VIT_00004097001	5.81743	0.0268139
VIT_00025106001	5.83869	4.40919e-07
VIT_00034679001	5.84148	3.08176e-05
VIT_00017532001	5.86555	0.000795001
VIT_00014821001	5.88453	4.04845e-08
VIT_00032550001	5.89508	3.5742e-05
VIT_00025046001	5.89633	0.00021708
VIT_00026599001	5.92598	0.0130939
VIT_00000248001	5.93111	5.28145e-08
VIT_00018286001	6.01022	4.52285e-07
VIT_00025027001	6.01763	0.00509526
VIT_00005098001	6.04045	2.01763e-10
VIT_00010280001	6.04115	5.77021e-06
VIT_00014811001	6.04122	0.000132935
VIT_00016512001	6.08954	0.00312674
VIT_00011592001	6.10118	0.00287286
VIT_00022159001	6.1696	0.329612
VIT_00026339001	6.18736	3.94726e-05
VIT_00020967001	6.24572	1.5466e-08
VIT_00013257001	6.24778	1.49454e-11
VIT_00027448001	6.30675	5.97815e-10
VIT_00009854001	6.32885	0.00280485
VIT_00033852001	6.42709	2.4909e-12
VIT_00032287001	6.43601	1.53447e-07
VIT_00032348001	6.45697	1.59966e-05
VIT_00017621001	6.50524	6.52615e-10
VIT_00027481001	6.50985	0.0994098
VIT_00020765001	6.56192	0.107389
VIT_00000654001	6.56351	1.20542e-06
VIT_00011969001	6.57706	0.0872096
VIT_00027586001	6.61001	3.27528e-08
VIT_00008191001	6.68839	2.24181e-11
VIT_00023353001	6.74113	4.98179e-12
VIT_00011290001	6.8132	5.42542e-05
VIT_00018980001	6.8647	9.38236e-07
VIT_00017534001	6.89029	0.0280957
VIT_00011247001	6.89723	2.40445e-05
VIT_00025269001	6.92728	2.32995e-05
VIT_00026314001	6.92798	2.25675e-09
VIT_00022910001	7.01461	0.113402
VIT_00028884001	7.07553	0.0100937
VIT_00004865001	7.71955	0.00053808
VIT_00035295001	8.03799	1.26363e-08
VIT_00036366001	8.07823	5.47436e-05
VIT_00036586001	8.94601	1.36999e-10
VIT_00036013001	10.3234	0.476124
VIT_00024038001	10.513	4.23452e-11
VIT_00012761001	10.57	0.238867
VIT_00032319001	10.6113	0.216564
VIT_00030366001	10.8168	0.149476
VIT_00006518001	10.8184	0.146776
VIT_00031801001	10.8277	0.236977
VIT_00029110001	10.9412	0.112015
VIT_00020897001	11.1983	0.0662488
VIT_00030594001	11.248	0.0632486
VIT_00033875001	11.5484	0.0290451
VIT_00012760001	11.5993	0.0246183
VIT_00018891001	11.7029	0.0189863
VIT_00002665001	11.8109	0.0155413

## Sheet: AB asymp. vs T asymp.
Supplementary Table S4. The full detailed list of DEGs for the AB asymp. vs T asymp. comparison group.
Gene	Log₂ fold change	Bonferroni
VIT_00014617001	-14.2636	1.28502e-05
VIT_00028020001	-13.3948	0.00014505
VIT_00014125001	-12.2614	0.00287441
VIT_00003489001	-10.8299	0.0789259
VIT_00028018001	-10.5405	0.141608
VIT_00001070001	-10.3071	0.244406
VIT_00014618001	-10.1518	0.337113
VIT_00017593001	-10.0181	0.440559
VIT_00006163001	-8.11481	2.54537e-05
VIT_00002444001	-7.99334	6.27902e-10
VIT_00027744001	-7.88702	2.07806e-09
VIT_00038410001	-7.87927	0.000129054
VIT_00020486001	-7.7701	0.000241739
VIT_00007478001	-7.61168	0.000472865
VIT_00028966001	-7.45716	0.00101216
VIT_00035317001	-7.30635	9.89954e-07
VIT_00017657001	-7.27773	3.87276e-07
VIT_00023037001	-7.14502	1.49999e-09
VIT_00004016001	-6.85645	1.56359e-05
VIT_00001455001	-6.79611	1.84725e-05
VIT_00017503001	-6.7314	0.0283964
VIT_00020530001	-6.65905	5.33161e-05
VIT_00016004001	-6.55891	0.0908307
VIT_00021927001	-6.49015	0.0820726
VIT_00001502001	-6.31667	0.199181
VIT_00009964001	-6.2675	0.000522219
VIT_00021012001	-6.20339	0.357848
VIT_00025983001	-6.14645	9.85208e-09
VIT_00010707001	-6.06594	0.00229513
VIT_00019911001	-6.0278	1.11876e-09
VIT_00015970001	-5.8016	9.65632e-06
VIT_00029637001	-5.56	3.1819e-05
VIT_00036421001	-5.39318	0.000203185
VIT_00032028001	-5.38724	0.115098
VIT_00004843001	-5.36865	0.118296
VIT_00036138001	-5.36004	0.00143155
VIT_00010404001	-5.35502	1.95428e-06
VIT_00027297001	-5.28951	0.183694
VIT_00005337001	-5.28779	9.791e-05
VIT_00038372001	-5.24382	0.000747716
VIT_00036312001	-5.21336	1.89603e-06
VIT_00028761001	-5.17001	0.000173055
VIT_00037461001	-5.11803	1.74514e-07
VIT_00031742001	-5.08363	0.00374248
VIT_00022161001	-4.85762	0.016215
VIT_00035579001	-4.82111	8.8646e-06
VIT_00035784001	-4.78351	0.00461664
VIT_00010305001	-4.71738	1.67258e-06
VIT_00031741001	-4.628	0.00232792
VIT_00010115001	-4.55553	0.000465579
VIT_00001514001	-4.5529	2.74084e-11
VIT_00010696001	-4.54934	0.00321103
VIT_00017626001	-4.52851	6.59396e-07
VIT_00000494001	-4.41863	7.74163e-08
VIT_00017740001	-4.40714	4.36504e-05
VIT_00037077001	-4.38362	0.0992162
VIT_00036426001	-4.36711	1.495e-11
VIT_00033155001	-4.35223	0.00185002
VIT_00014513001	-4.30327	0.05392
VIT_00027236001	-4.303	2.23752e-09
VIT_00023383001	-4.27995	3.61191e-07
VIT_00035740001	-4.26259	4.89517e-06
VIT_00027143001	-4.11546	2.04317e-10
VIT_00035581001	-4.1085	6.82748e-06
VIT_00018395001	-4.01242	2.70596e-09
VIT_00011300001	-4.00782	2.13753e-07
VIT_00024142001	-3.99705	6.42379e-06
VIT_00000137001	-3.99626	1.97257e-05
VIT_00031856001	-3.97549	0.045251
VIT_00030524001	-3.90803	1.40358e-07
VIT_00015245001	-3.81434	0.000395872
VIT_00035580001	-3.78412	0.000506994
VIT_00026447001	-3.77687	2.54126e-08
VIT_00007586001	-3.76822	0.00103473
VIT_00035476001	-3.75705	4.98335e-12
VIT_00026043001	-3.70111	1.40444e-05
VIT_00018836001	-3.6957	0.234453
VIT_00003973001	-3.6949	2.49167e-12
VIT_00035710001	-3.68668	0.0168151
VIT_00001925001	-3.68301	0.0512127
VIT_00022823001	-3.68052	6.47835e-11
VIT_00003796001	-3.64106	0.00194675
VIT_00009025001	-3.52715	1.35273e-08
VIT_00002826001	-3.44795	0.00405481
VIT_00029528001	-3.43794	4.10909e-05
VIT_00000120001	-3.43669	3.23918e-11
VIT_00025556001	-3.39158	2.74084e-10
VIT_00002709001	-3.37971	1.91211e-07
VIT_00016837001	-3.34993	4.98089e-06
VIT_00022705001	-3.33667	0.31838
VIT_00026621001	-3.3359	9.96669e-12
VIT_00005576001	-3.29627	4.06192e-06
VIT_00004065001	-3.29431	2.65764e-07
VIT_00002341001	-3.28601	0.0262313
VIT_00024090001	-3.2759	0.00724507
VIT_00031284001	-3.267	0.390894
VIT_00031380001	-3.21539	0.00416044
VIT_00017739001	-3.18563	0.0390685
VIT_00007742001	-3.16867	2.31758e-07
VIT_00019889001	-3.16072	0.000723196
VIT_00015792001	-3.14046	0.000950428
VIT_00005249001	-3.11093	1.73123e-06
VIT_00027686001	-3.10363	2.45998e-06
VIT_00028778001	-3.10308	7.82385e-10
VIT_00024931001	-3.07608	0.379981
VIT_00028316001	-3.07551	2.56642e-10
VIT_00014244001	-3.05381	0.415591
VIT_00028371001	-3.04938	1.495e-10
VIT_00001842001	-3.0489	0.304437
VIT_00009183001	-3.03564	0.0323308
VIT_00023712001	-3.03048	8.05402e-06
VIT_00000993001	-3.02979	6.42081e-05
VIT_00001992001	-3.02622	0.357506
VIT_00010490001	-3.00186	0.00958325
VIT_00001068001	-2.9986	0.137221
VIT_00037181001	-2.99076	0.00176727
VIT_00028261001	-2.97971	6.8796e-05
VIT_00031744001	-2.97809	0.00627531
VIT_00010834001	-2.95633	0.0256628
VIT_00012768001	-2.93384	3.25266e-06
VIT_00001491001	-2.93006	2.49167e-12
VIT_00032395001	-2.92577	0.127994
VIT_00017202001	-2.92552	9.17082e-05
VIT_00035055001	-2.91859	0.00019887
VIT_00003718001	-2.90349	5.18466e-05
VIT_00002864001	-2.8742	2.34217e-10
VIT_00037164001	-2.86464	0.183457
VIT_00003094001	-2.86339	0.000785512
VIT_00022335001	-2.86108	3.27288e-06
VIT_00007713001	-2.82939	0.268931
VIT_00031746001	-2.81126	9.20412e-05
VIT_00011321001	-2.8098	0.014619
VIT_00036167001	-2.74645	2.74084e-11
VIT_00025342001	-2.743	0.0640775
VIT_00016197001	-2.73935	0.000273056
VIT_00031862001	-2.70237	2.30377e-06
VIT_00032112001	-2.68926	0.0140925
VIT_00024299001	-2.67597	9.51941e-07
VIT_00017143001	-2.67025	5.14281e-09
VIT_00024887001	-2.66408	2.75173e-05
VIT_00001453001	-2.65548	0.00263725
VIT_00037982001	-2.65285	4.94366e-05
VIT_00037163001	-2.64317	1.77702e-05
VIT_00014124001	-2.64314	5.60921e-07
VIT_00028801001	-2.641	2.1705e-08
VIT_00033116001	-2.63864	0.0573769
VIT_00037180001	-2.63828	0.0406319
VIT_00014354001	-2.63827	2.49167e-12
VIT_00005672001	-2.62789	0.0393633
VIT_00001444001	-2.60841	1.30031e-05
VIT_00034745001	-2.60163	0.147422
VIT_00022824001	-2.60067	0.00190287
VIT_00000058001	-2.59964	6.65079e-05
VIT_00014241001	-2.59317	0.0177924
VIT_00012167001	-2.56647	4.15553e-05
VIT_00025882001	-2.56524	0.0860629
VIT_00027296001	-2.54338	0.00270379
VIT_00007903001	-2.54025	0.0415939
VIT_00033370001	-2.53919	2.49167e-12
VIT_00015538001	-2.53777	2.27361e-06
VIT_00010611001	-2.5309	6.1575e-06
VIT_00030468001	-2.52614	1.86103e-08
VIT_00035884001	-2.52337	0.0176963
VIT_00012169001	-2.5203	0.000701907
VIT_00035879001	-2.52004	0.000244023
VIT_00004105001	-2.51292	0.111163
VIT_00034589001	-2.50746	0.00300802
VIT_00027229001	-2.50539	0.169696
VIT_00033998001	-2.50125	1.81439e-07
VIT_00035098001	-2.49962	1.24584e-11
VIT_00016182001	-2.49119	8.35184e-08
VIT_00021164001	-2.48416	0.0570911
VIT_00023557001	-2.48096	0.0191021
VIT_00021765001	-2.47137	0.228928
VIT_00021452001	-2.46662	9.93777e-07
VIT_00014557001	-2.46327	0.00417669
VIT_00016869001	-2.45934	5.50909e-09	cwINV
VIT_00017397001	-2.45822	0.00786457
VIT_00024977001	-2.44153	0.000315106
VIT_00017407001	-2.43537	0.11248
VIT_00013663001	-2.42522	0.227985
VIT_00037182001	-2.41614	0.0149007
VIT_00001492001	-2.40238	3.54538e-07
VIT_00011760001	-2.40073	0.00208668
VIT_00009798001	-2.40044	0.0132846
VIT_00027792001	-2.39608	0.100881
VIT_00018019001	-2.38804	9.96669e-11
VIT_00025968001	-2.37896	0.000278734
VIT_00004399001	-2.36534	5.46299e-08
VIT_00024025001	-2.35885	0.00197683
VIT_00038105001	-2.35696	0.390396
VIT_00016978001	-2.34182	4.24781e-08
VIT_00004078001	-2.3408	0.27792
VIT_00014558001	-2.3367	0.0357111
VIT_00029129001	-2.31677	0.305502
VIT_00004458001	-2.30551	3.26511e-07
VIT_00001512001	-2.29304	0.163649
VIT_00014136001	-2.29215	0.00862364
VIT_00028236001	-2.29088	0.0248075
VIT_00022723001	-2.28561	2.78569e-08
VIT_00007614001	-2.28503	0.0363243
VIT_00019910001	-2.28398	4.67697e-07
VIT_00020076001	-2.28384	0.00139525
VIT_00032593001	-2.28036	5.58334e-08
VIT_00015781001	-2.27781	6.97669e-11
VIT_00000563001	-2.27515	0.0586142
VIT_00014633001	-2.27299	0.0782852
VIT_00008303001	-2.27261	2.49167e-12
VIT_00012343001	-2.26144	0.016408
VIT_00031221001	-2.25768	0.3946
VIT_00033540001	-2.25539	0.0126021
VIT_00028270001	-2.24962	0.00173204
VIT_00014358001	-2.24085	1.16237e-08
VIT_00031864001	-2.22768	0.158702
VIT_00031378001	-2.22748	0.0019137
VIT_00009973001	-2.22235	0.0356419
VIT_00029945001	-2.21816	0.0301473
VIT_00008812001	-2.21583	0.0437514
VIT_00008461001	-2.21467	1.1943e-05
VIT_00013508001	-2.20755	0.0105051
VIT_00014428001	-2.19769	1.38228e-07
VIT_00010590001	-2.19454	0.000392861
VIT_00028354001	-2.18959	9.96669e-11
VIT_00023570001	-2.18768	0.062007
VIT_00024922001	-2.18344	0.000139244
VIT_00011750001	-2.17417	0.380835
VIT_00014149001	-2.17277	1.2825e-06
VIT_00020785001	-2.17111	2.24251e-11
VIT_00031436001	-2.15565	0.291492
VIT_00022832001	-2.1524	0.417045
VIT_00010585001	-2.12704	0.0012211
VIT_00001808001	-2.12699	0.000212722
VIT_00025883001	-2.12029	0.229985
VIT_00031820001	-2.11823	4.60842e-05
VIT_00000994001	-2.11018	0.187386
VIT_00001129001	-2.10379	4.19109e-07
VIT_00025696001	-2.10217	0.031214
VIT_00000566001	-2.10216	0.0599128
VIT_00007371001	-2.10208	1.29567e-10
VIT_00024424001	-2.08564	0.204154
VIT_00003438001	-2.08477	0.0158482
VIT_00019848001	-2.08398	0.307703
VIT_00021134001	-2.0806	1.32432e-08
VIT_00001493001	-2.07712	0.000425585
VIT_00033823001	-2.06785	0.384721
VIT_00011751001	-2.06415	0.411619
VIT_00001801001	-2.06157	0.344664
VIT_00035007001	-2.05815	4.32824e-05
VIT_00019909001	-2.05711	0.00138359
VIT_00005841001	-2.05696	2.65087e-07
VIT_00026614001	-2.05598	7.53296e-06
VIT_00038760001	-2.05537	0.0820295
VIT_00008328001	-2.05292	0.000295977
VIT_00023693001	-2.05216	0.00027402
VIT_00037740001	-2.04716	0.023025
VIT_00014697001	-2.04014	0.0661116
VIT_00006876001	-2.03236	6.51383e-07
VIT_00014073001	-2.03153	0.103836
VIT_00037730001	-2.02208	0.00189525
VIT_00029126001	-2.02071	0.00337325
VIT_00032905001	-2.01941	0.00369698
VIT_00015413001	-2.01726	0.0276726
VIT_00031435001	-2.01683	3.06059e-05
VIT_00005091001	-2.00984	0.079357
VIT_00013272001	-2.00698	8.96956e-06
VIT_00029215001	-2.00384	4.75206e-05
VIT_00034748001	-2.00149	0.000147436
VIT_00010703001	-2.0007	0.078855
VIT_00028244001	-1.99968	0.000596911
VIT_00006980001	-1.99038	1.47118e-07
VIT_00020902001	-1.98964	5.93842e-05
VIT_00017850001	-1.98235	7.84877e-10
VIT_00033015001	-1.98194	2.99001e-11
VIT_00014053001	-1.97931	9.71955e-07
VIT_00014054001	-1.97745	1.29427e-07
VIT_00007745001	-1.96474	0.00370985
VIT_00012401001	-1.96437	0.0730333
VIT_00015703001	-1.95831	9.05315e-06
VIT_00012022001	-1.95503	0.0110764
VIT_00025967001	-1.95237	0.2856
VIT_00022715001	-1.9516	5.33579e-06
VIT_00028171001	-1.95022	0.00100665
VIT_00006080001	-1.94472	9.81767e-05
VIT_00005133001	-1.93346	5.08427e-05
VIT_00006925001	-1.93272	0.00342439
VIT_00033741001	-1.93033	0.000204306
VIT_00034898001	-1.92508	0.391205
VIT_00012665001	-1.92169	4.88136e-05
VIT_00010634001	-1.91536	3.3131e-07
VIT_00014355001	-1.91365	0.00168473
VIT_00012838001	-1.90937	0.00108955
VIT_00000167001	-1.90898	0.000587195
VIT_00033717001	-1.90787	1.81892e-10
VIT_00009146001	-1.89625	0.0933506
VIT_00020828001	-1.89411	0.00345952
VIT_00023260001	-1.89143	0.000312705
VIT_00022254001	-1.87873	0.00177168
VIT_00016189001	-1.87551	0.000396017
VIT_00009208001	-1.87516	0.0150791
VIT_00037063001	-1.87145	0.00293693
VIT_00034151001	-1.87103	4.13605e-07
VIT_00003486001	-1.86994	0.126955
VIT_00027120001	-1.86779	0.0262233
VIT_00025082001	-1.86586	0.00356141
VIT_00036720001	-1.86368	0.150718
VIT_00014520001	-1.85747	0.0322711
VIT_00034812001	-1.85261	0.02982
VIT_00005206001	-1.85062	2.99001e-11
VIT_00022814001	-1.84893	0.000274556
VIT_00018648001	-1.84495	0.000222159
VIT_00011155001	-1.84483	2.68259e-06
VIT_00017820001	-1.84083	0.0115823
VIT_00013268001	-1.8289	0.00292894
VIT_00011599001	-1.82398	0.10753
VIT_00029458001	-1.8228	0.000172384
VIT_00006770001	-1.81162	8.4774e-05
VIT_00037807001	-1.80409	0.0187577
VIT_00032613001	-1.79993	0.0454396
VIT_00006538001	-1.79579	2.76499e-07
VIT_00015426001	-1.79425	0.35925
VIT_00023451001	-1.78755	0.00110294
VIT_00032777001	-1.78616	0.0105854
VIT_00012828001	-1.78108	1.04152e-06
VIT_00011445001	-1.77781	0.00946003
VIT_00028256001	-1.777	0.00245668
VIT_00022356001	-1.77045	0.000100488
VIT_00018966001	-1.77044	1.02245e-06
VIT_00012165001	-1.76025	0.0197146
VIT_00033374001	-1.75784	0.00457063
VIT_00017201001	-1.75408	0.22269
VIT_00033721001	-1.75352	2.14423e-07
VIT_00004107001	-1.75285	0.00446309
VIT_00002014001	-1.75133	0.420438
VIT_00019965001	-1.74877	0.00260693
VIT_00032470001	-1.7403	0.0704015
VIT_00011282001	-1.73133	0.0020705
VIT_00012831001	-1.72303	0.000121608
VIT_00003611001	-1.72233	0.0867502
VIT_00033590001	-1.72182	0.000792821
VIT_00014705001	-1.72024	5.61051e-05
VIT_00025576001	-1.71842	0.0999805
VIT_00023870001	-1.71578	0.000783249
VIT_00023708001	-1.71241	0.0061746
VIT_00011908001	-1.71094	8.42484e-05
VIT_00034167001	-1.70897	0.172037
VIT_00010568001	-1.70623	0.437745
VIT_00001473001	-1.69766	0.0704322
VIT_00024592001	-1.6921	0.00597703
VIT_00027048001	-1.69161	0.00896992
VIT_00014943001	-1.69011	3.05554e-05
VIT_00030205001	-1.68356	1.50286e-06
VIT_00008970001	-1.68087	0.00508251
VIT_00011502001	-1.67751	0.0126709
VIT_00034588001	-1.66989	0.122824
VIT_00031663001	-1.66363	0.000389386
VIT_00038230001	-1.66207	0.0800048
VIT_00030982001	-1.66053	0.00532334
VIT_00007982001	-1.65917	0.000932697
VIT_00005067001	-1.65227	0.00104307
VIT_00014357001	-1.6521	0.000187896
VIT_00032521001	-1.64591	0.0174529
VIT_00020286001	-1.64492	0.10296
VIT_00023968001	-1.63191	1.53623e-05
VIT_00010123001	-1.63104	0.300416
VIT_00030293001	-1.62838	3.02311e-06
VIT_00010580001	-1.62585	0.28147
VIT_00014773001	-1.62532	0.207664
VIT_00033383001	-1.62313	0.0776708
VIT_00017847001	-1.61974	5.57487e-08
VIT_00008155001	-1.61657	0.0793174
VIT_00032411001	-1.61581	0.000231081
VIT_00013207001	-1.61529	0.223672
VIT_00037237001	-1.61354	0.0546634
VIT_00003728001	-1.601	0.000479318
VIT_00027558001	-1.59746	0.176282
VIT_00029943001	-1.59048	4.60724e-05
VIT_00025363001	-1.5846	0.139377
VIT_00005410001	-1.57803	0.0360381
VIT_00006166001	-1.57567	2.40955e-07
VIT_00012026001	-1.57428	0.00052243
VIT_00017932001	-1.57261	0.000305033
VIT_00027759001	-1.57206	0.165927
VIT_00027462001	-1.57029	0.00509053
VIT_00010166001	-1.56214	0.028053
VIT_00036299001	-1.5597	0.0396047
VIT_00000995001	-1.55914	0.00641345
VIT_00021400001	-1.55467	0.00756231
VIT_00014128001	-1.55359	0.0440169
VIT_00033978001	-1.55139	0.190473
VIT_00007138001	-1.54608	0.161293
VIT_00008567001	-1.54584	3.08242e-05
VIT_00010554001	-1.54005	0.180615
VIT_00012155001	-1.53761	0.00307253
VIT_00033550001	-1.53717	0.0607557
VIT_00030775001	-1.53448	0.342995
VIT_00001435001	-1.53253	0.000537889
VIT_00025378001	-1.53187	0.0592123
VIT_00031202001	-1.53118	0.0013322
VIT_00028875001	-1.52986	0.00135108
VIT_00007725001	-1.52542	0.0407209
VIT_00007585001	-1.5241	0.0229742
VIT_00019730001	-1.52293	0.0201063
VIT_00016012001	-1.5163	0.169754
VIT_00011824001	-1.51004	0.00609577
VIT_00017643001	-1.50994	0.00536453
VIT_00021064001	-1.50521	0.00326996
VIT_00025691001	-1.50195	0.0728191
VIT_00022081001	-1.49804	4.88046e-05
VIT_00033547001	-1.498	0.232064
VIT_00017848001	-1.49756	0.239191
VIT_00011776001	-1.49307	0.00896686
VIT_00012713001	-1.49302	0.263395
VIT_00019030001	-1.49159	0.00211498
VIT_00008370001	-1.48923	0.00103137
VIT_00023212001	-1.486	0.0579209
VIT_00030231001	-1.48293	0.134986
VIT_00012719001	-1.48173	0.0216325
VIT_00012723001	-1.48006	0.183422
VIT_00032126001	-1.47871	0.0392016
VIT_00025802001	-1.47703	3.8908e-05
VIT_00003349001	-1.47669	0.456555
VIT_00011912001	-1.47079	0.22053
VIT_00033902001	-1.46484	0.455411
VIT_00000007001	-1.46467	0.311004
VIT_00004840001	-1.46311	8.89976e-05
VIT_00032827001	-1.46092	0.180918
VIT_00026003001	-1.46046	0.045284
VIT_00014382001	-1.45753	0.160537
VIT_00019000001	-1.45356	0.00182554
VIT_00024969001	-1.45345	0.011516
VIT_00031267001	-1.4505	0.00866443
VIT_00016208001	-1.44724	0.106179
VIT_00007961001	-1.44362	0.00338659
VIT_00014790001	-1.44209	0.000534831
VIT_00009515001	-1.43354	3.50168e-05
VIT_00030462001	-1.42467	0.185386
VIT_00034326001	-1.42212	0.0286895
VIT_00002261001	-1.42067	0.00258387
VIT_00035033001	-1.41799	0.0558569
VIT_00014359001	-1.41619	0.0644733
VIT_00005713001	-1.41592	0.0315277
VIT_00010526001	-1.41365	0.0135495
VIT_00033258001	-1.41217	0.00433383
VIT_00000782001	-1.41013	0.0418867
VIT_00024709001	-1.40873	0.445187
VIT_00011433001	-1.4045	0.000605388
VIT_00027477001	-1.40393	0.0509884
VIT_00033372001	-1.40136	0.00587917
VIT_00009369001	-1.39685	0.00138573
VIT_00024804001	-1.39164	0.00732199
VIT_00025348001	-1.38434	0.305077
VIT_00008478001	-1.37958	0.00528576
VIT_00002283001	-1.37916	0.111941
VIT_00027741001	-1.37791	0.0126812
VIT_00022301001	-1.37277	0.144392
VIT_00019969001	-1.36644	0.00116571
VIT_00018101001	-1.36557	0.211916
VIT_00014165001	-1.36499	0.0903745
VIT_00035662001	-1.36122	0.000339276
VIT_00027806001	-1.35344	0.00250605
VIT_00024253001	-1.35155	0.061526
VIT_00035468001	-1.34895	0.018323
VIT_00015203001	-1.33816	0.0163272
VIT_00028121001	-1.33604	0.00632184
VIT_00015997001	-1.33303	0.346429
VIT_00018119001	-1.33223	0.00148814
VIT_00019722001	-1.32444	0.000789387
VIT_00023842001	-1.32439	0.0110208
VIT_00010341001	-1.32376	0.0454271
VIT_00025369001	-1.32064	0.0227549
VIT_00033822001	-1.31432	0.260579
VIT_00030948001	-1.31345	0.0106107
VIT_00017472001	-1.3112	0.0985518
VIT_00021843001	-1.30877	0.000185061
VIT_00021233001	-1.30749	0.0114613
VIT_00034055001	-1.30342	0.317701
VIT_00019006001	-1.30342	0.00598819
VIT_00024181001	-1.30265	0.27764
VIT_00012625001	-1.30162	0.0458253
VIT_00021404001	-1.29739	0.00128814
VIT_00015378001	-1.2929	0.00871004
VIT_00037621001	-1.28517	0.0882353
VIT_00000457001	-1.2832	0.12181
VIT_00030094001	-1.28082	0.438119
VIT_00033047001	-1.27294	0.277606
VIT_00016733001	-1.27181	0.0630862
VIT_00018039001	-1.27097	0.00809217
VIT_00011911001	-1.2694	0.377064
VIT_00013761001	-1.26866	0.0283552
VIT_00016524001	-1.2603	0.0452204
VIT_00036583001	-1.25663	0.105984
VIT_00009565001	-1.25498	0.498531
VIT_00015384001	-1.24932	0.0293392
VIT_00012825001	-1.24675	0.031843
VIT_00016377001	-1.24626	0.313201
VIT_00031759001	-1.24608	0.27059
VIT_00001173001	-1.2453	0.211237
VIT_00014555001	-1.24225	0.316613
VIT_00016291001	-1.22957	0.0200467
VIT_00026876001	-1.22803	0.087514
VIT_00009440001	-1.22167	0.25293
VIT_00005757001	-1.22039	0.410548
VIT_00033806001	-1.21568	0.226028
VIT_00021812001	-1.21532	0.0202716
VIT_00022223001	-1.21525	0.405469
VIT_00037507001	-1.2146	0.00386641
VIT_00037415001	-1.21154	0.00151689
VIT_00031713001	-1.21153	0.0975975
VIT_00031740001	-1.21125	0.43055
VIT_00011670001	-1.20494	0.129311
VIT_00024699001	-1.20392	0.0844911
VIT_00007848001	-1.20282	0.19093
VIT_00017870001	-1.20019	0.185878
VIT_00003477001	-1.19965	0.333064
VIT_00033407001	-1.19619	0.134088
VIT_00009093001	-1.19445	0.0611042
VIT_00013365001	-1.18936	0.467784
VIT_00014602001	-1.1857	0.222311
VIT_00025655001	-1.1833	0.102813
VIT_00001307001	-1.18263	0.0138826
VIT_00014998001	-1.1822	0.00622523
VIT_00008617001	-1.17754	0.00438599
VIT_00012518001	-1.17735	0.0167429
VIT_00027207001	-1.16771	0.407123
VIT_00027166001	-1.16384	0.00474555
VIT_00003433001	-1.15792	0.114532
VIT_00021117001	-1.15773	0.400575
VIT_00007775001	-1.14944	0.00634397
VIT_00009563001	-1.14797	0.341051
VIT_00008709001	-1.14719	0.00857264
VIT_00003170001	-1.14624	0.189279
VIT_00020229001	-1.1441	0.139876
VIT_00037358001	-1.14029	0.0872249
VIT_00002262001	-1.13884	0.412089
VIT_00011942001	-1.13648	0.0498992
VIT_00015512001	-1.135	0.0118631
VIT_00033101001	-1.13341	0.0541717
VIT_00028064001	-1.13341	0.220083
VIT_00024577001	-1.13171	0.43719
VIT_00035014001	-1.12819	0.154814
VIT_00012068001	-1.12718	0.327597
VIT_00017639001	-1.11918	0.325128
VIT_00011913001	-1.11605	0.168957
VIT_00019038001	-1.11561	0.35629
VIT_00005833001	-1.10666	0.0894061
VIT_00000251001	-1.10461	0.411485
VIT_00026936001	-1.10302	0.458344
VIT_00027424001	-1.09046	0.390856
VIT_00008060001	-1.08883	0.262955
VIT_00031238001	-1.07376	0.404377
VIT_00017340001	-1.05755	0.489525
VIT_00005023001	-1.04274	0.378116
VIT_00018452001	-1.03836	0.208959
VIT_00008802001	-1.03053	0.318512
VIT_00009981001	-1.01857	0.143015
VIT_00035727001	-1.01839	0.203398
VIT_00009879001	-1.01689	0.225287
VIT_00008416001	-1.00657	0.151774
VIT_00035913001	1.02313	0.186249
VIT_00027422001	1.03414	0.171294
VIT_00013236001	1.04752	0.172871
VIT_00021714001	1.06444	0.354138
VIT_00029271001	1.08365	0.323239
VIT_00010889001	1.10712	0.424855
VIT_00030235001	1.12243	0.380346
VIT_00009650001	1.12295	0.120889
VIT_00033480001	1.138	0.221371
VIT_00033385001	1.13969	0.369625
VIT_00010500001	1.1418	0.349684
VIT_00026974001	1.14224	0.18121
VIT_00034219001	1.14934	0.12637
VIT_00016341001	1.16133	0.388911
VIT_00023218001	1.16137	0.493092
VIT_00028868001	1.16673	0.113701
VIT_00007830001	1.16879	0.148097
VIT_00012040001	1.17947	0.127062
VIT_00010910001	1.18922	0.333199
VIT_00032901001	1.19938	0.104095
VIT_00008429001	1.21585	0.183991
VIT_00038143001	1.22243	0.318992
VIT_00027732001	1.23478	0.309887
VIT_00024082001	1.23591	0.000393204
VIT_00019051001	1.23822	0.0922131
VIT_00019489001	1.24086	0.012855
VIT_00037538001	1.24877	0.0658008
VIT_00012877001	1.25263	0.0149015
VIT_00036702001	1.25457	0.0819048
VIT_00027167001	1.25994	0.473236
VIT_00031397001	1.26176	0.133158
VIT_00014301001	1.27271	0.0688329
VIT_00008505001	1.28431	0.129482
VIT_00009018001	1.30299	0.13568
VIT_00031472001	1.30448	0.184606
VIT_00016431001	1.30631	0.318375
VIT_00026961001	1.31495	0.0725537
VIT_00035081001	1.3202	0.440692
VIT_00000788001	1.32237	0.00182783
VIT_00017840001	1.32271	0.180808
VIT_00023248001	1.32765	0.012945
VIT_00000765001	1.33024	0.293724
VIT_00002386001	1.34658	0.024259
VIT_00012441001	1.34664	0.35415
VIT_00024844001	1.34966	0.105512
VIT_00015754001	1.35434	0.144594
VIT_00013231001	1.35813	0.368027
VIT_00010359001	1.36125	0.0980825
VIT_00005128001	1.36844	0.00682156
VIT_00032486001	1.3808	0.0695771
VIT_00008130001	1.39325	0.00201625
VIT_00022137001	1.39349	0.130035
VIT_00017907001	1.40667	0.0193811
VIT_00001053001	1.41304	0.000853569
VIT_00009978001	1.41481	0.0911607
VIT_00028636001	1.41499	0.205972
VIT_00008898001	1.41698	0.197214
VIT_00007667001	1.41879	0.0275989
VIT_00002531001	1.42632	0.0163963
VIT_00009226001	1.43832	0.350139
VIT_00007988001	1.44582	0.29963
VIT_00009738001	1.44992	0.0304969
VIT_00028484001	1.45003	0.327353
VIT_00024943001	1.45221	0.251264
VIT_00036507001	1.45521	0.0292592
VIT_00032635001	1.46642	0.415818
VIT_00019823001	1.4753	0.00504838
VIT_00035321001	1.47636	0.128448
VIT_00032588001	1.48192	0.026406
VIT_00037728001	1.48265	0.0088114
VIT_00026088001	1.48688	0.442772
VIT_00008333001	1.48811	0.235705
VIT_00006303001	1.48828	0.0034642
VIT_00021443001	1.48893	0.082289
VIT_00020608001	1.49343	0.0893898
VIT_00012702001	1.49431	0.182082
VIT_00016922001	1.49434	0.00275833
VIT_00037766001	1.49687	0.0846125
VIT_00028181001	1.51345	0.0650786
VIT_00017064001	1.51469	0.000131937
VIT_00027361001	1.51739	0.00392779
VIT_00029937001	1.52525	0.000985009
VIT_00018021001	1.52668	0.0167879
VIT_00011360001	1.52687	0.118529
VIT_00024817001	1.53258	0.27793
VIT_00008996001	1.53921	0.113468
VIT_00000012001	1.53964	0.253839	bHLH94
VIT_00011904001	1.54006	0.000638208
VIT_00032906001	1.54425	0.340576
VIT_00032531001	1.54506	0.00106821
VIT_00007956001	1.54507	0.297036
VIT_00032446001	1.54554	0.0491296
VIT_00001263001	1.54595	0.0350277
VIT_00002490001	1.54704	0.29443
VIT_00034038001	1.55369	2.90958e-07
VIT_00021393001	1.55451	0.237797
VIT_00014681001	1.55696	2.01951e-06
VIT_00001966001	1.55862	0.0213831
VIT_00001814001	1.56343	0.364325
VIT_00034556001	1.56702	0.00799986
VIT_00016615001	1.56757	0.00162908
VIT_00027380001	1.572	0.0181911
VIT_00037176001	1.57492	0.139854
VIT_00024752001	1.58264	0.0253259
VIT_00032374001	1.58518	0.114635
VIT_00014291001	1.5892	0.00282509
VIT_00009258001	1.58977	0.033624
VIT_00006367001	1.58991	0.29383
VIT_00030431001	1.5949	0.0441894
VIT_00015460001	1.59592	0.210882
VIT_00018182001	1.59625	0.000348794
VIT_00035088001	1.60038	0.0325876
VIT_00011565001	1.60101	0.179428
VIT_00024825001	1.60446	0.292615
VIT_00020040001	1.60659	0.000825153
VIT_00031471001	1.60758	0.0476831
VIT_00005309001	1.61188	0.340267
VIT_00029882001	1.6143	0.364291
VIT_00015370001	1.62014	0.0708565
VIT_00020651001	1.62219	0.477344
VIT_00035323001	1.6223	0.017072
VIT_00016122001	1.6245	1.15429e-05
VIT_00004750001	1.62465	0.000123579
VIT_00030328001	1.62758	0.457443
VIT_00031315001	1.63759	0.213474
VIT_00025033001	1.63959	0.0716959
VIT_00013426001	1.64226	0.000131685
VIT_00018853001	1.64705	0.0581685
VIT_00009657001	1.64712	0.0802734
VIT_00016572001	1.65	0.374209
VIT_00032599001	1.65027	0.00308543
VIT_00008978001	1.65243	0.0909093
VIT_00009202001	1.6579	0.0613024
VIT_00024439001	1.65809	0.198601
VIT_00015359001	1.66311	0.000446316
VIT_00025397001	1.66382	0.0956652
VIT_00018024001	1.66875	0.012932
VIT_00037125001	1.66962	0.432359
VIT_00034886001	1.6704	0.00104482
VIT_00020407001	1.6717	0.0450024
VIT_00020141001	1.67432	0.442268
VIT_00025781001	1.67504	0.0514382
VIT_00009305001	1.67515	0.0357497
VIT_00014660001	1.67543	0.160475
VIT_00038046001	1.67805	1.56949e-05
VIT_00019404001	1.68879	0.000555747
VIT_00001119001	1.69084	0.11303
VIT_00022018001	1.69277	0.0289015
VIT_00004903001	1.69566	0.0481297
VIT_00018630001	1.69585	8.29188e-05
VIT_00001101001	1.69988	0.0148413
VIT_00007993001	1.70146	8.17262e-05
VIT_00024733001	1.70892	0.00091362
VIT_00038655001	1.7138	0.148742
VIT_00015353001	1.71573	0.00264975
VIT_00007762001	1.71691	0.00436692
VIT_00007582001	1.71715	1.26039e-05
VIT_00013699001	1.72066	0.0539266
VIT_00020824001	1.73018	0.0169279
VIT_00007878001	1.73024	0.000494904
VIT_00010033001	1.73703	0.0949208
VIT_00033935001	1.74099	0.0201681
VIT_00031035001	1.76157	0.00498573
VIT_00006329001	1.7617	4.87095e-07
VIT_00021709001	1.76449	0.172792
VIT_00032134001	1.76711	0.0267967
VIT_00031781001	1.76821	0.00537874
VIT_00038080001	1.77163	0.0758592
VIT_00023696001	1.7733	0.0325258
VIT_00011701001	1.79009	0.00206431
VIT_00007336001	1.7902	0.268245
VIT_00033476001	1.79071	0.00139509
VIT_00021727001	1.79734	6.4487e-08
VIT_00027854001	1.79767	0.408499
VIT_00017571001	1.80248	0.0935246
VIT_00022064001	1.80356	0.070977
VIT_00011412001	1.8049	0.000554349
VIT_00017760001	1.80807	0.000292196
VIT_00004308001	1.81173	0.220845
VIT_00027049001	1.81672	0.0105334
VIT_00011712001	1.82417	0.000173162
VIT_00018910001	1.82685	0.0245266
VIT_00000048001	1.82801	0.180522
VIT_00023919001	1.83197	8.49459e-05
VIT_00013446001	1.83972	0.000953434
VIT_00016691001	1.84298	2.8572e-08
VIT_00027246001	1.84427	0.00763688
VIT_00016257001	1.84445	0.0666926
VIT_00025813001	1.84626	0.000947692
VIT_00029651001	1.84881	0.0352565
VIT_00009895001	1.84972	0.0088479
VIT_00025760001	1.85004	1.00395e-05
VIT_00002630001	1.85369	4.27587e-06
VIT_00019519001	1.85437	0.3344
VIT_00022113001	1.86254	0.162968
VIT_00037900001	1.86377	0.2177
VIT_00009913001	1.86413	0.401349
VIT_00029951001	1.86873	0.0443316
VIT_00009482001	1.86933	0.0180271
VIT_00031485001	1.87018	0.123723
VIT_00037854001	1.87112	0.188422
VIT_00026057001	1.87157	0.0730575
VIT_00003420001	1.87532	0.0308485
VIT_00006396001	1.87829	0.00250604
VIT_00011052001	1.88008	0.0106209
VIT_00005211001	1.88032	0.318264
VIT_00025777001	1.89298	0.0176205
VIT_00028941001	1.89568	1.06718e-06
VIT_00030085001	1.89962	0.0613416
VIT_00022393001	1.90188	0.0194517
VIT_00011718001	1.9039	1.19172e-05
VIT_00020743001	1.90936	1.98239e-06
VIT_00029489001	1.91066	0.451029
VIT_00035123001	1.91107	0.0814601
VIT_00030006001	1.91676	0.305051
VIT_00028741001	1.91981	3.41599e-06
VIT_00004465001	1.92259	1.34221e-05
VIT_00022015001	1.92792	0.00221498
VIT_00018512001	1.92915	0.000728965
VIT_00034295001	1.92999	0.00571159
VIT_00000689001	1.93173	0.0393573
VIT_00033871001	1.93323	0.00247482
VIT_00025551001	1.93451	2.30718e-06
VIT_00025314001	1.9347	0.28294
VIT_00034817001	1.94098	0.000152817
VIT_00024246001	1.94141	0.000410921
VIT_00032155001	1.94661	0.0640903
VIT_00020560001	1.94802	0.000769911
VIT_00002899001	1.9487	2.08207e-05
VIT_00020800001	1.95145	0.070954
VIT_00032712001	1.9519	0.0682694
VIT_00015086001	1.95283	0.000888618
VIT_00033358001	1.95388	0.26097
VIT_00000521001	1.95559	0.00491403
VIT_00013276001	1.95905	5.35347e-05
VIT_00021550001	1.9609	3.4709e-09
VIT_00018979001	1.96192	0.153187
VIT_00011476001	1.96432	2.77665e-06
VIT_00021046001	1.96468	7.3086e-06
VIT_00013440001	1.96605	8.45508e-05
VIT_00009003001	1.97019	1.16907e-07
VIT_00033681001	1.97963	0.0381359
VIT_00035016001	1.97991	0.103472
VIT_00029166001	1.9804	0.00434828
VIT_00019508001	1.98267	0.0388699
VIT_00007243001	1.98751	0.000422434
VIT_00020100001	1.98764	0.0386271
VIT_00018249001	1.98879	0.255866
VIT_00003545001	1.98993	0.000410219
VIT_00014192001	1.99246	0.000210579
VIT_00001270001	1.99669	5.34765e-07
VIT_00016434001	1.99798	3.10615e-05
VIT_00029971001	1.99993	3.59046e-06
VIT_00000121001	1.99997	2.06597e-07
VIT_00007758001	2.00325	0.000633765
VIT_00019504001	2.00606	1.19544e-06
VIT_00010695001	2.01568	0.0801331
VIT_00011382001	2.02354	9.72304e-06
VIT_00010325001	2.02617	0.0997668
VIT_00015498001	2.02778	0.0348768
VIT_00037405001	2.02907	0.0860276
VIT_00009639001	2.03089	0.00201361
VIT_00020511001	2.03251	0.0514012
VIT_00013097001	2.03365	1.19039e-06
VIT_00015069001	2.03698	1.91004e-06
VIT_00036408001	2.03838	1.32712e-05
VIT_00014434001	2.03847	0.0338996
VIT_00010251001	2.03971	0.434597
VIT_00014752001	2.0474	0.288626
VIT_00022551001	2.04834	0.147457
VIT_00013928001	2.05389	0.402002
VIT_00016960001	2.05784	3.33433e-05
VIT_00008043001	2.0682	0.00495943
VIT_00035471001	2.07264	0.226211
VIT_00003386001	2.07537	0.0432147
VIT_00022856001	2.07741	0.0663252
VIT_00021189001	2.08006	0.167572
VIT_00019879001	2.08013	0.0257119
VIT_00018986001	2.08056	0.000531734
VIT_00013328001	2.08257	0.00992346
VIT_00023978001	2.08648	0.000107402
VIT_00036853001	2.08669	4.23948e-07
VIT_00019914001	2.08707	0.00537697
VIT_00020964001	2.09034	0.000190079
VIT_00032623001	2.0922	0.083026
VIT_00008777001	2.09465	0.374654
VIT_00029832001	2.09756	0.207471
VIT_00028062001	2.10405	0.00114133
VIT_00008671001	2.10647	0.0138985
VIT_00033797001	2.10815	0.00327267
VIT_00036091001	2.1089	0.0381035
VIT_00011408001	2.11009	0.000511277
VIT_00021261001	2.11216	0.109044
VIT_00017208001	2.11297	0.0102368
VIT_00013668001	2.12269	0.310509
VIT_00028662001	2.12627	0.0999019
VIT_00028071001	2.1271	0.0242094
VIT_00018767001	2.12734	0.00317272
VIT_00008823001	2.12781	0.0522082
VIT_00005057001	2.12918	3.19052e-05
VIT_00002109001	2.13341	0.00490276
VIT_00025800001	2.13703	0.000664059
VIT_00019810001	2.13752	0.313162
VIT_00016577001	2.13798	0.258706
VIT_00025128001	2.14111	0.00149521
VIT_00019695001	2.14501	0.00044775
VIT_00037810001	2.14591	0.108429
VIT_00036668001	2.15013	0.00732802
VIT_00038213001	2.15031	1.2259e-08
VIT_00034561001	2.15269	0.364709
VIT_00030375001	2.1564	0.0761681
VIT_00034553001	2.16129	0.0115517
VIT_00004877001	2.16145	4.78929e-05
VIT_00020900001	2.16222	0.336902
VIT_00007216001	2.16324	0.229714
VIT_00017676001	2.16471	0.495258
VIT_00033542001	2.16527	0.00071224
VIT_00021405001	2.1659	0.0104474
VIT_00020580001	2.16671	2.78916e-05
VIT_00017915001	2.16712	0.00431262
VIT_00037973001	2.16847	2.89561e-05
VIT_00017816001	2.17002	1.25825e-07
VIT_00018782001	2.17334	1.35475e-05
VIT_00029555001	2.18303	0.000149409
VIT_00028205001	2.18572	0.000639082
VIT_00001044001	2.18889	0.00133638
VIT_00027784001	2.19063	0.103336
VIT_00010184001	2.19642	5.69991e-05
VIT_00025019001	2.19697	1.01386e-08
VIT_00031698001	2.20343	7.75724e-05
VIT_00022844001	2.20873	0.0465404
VIT_00013786001	2.2104	0.0108777
VIT_00000223001	2.2143	0.00105011
VIT_00007987001	2.21445	0.0209745
VIT_00007183001	2.21935	3.45844e-09
VIT_00034173001	2.22334	0.00905819
VIT_00016820001	2.22579	0.0129468
VIT_00037921001	2.22757	0.428204
VIT_00008405001	2.2277	0.192291
VIT_00034012001	2.2288	0.108467
VIT_00003492001	2.23252	0.0010462
VIT_00019892001	2.23798	3.44258e-05
VIT_00008626001	2.23882	0.00782422
VIT_00023893001	2.24062	0.0430989
VIT_00034510001	2.24645	0.0196604
VIT_00035484001	2.24762	0.000899612
VIT_00025038001	2.25607	0.00129774
VIT_00019655001	2.25659	0.00230577
VIT_00001005001	2.26157	5.01835e-05
VIT_00022545001	2.26363	0.0515152
VIT_00008472001	2.2787	1.47163e-07
VIT_00000222001	2.28216	0.00814672
VIT_00000107001	2.29918	0.267247
VIT_00033391001	2.3008	0.0264528
VIT_00007877001	2.30088	0.0881801
VIT_00034705001	2.30121	0.00342072
VIT_00022489001	2.3014	0.0254707
VIT_00025827001	2.30697	0.225881
VIT_00024442001	2.30704	0.0757289
VIT_00011471001	2.30841	0.0398837
VIT_00037487001	2.30849	0.00208139
VIT_00028336001	2.31074	0.00154594
VIT_00034267001	2.31213	0.0345015
VIT_00018208001	2.31364	0.400492
VIT_00036445001	2.31796	9.1108e-08
VIT_00023888001	2.31887	0.0549924
VIT_00004862001	2.32152	0.00042488
VIT_00013750001	2.32396	9.24776e-05
VIT_00028797001	2.32398	0.000889347
VIT_00023134001	2.32594	3.95179e-09
VIT_00027444001	2.32613	0.0168277
VIT_00013147001	2.331	1.78902e-09
VIT_00030840001	2.33478	0.0058233
VIT_00029160001	2.33549	0.193991
VIT_00011899001	2.34357	0.00659298
VIT_00033673001	2.34559	9.24406e-07
VIT_00005877001	2.34731	8.79561e-10
VIT_00032782001	2.34871	0.00104153
VIT_00000226001	2.3533	0.232006
VIT_00010471001	2.35578	0.250684
VIT_00037884001	2.35579	0.0269514
VIT_00008707001	2.35914	1.76505e-07
VIT_00009727001	2.36636	0.3818
VIT_00023002001	2.36961	0.000791875
VIT_00007873001	2.37105	3.86209e-09
VIT_00032083001	2.37176	0.000876616
VIT_00016780001	2.37272	0.153397
VIT_00003175001	2.3728	1.33994e-06
VIT_00027484001	2.37496	0.197894
VIT_00032744001	2.37705	0.00898908
VIT_00007694001	2.37746	3.36487e-06
VIT_00028074001	2.37783	5.39248e-08
VIT_00000957001	2.37992	0.0280054
VIT_00001327001	2.3842	0.00015057
VIT_00027860001	2.38549	0.290625
VIT_00011932001	2.38588	0.140176
VIT_00012448001	2.38784	0.0019124
VIT_00007693001	2.39684	0.000585549
VIT_00032047001	2.39981	0.386131
VIT_00001298001	2.40002	0.0109854
VIT_00028395001	2.40319	7.96984e-06
VIT_00009902001	2.40497	3.10637e-08
VIT_00003969001	2.40974	6.43325e-07
VIT_00007117001	2.41171	5.13285e-10
VIT_00032784001	2.4167	0.00499238
VIT_00030503001	2.41854	0.000150154
VIT_00031547001	2.41903	6.00493e-10
VIT_00024221001	2.43092	2.11901e-05
VIT_00023963001	2.43382	0.439499
VIT_00031383001	2.43481	0.0111377
VIT_00008357001	2.43569	0.00977086
VIT_00024815001	2.44132	4.61956e-09
VIT_00036469001	2.44335	8.73365e-05
VIT_00032528001	2.44363	0.00628022
VIT_00017322001	2.4437	0.000606951
VIT_00021108001	2.45598	4.94597e-09
VIT_00016461001	2.4563	0.0344346
VIT_00008564001	2.45848	0.00188454
VIT_00027182001	2.46018	8.89078e-05
VIT_00017936001	2.4624	0.0170021
VIT_00007643001	2.46334	0.0152794
VIT_00032670001	2.46349	0.00902276
VIT_00021274001	2.47021	7.53862e-05
VIT_00034362001	2.47228	0.273629
VIT_00010911001	2.4756	0.000435352
VIT_00032861001	2.47671	0.00319531
VIT_00013631001	2.48357	0.00999213
VIT_00023663001	2.48664	0.233365
VIT_00033813001	2.4887	0.00146046
VIT_00009761001	2.49624	0.0318193
VIT_00021978001	2.50016	0.0429316
VIT_00010439001	2.50167	0.168966
VIT_00023135001	2.50503	0.00287548
VIT_00033497001	2.50708	0.000118335
VIT_00021237001	2.50927	0.000102158
VIT_00022428001	2.51	0.00849796
VIT_00014830001	2.51301	0.0603502
VIT_00032435001	2.51382	8.60121e-05
VIT_00019775001	2.51458	2.93036e-05
VIT_00015596001	2.52412	1.03404e-08
VIT_00020241001	2.52431	1.2208e-06
VIT_00001124001	2.52486	0.0001838
VIT_00011766001	2.52603	0.0259805
VIT_00014566001	2.52747	0.127288
VIT_00023182001	2.53724	0.00992064
VIT_00011744001	2.53819	0.188116
VIT_00028042001	2.53993	0.318978
VIT_00018345001	2.54002	0.00509136
VIT_00029183001	2.5417	9.74584e-05
VIT_00017681001	2.54389	0.000611763
VIT_00022118001	2.54419	0.0011951
VIT_00021212001	2.54997	0.222059
VIT_00000724001	2.55502	0.00660485
VIT_00003139001	2.55864	3.26312e-06
VIT_00011857001	2.5622	0.00179192
VIT_00035049001	2.56876	0.415913
VIT_00008044001	2.57502	8.47169e-11
VIT_00013435001	2.57629	1.2337e-07
VIT_00007880001	2.57914	9.45092e-09	HSP101
VIT_00033432001	2.58042	0.0558173
VIT_00033671001	2.58108	6.24912e-09
VIT_00035115001	2.58148	4.34739e-06
VIT_00014068001	2.58925	1.17956e-08
VIT_00003118001	2.5899	0.456073
VIT_00014833001	2.59181	0.0409066
VIT_00017214001	2.59646	1.97291e-08
VIT_00011958001	2.60028	1.06959e-06
VIT_00012718001	2.60068	0.0230413
VIT_00001146001	2.60316	0.00591681
VIT_00024741001	2.6062	0.476531
VIT_00016576001	2.60688	0.377884
VIT_00024027001	2.61209	2.29912e-06
VIT_00025870001	2.61688	1.26251e-07
VIT_00035233001	2.61709	3.04356e-06
VIT_00022115001	2.6229	0.00685657
VIT_00017734001	2.62498	4.06641e-09
VIT_00033950001	2.62875	0.000422152
VIT_00013772001	2.6305	0.0394528
VIT_00025188001	2.63402	1.17109e-10
VIT_00025049001	2.63754	4.94141e-06
VIT_00021118001	2.63854	0.00338309
VIT_00035538001	2.6426	0.000104948
VIT_00030418001	2.6463	9.34223e-05
VIT_00017046001	2.64896	3.99472e-05
VIT_00009754001	2.65322	0.00229984
VIT_00030237001	2.65883	1.36314e-05
VIT_00015304001	2.65918	4.7591e-09
VIT_00011840001	2.66494	0.00667947
VIT_00014585001	2.66575	1.19722e-07
VIT_00008402001	2.66597	0.0631132
VIT_00014832001	2.67687	0.000118478
VIT_00024195001	2.67883	0.080555
VIT_00003162001	2.68614	0.000487861
VIT_00017610001	2.6872	3.43851e-10
VIT_00016428001	2.68762	0.000271613
VIT_00014684001	2.69026	0.000211723
VIT_00007849001	2.69094	0.00687591
VIT_00013347001	2.69333	0.000843968
VIT_00010939001	2.69547	0.0178424
VIT_00031620001	2.69605	0.0303688
VIT_00007278001	2.70024	0.104561
VIT_00035894001	2.70439	5.65167e-05
VIT_00033515001	2.70486	0.0106243
VIT_00016345001	2.70504	0.000334285
VIT_00016682001	2.7061	4.48501e-11
VIT_00015464001	2.70707	0.0932661
VIT_00004517001	2.70887	0.00133849
VIT_00025747001	2.70913	0.0741333
VIT_00014569001	2.71717	3.6895e-05
VIT_00014807001	2.71849	0.0103905
VIT_00009881001	2.71949	0.000526462
VIT_00031317001	2.72932	0.000351702
VIT_00009968001	2.73608	0.357397
VIT_00033451001	2.73644	1.34329e-06
VIT_00008583001	2.74077	0.106371
VIT_00017050001	2.74352	4.15487e-08
VIT_00011170001	2.74677	4.48501e-11
VIT_00011469001	2.74725	0.164027
VIT_00008070001	2.75587	4.31755e-06
VIT_00025681001	2.75638	0.000189774
VIT_00027921001	2.75748	8.58064e-05
VIT_00034237001	2.76003	0.00011457
VIT_00005456001	2.76591	0.0860285
VIT_00028882001	2.76818	0.000143892
VIT_00000981001	2.7697	4.62218e-05
VIT_00027980001	2.77439	1.34149e-07
VIT_00025005001	2.77472	0.000230643
VIT_00036997001	2.77616	0.0595871
VIT_00035537001	2.77819	0.0242196
VIT_00024852001	2.78581	3.86459e-09
VIT_00010469001	2.78695	0.254277
VIT_00021519001	2.78718	0.000459744
VIT_00016697001	2.78721	1.09583e-05
VIT_00021463001	2.78755	0.400946
VIT_00019483001	2.79071	0.00616549
VIT_00033197001	2.79685	3.34238e-05
VIT_00016455001	2.79886	0.208662
VIT_00036565001	2.80068	0.11994
VIT_00023790001	2.80259	1.72201e-05
VIT_00008552001	2.80932	0.00194681
VIT_00011949001	2.81389	0.00147946
VIT_00034432001	2.81435	4.68152e-05
VIT_00013434001	2.8171	0.00101517
VIT_00028885001	2.81712	8.58877e-07
VIT_00016504001	2.82307	1.495e-11
VIT_00031390001	2.82326	0.0776459
VIT_00019769001	2.82863	0.00255386
VIT_00011742001	2.83172	3.71259e-10
VIT_00009851001	2.83381	0.40783
VIT_00037511001	2.83526	0.000251591
VIT_00037869001	2.84099	0.00126381
VIT_00029796001	2.84149	0.200254
VIT_00017711001	2.84657	0.0259632
VIT_00037102001	2.85513	6.33158e-05
VIT_00029174001	2.85948	0.00393766
VIT_00026170001	2.8601	4.00045e-05
VIT_00006472001	2.86495	0.00011764
VIT_00026993001	2.86556	0.191155
VIT_00023344001	2.86592	0.234283
VIT_00021085001	2.86707	0.175069
VIT_00033749001	2.86745	0.00367894
VIT_00008882001	2.86835	1.06203e-05
VIT_00009930001	2.87362	0.0659896
VIT_00026418001	2.89298	1.08652e-05
VIT_00000021001	2.90061	0.0948302
VIT_00035705001	2.90207	0.000104751
VIT_00026527001	2.90486	0.254735
VIT_00027184001	2.90919	4.59996e-06
VIT_00032654001	2.91123	2.00131e-06
VIT_00000397001	2.91321	0.000237383
VIT_00018654001	2.91863	0.000331166
VIT_00019650001	2.91971	0.00214454
VIT_00009941001	2.92254	0.0808256
VIT_00024050001	2.92686	1.10867e-06
VIT_00020848001	2.93778	5.13085e-05
VIT_00008290001	2.94132	0.0123812
VIT_00010274001	2.94408	2.49167e-12
VIT_00037945001	2.94487	0.00224077
VIT_00025830001	2.94607	0.114249
VIT_00027129001	2.95277	0.0182553
VIT_00014391001	2.95531	1.99381e-06
VIT_00034361001	2.95629	7.21073e-07
VIT_00009763001	2.9612	0.00310996
VIT_00025977001	2.96635	0.0349619
VIT_00005747001	2.97062	0.000141404
VIT_00007286001	2.97156	5.99755e-05
VIT_00033573001	2.9741	0.000196453
VIT_00025374001	2.97577	1.98836e-09
VIT_00020205001	2.97584	0.000779489
VIT_00020830001	2.97882	1.02607e-08
VIT_00025989001	2.98051	0.00114514
VIT_00012841001	2.98545	6.3468e-05
VIT_00015704001	2.98571	0.000925959
VIT_00032578001	2.98712	0.0404248
VIT_00010096001	2.98801	4.18486e-05
VIT_00025636001	2.98994	0.0150271
VIT_00007122001	2.99103	0.108564
VIT_00030252001	2.99129	0.0836231
VIT_00020329001	2.99412	0.000183994
VIT_00016452001	2.99549	0.000877861
VIT_00021170001	3.00124	0.00044905
VIT_00021453001	3.00748	0.261427
VIT_00035029001	3.00761	0.00627309
VIT_00024701001	3.00969	0.136444
VIT_00030616001	3.0123	2.001e-05
VIT_00015266001	3.01601	0.00014853
VIT_00029048001	3.02295	6.22918e-11
VIT_00031940001	3.02773	1.1744e-07
VIT_00007855001	3.02949	0.045331
VIT_00008604001	3.03033	0.00219368
VIT_00003576001	3.03889	1.69754e-05
VIT_00025492001	3.04894	0.000118574
VIT_00013453001	3.05041	0.224142
VIT_00021514001	3.0508	1.89386e-06
VIT_00034162001	3.05798	0.361233
VIT_00018054001	3.06431	0.000128849
VIT_00003435001	3.06514	0.0261411
VIT_00015593001	3.07066	0.000420479
VIT_00021694001	3.07638	3.27708e-05
VIT_00028740001	3.07762	0.076274
VIT_00009014001	3.08122	0.0325296
VIT_00030648001	3.08398	1.90992e-07
VIT_00019545001	3.08739	8.7337e-06
VIT_00033090001	3.08895	0.000196286
VIT_00034595001	3.08954	0.12314
VIT_00006232001	3.08966	0.390935
VIT_00033494001	3.09489	0.000840758
VIT_00016707001	3.09622	0.00353096
VIT_00035046001	3.09733	0.339314
VIT_00020653001	3.1005	4.0616e-05
VIT_00000958001	3.10247	1.18809e-06
VIT_00031450001	3.10462	0.227181
VIT_00009453001	3.10778	1.53407e-07
VIT_00024683001	3.10801	0.463218
VIT_00009442001	3.10912	4.46209e-08
VIT_00013650001	3.11562	0.198707
VIT_00010390001	3.11715	0.0735046
VIT_00000546001	3.13997	0.000886592
VIT_00029163001	3.14105	6.14996e-06
VIT_00025910001	3.146	0.0157208
VIT_00005600001	3.15521	1.18556e-05
VIT_00020703001	3.15736	0.0747304
VIT_00034719001	3.15864	0.186795
VIT_00020682001	3.16039	0.0051748
VIT_00037112001	3.16064	0.00869054
VIT_00033865001	3.1642	0.028257
VIT_00026468001	3.16657	1.50338e-06
VIT_00017912001	3.17415	5.92941e-07
VIT_00035450001	3.18079	0.0140549
VIT_00023622001	3.18195	0.122512
VIT_00005124001	3.18379	0.00135631
VIT_00001315001	3.18636	2.52044e-05
VIT_00001097001	3.18782	6.76258e-05
VIT_00011198001	3.18879	1.7606e-05
VIT_00021238001	3.19584	0.0390718
VIT_00037509001	3.21534	0.065915
VIT_00009731001	3.21692	1.13097e-05
VIT_00011637001	3.22111	0.0415465
VIT_00006146001	3.2218	4.67061e-06
VIT_00000248001	3.23001	0.149652
VIT_00007594001	3.23074	2.00637e-07
VIT_00017845001	3.23154	7.3221e-05
VIT_00012085001	3.23227	0.000682905
VIT_00025907001	3.23831	0.00666009
VIT_00006470001	3.24034	4.34555e-07
VIT_00023710001	3.24087	1.46468e-07
VIT_00003602001	3.24167	0.0055599
VIT_00017668001	3.24456	2.56642e-08
VIT_00033355001	3.24493	1.08959e-06
VIT_00029992001	3.24706	1.24584e-11
VIT_00002105001	3.25186	0.115933
VIT_00032748001	3.25646	1.11199e-05
VIT_00024655001	3.25733	6.0129e-05
VIT_00029173001	3.25939	2.87952e-05
VIT_00011605001	3.26048	0.127067
VIT_00029124001	3.26444	3.02568e-06
VIT_00000449001	3.27246	6.60846e-06
VIT_00007686001	3.27379	0.000416712
VIT_00012639001	3.27573	9.70096e-07
VIT_00026431001	3.27969	0.0478683
VIT_00017806001	3.2862	2.4385e-05
VIT_00009432001	3.29259	0.00168831
VIT_00014444001	3.29397	4.00945e-07
VIT_00008728001	3.29576	0.38731
VIT_00022448001	3.29787	0.000732262
VIT_00034008001	3.30195	0.209857
VIT_00030170001	3.30593	2.21068e-05
VIT_00019603001	3.30667	0.0152891
VIT_00020765001	3.30933	0.31189
VIT_00015926001	3.30933	1.80559e-06
VIT_00020751001	3.31253	1.07391e-08
VIT_00014478001	3.32901	2.36786e-06
VIT_00005386001	3.33087	0.0249284
VIT_00024997001	3.3353	3.987e-06
VIT_00022369001	3.33629	0.0980523
VIT_00031667001	3.33907	0.000799534
VIT_00034140001	3.341	0.042845
VIT_00031329001	3.34382	0.0187625
VIT_00017867001	3.35153	0.0442381
VIT_00025206001	3.35202	1.12705e-06
VIT_00034809001	3.35558	0.0284753
VIT_00005093001	3.36435	3.01492e-10
VIT_00033940001	3.36735	3.94348e-06
VIT_00031388001	3.36817	0.2039
VIT_00027024001	3.37472	5.00826e-10
VIT_00009360001	3.37482	0.312475
VIT_00002031001	3.3777	0.134429
VIT_00016853001	3.38036	0.00174956
VIT_00035435001	3.38366	2.56393e-09
VIT_00025703001	3.3851	9.96669e-12
VIT_00016782001	3.39571	0.00226843
VIT_00031860001	3.39791	0.014091
VIT_00025076001	3.40293	0.00471911
VIT_00031153001	3.40303	4.52074e-06
VIT_00014824001	3.4065	0.000366631
VIT_00003690001	3.4075	0.000303477
VIT_00021300001	3.42	1.495e-11
VIT_00001982001	3.4214	0.00411736
VIT_00030420001	3.42654	5.48168e-11
VIT_00023904001	3.42688	0.000318092
VIT_00028548001	3.42854	0.000218043
VIT_00032357001	3.42891	0.0462156
VIT_00018403001	3.43498	0.00426739
VIT_00023246001	3.4438	0.00178409
VIT_00035429001	3.44889	0.0481588
VIT_00019785001	3.45245	9.71492e-05
VIT_00037210001	3.45468	3.48834e-09
VIT_00037892001	3.45709	2.19018e-09
VIT_00014037001	3.45791	0.133979
VIT_00034138001	3.47538	0.0113239
VIT_00019774001	3.48346	1.03093e-07
VIT_00024693001	3.49683	0.00018544
VIT_00020118001	3.49728	0.0681348
VIT_00029148001	3.50066	0.0637262
VIT_00033919001	3.50089	0.00242923
VIT_00032560001	3.50226	1.66105e-05
VIT_00036401001	3.50279	2.43506e-05
VIT_00021365001	3.50345	0.00734651
VIT_00024970001	3.50683	0.000172349
VIT_00002632001	3.50806	9.4701e-07
VIT_00007281001	3.50827	0.00157251
VIT_00005518001	3.50836	0.00654379
VIT_00000066001	3.52125	0.378188
VIT_00027399001	3.52128	3.06476e-10
VIT_00001198001	3.55	0.000137747
VIT_00035820001	3.55817	7.81767e-05
VIT_00017325001	3.55952	0.216729
VIT_00028220001	3.55964	3.73751e-11
VIT_00003663001	3.55972	0.00216187
VIT_00034429001	3.56265	2.54069e-05
VIT_00013825001	3.56877	0.0603
VIT_00021386001	3.57064	0.000177753
VIT_00026745001	3.57867	4.28475e-05
VIT_00003863001	3.57932	0.000616018
VIT_00031362001	3.5812	7.78369e-07
VIT_00022644001	3.5819	8.22252e-11
VIT_00017622001	3.58372	4.98335e-12
VIT_00023336001	3.58691	0.443847
VIT_00012063001	3.59176	3.73751e-11
VIT_00029219001	3.59714	8.91882e-05
VIT_00032800001	3.59906	0.000260726
VIT_00022640001	3.60341	0.000659452
VIT_00022437001	3.60839	0.0792094
VIT_00012168001	3.61069	0.00522294
VIT_00035210001	3.61449	0.00375887
VIT_00035853001	3.61586	0.207359
VIT_00020110001	3.61643	6.72126e-05
VIT_00037882001	3.61711	0.00784617
VIT_00031765001	3.61843	0.11172
VIT_00027651001	3.6187	0.00302315
VIT_00000577001	3.63703	4.55583e-05
VIT_00001902001	3.64211	0.018819
VIT_00029175001	3.64432	2.30368e-07
VIT_00021682001	3.64524	0.00153271
VIT_00027930001	3.64783	2.91834e-06
VIT_00008055001	3.65484	0.0983999
VIT_00001316001	3.65957	0.000401954
VIT_00007452001	3.66455	0.00738747
VIT_00004317001	3.66566	2.12938e-08
VIT_00037819001	3.66835	4.0764e-05
VIT_00021499001	3.68039	0.482493
VIT_00037229001	3.68056	6.85579e-07
VIT_00021685001	3.68427	4.23585e-11
VIT_00029388001	3.68883	0.000570345
VIT_00009090001	3.69688	0.000116143
VIT_00026631001	3.70111	4.35678e-05
VIT_00023863001	3.70721	1.55914e-07
VIT_00011855001	3.71368	0.00242839
VIT_00008064001	3.71959	0.000508283
VIT_00017844001	3.72218	3.13776e-07
VIT_00036017001	3.72611	3.93687e-07
VIT_00021464001	3.72809	0.000541154
VIT_00021451001	3.73477	0.210202
VIT_00019591001	3.73673	2.03154e-07
VIT_00015462001	3.73945	0.00278286
VIT_00027513001	3.74657	0.0506027
VIT_00027173001	3.75188	0.485665
VIT_00012001001	3.75284	0.0347802
VIT_00019447001	3.75726	0.180916
VIT_00034537001	3.76067	0.0594394
VIT_00000224001	3.76439	6.68497e-06
VIT_00022376001	3.7656	3.46431e-05
VIT_00017011001	3.78286	0.000273022
VIT_00009501001	3.80941	0.000115655
VIT_00027572001	3.81529	0.00052299
VIT_00019407001	3.82037	2.65936e-08
VIT_00007823001	3.8235	0.00836402
VIT_00018041001	3.83052	0.000304796
VIT_00011991001	3.83326	0.00225743
VIT_00031464001	3.83406	1.18006e-08
VIT_00029801001	3.83565	0.001638
VIT_00009050001	3.8585	0.106823
VIT_00018980001	3.86285	9.55712e-05
VIT_00025807001	3.86558	8.5058e-05
VIT_00009430001	3.87385	1.495e-11
VIT_00032948001	3.88272	7.05144e-10
VIT_00026618001	3.88987	0.0110393
VIT_00033329001	3.89286	0.0200753
VIT_00014107001	3.89899	0.00477303
VIT_00018577001	3.90766	0.00230845
VIT_00032718001	3.91128	8.61556e-05
VIT_00016741001	3.92785	1.87124e-05
VIT_00024684001	3.96919	2.67987e-06
VIT_00026064001	3.97185	4.23585e-11
VIT_00010896001	3.97782	0.00189368
VIT_00037127001	3.99075	0.155022
VIT_00025908001	3.99175	0.0142677
VIT_00005138001	3.99258	8.72086e-11
VIT_00012640001	3.99321	0.000715005
VIT_00016512001	3.99934	0.346314
VIT_00008595001	4.001	4.27254e-06
VIT_00009700001	4.00258	7.41871e-08
VIT_00004414001	4.00287	2.19267e-10
VIT_00017252001	4.02382	0.0464277
VIT_00016986001	4.04691	0.433093
VIT_00010814001	4.04802	0.0246506
VIT_00028160001	4.04885	3.17998e-06
VIT_00015489001	4.04972	0.000409724
VIT_00022656001	4.05242	5.47421e-09
VIT_00026009001	4.05987	0.155745
VIT_00019471001	4.06255	0.00105005
VIT_00015280001	4.06358	4.06326e-06
VIT_00005301001	4.07905	0.000527145
VIT_00021373001	4.0793	1.60417e-05
VIT_00018466001	4.08591	0.0443862
VIT_00038545001	4.08915	1.57104e-05
VIT_00011403001	4.0902	0.000761104
VIT_00007817001	4.09034	8.72749e-07
VIT_00011519001	4.09961	0.0212301
VIT_00005098001	4.11495	0.000655218
VIT_00034463001	4.13587	2.09923e-08
VIT_00034224001	4.13848	0.0005997
VIT_00017885001	4.155	0.02751
VIT_00027561001	4.1686	0.209544
VIT_00028222001	4.18848	8.53382e-06
VIT_00025167001	4.18987	0.00119396
VIT_00037175001	4.19438	1.74417e-10
VIT_00034407001	4.20057	0.00119101
VIT_00028308001	4.2067	7.22585e-11
VIT_00034334001	4.21283	0.000159319
VIT_00037186001	4.2177	4.83432e-07
VIT_00027122001	4.22135	0.000696941
VIT_00024419001	4.22701	2.69313e-07
VIT_00027448001	4.23002	0.000205925
VIT_00035295001	4.2442	0.00533826
VIT_00016305001	4.24529	4.65943e-10
VIT_00026582001	4.24726	0.0599756
VIT_00028257001	4.25621	6.90143e-05
VIT_00005227001	4.25997	1.49649e-06
VIT_00014788001	4.26063	0.157416
VIT_00016039001	4.26094	6.71612e-05
VIT_00027135001	4.26391	1.48479e-08
VIT_00029198001	4.26928	0.000408204
VIT_00022259001	4.27245	1.07695e-05
VIT_00019575001	4.27709	3.22846e-08
VIT_00021145001	4.27976	8.21423e-06
VIT_00028713001	4.2818	1.02159e-10
VIT_00024953001	4.28285	0.304579
VIT_00008259001	4.30628	4.01571e-07
VIT_00025512001	4.31177	2.3329e-05
VIT_00032320001	4.32197	3.94033e-08
VIT_00033724001	4.32737	0.000274543
VIT_00033533001	4.33404	0.00261118
VIT_00025202001	4.34528	1.07533e-06
VIT_00012708001	4.35068	0.0934193
VIT_00014995001	4.35671	0.000201874
VIT_00029195001	4.35906	2.24251e-10
VIT_00028606001	4.36654	4.04399e-09
VIT_00024732001	4.36708	0.000100807
VIT_00036456001	4.41567	9.25405e-06
VIT_00036717001	4.42423	1.5573e-09
VIT_00030681001	4.42673	3.47373e-05
VIT_00019115001	4.4312	3.00792e-07
VIT_00015575001	4.45604	0.490781
VIT_00016538001	4.45936	1.86876e-10
VIT_00002376001	4.46543	0.00125862
VIT_00030951001	4.47826	0.0366035
VIT_00031897001	4.47877	0.00532571
VIT_00008918001	4.48268	3.35637e-05
VIT_00008531001	4.52542	0.0194286
VIT_00000307001	4.52742	0.000614787
VIT_00002375001	4.53041	0.000237031
VIT_00020314001	4.53127	8.22252e-11
VIT_00003955001	4.54039	0.00121493
VIT_00032473001	4.5506	0.0931442
VIT_00030214001	4.55238	1.62611e-05
VIT_00029514001	4.55597	0.000390192
VIT_00007781001	4.56627	1.72932e-05
VIT_00025077001	4.56812	3.29432e-06
VIT_00006721001	4.57559	1.56666e-07
VIT_00029291001	4.57752	0.000775623
VIT_00023272001	4.58689	0.000708019
VIT_00023354001	4.59423	5.82827e-08
VIT_00026315001	4.61212	1.51623e-05
VIT_00019670001	4.61543	7.60932e-07
VIT_00029482001	4.63018	4.4601e-10
VIT_00015537001	4.63714	0.158401
VIT_00021055001	4.63889	0.057971
VIT_00035434001	4.64755	1.62706e-09
VIT_00016883001	4.6513	5.54522e-08
VIT_00005154001	4.65377	3.29691e-05
VIT_00004564001	4.65405	0.0519558
VIT_00022392001	4.66599	1.88636e-05
VIT_00014527001	4.67468	2.1349e-05
VIT_00016451001	4.68422	1.40829e-07
VIT_00021248001	4.68475	2.49043e-08
VIT_00030969001	4.68646	8.68252e-05
VIT_00008336001	4.6892	4.7594e-05
VIT_00023177001	4.70353	0.194928
VIT_00022353001	4.7054	9.06416e-05
VIT_00029532001	4.73169	2.49167e-12
VIT_00027973001	4.75994	5.15735e-05
VIT_00027900001	4.76219	5.53974e-08
VIT_00017412001	4.7751	0.0940131
VIT_00022452001	4.79288	3.58975e-08
VIT_00031355001	4.81046	2.63716e-05
VIT_00024734001	4.81991	1.00312e-07
VIT_00010371001	4.83242	0.0269177
VIT_00020182001	4.83723	2.01688e-05
VIT_00023643001	4.83896	1.62457e-09
VIT_00019073001	4.85238	0.00970172
VIT_00026843001	4.85376	1.61959e-10
VIT_00023202001	4.85953	0.0723829
VIT_00019033001	4.86069	0.00017715
VIT_00028402001	4.89493	8.29727e-10
VIT_00036315001	4.90639	0.00689504
VIT_00027431001	4.92615	0.000846625
VIT_00016899001	4.93539	4.98335e-12
VIT_00038662001	4.94714	0.000114229
VIT_00036807001	4.95416	0.0563291	SAUR71
VIT_00031702001	4.96433	0.000101337
VIT_00013420001	4.96804	2.12041e-09
VIT_00008889001	4.99216	2.49167e-11
VIT_00014158001	4.9948	0.0316808
VIT_00014482001	4.99747	1.86876e-10
VIT_00011567001	5.00038	2.83851e-08
VIT_00020292001	5.00167	0.0251911
VIT_00026314001	5.00626	1.34652e-06
VIT_00036586001	5.0084	0.000124592
VIT_00030165001	5.02269	7.1511e-10
VIT_00009253001	5.03727	0.00211418
VIT_00012084001	5.04576	1.47009e-10
VIT_00018300001	5.05995	1.88979e-06
VIT_00019653001	5.06538	4.80395e-09
VIT_00023156001	5.06539	0.137292
VIT_00019410001	5.0715	2.86956e-05	MYB61
VIT_00029059001	5.07888	0.000620703
VIT_00016630001	5.07944	0.00725872
VIT_00009256001	5.08133	3.74882e-07
VIT_00019586001	5.12104	0.00382215
VIT_00023221001	5.12407	0.0001126
VIT_00016490001	5.13475	1.43377e-05
VIT_00017534001	5.13869	0.00148348
VIT_00019311001	5.14322	0.13334
VIT_00014592001	5.14716	7.16356e-09
VIT_00008129001	5.14882	5.14032e-09
VIT_00002351001	5.16148	0.000481183
VIT_00023353001	5.16379	2.09415e-06
VIT_00011628001	5.18184	1.495e-11
VIT_00020609001	5.18353	1.22989e-08
VIT_00036388001	5.19817	0.0115701
VIT_00036716001	5.20488	9.21919e-10
VIT_00025598001	5.21225	1.96743e-08
VIT_00032348001	5.22084	0.0599017
VIT_00016439001	5.22156	0.00287922
VIT_00026339001	5.2372	2.96148e-05
VIT_00034003001	5.25253	2.64117e-10
VIT_00007240001	5.27219	0.289975
VIT_00034211001	5.2733	9.15939e-09
VIT_00011513001	5.2861	4.18601e-10
VIT_00020574001	5.28643	1.24536e-07
VIT_00028302001	5.29273	5.11987e-05
VIT_00034146001	5.29304	1.99334e-11
VIT_00036435001	5.29892	7.73371e-07
VIT_00017540001	5.32374	0.0124817
VIT_00012003001	5.32522	3.23726e-06
VIT_00011845001	5.35231	1.79115e-06
VIT_00010109001	5.37257	4.06467e-08
VIT_00021686001	5.38327	1.4088e-06
VIT_00033852001	5.38454	1.99334e-11
VIT_00020142001	5.39024	2.39624e-08
VIT_00027586001	5.39168	0.0184875
VIT_00033729001	5.3956	0.000563603
VIT_00014228001	5.40619	0.0100962
VIT_00018027001	5.4138	0.000796535
VIT_00037701001	5.4225	0.0699104
VIT_00014238001	5.42861	7.22585e-11
VIT_00017480001	5.45687	0.000117074
VIT_00019469001	5.46064	0.162322
VIT_00011180001	5.47195	2.41343e-08
VIT_00032489001	5.48249	2.38727e-08
VIT_00021671001	5.54563	0.0342095
VIT_00028077001	5.58044	0.055125
VIT_00021842001	5.58937	2.95084e-07
VIT_00015724001	5.6037	7.40662e-07
VIT_00024267001	5.61238	1.52989e-09
VIT_00011290001	5.61261	0.000323902
VIT_00034679001	5.61759	0.000332975
VIT_00002793001	5.63884	3.20778e-08
VIT_00032739001	5.64499	3.18934e-10
VIT_00025671001	5.65625	1.76433e-07
VIT_00011729001	5.67447	0.0286663
VIT_00032941001	5.69738	0.296951
VIT_00032070001	5.73148	0.000221399
VIT_00036102001	5.75448	7.37535e-10
VIT_00001223001	5.75945	0.0282339
VIT_00036734001	5.82863	1.17109e-09
VIT_00000654001	5.83173	7.78249e-08
VIT_00011987001	5.84357	1.495e-11
VIT_00014821001	5.8766	7.6275e-06
VIT_00000284001	5.95427	0.00758327
VIT_00004097001	5.96435	0.00496774
VIT_00020967001	5.98646	1.57449e-08
VIT_00018206001	5.98956	0.00532882
VIT_00008054001	6.10836	2.34392e-08
VIT_00016435001	6.12509	0.000288928
VIT_00026525001	6.12577	2.31726e-10
VIT_00006040001	6.15744	4.88668e-06
VIT_00022735001	6.19956	4.98335e-12
VIT_00010228001	6.23877	0.00356567
VIT_00030284001	6.28167	7.72419e-11
VIT_00009010001	6.31312	0.00207011
VIT_00016372001	6.39821	4.53983e-09
VIT_00025046001	6.4248	0.000107093
VIT_00016492001	6.55861	2.49167e-12
VIT_00011989001	6.60282	0.254508
VIT_00025106001	6.7268	0.00309096
VIT_00001350001	6.90149	2.40446e-09
VIT_00008191001	6.93848	2.49167e-12
VIT_00019713001	6.96497	0.0161363
VIT_00006732001	6.96799	2.63293e-06
VIT_00038241001	6.97725	0.000196722
VIT_00001636001	7.11373	0.0168018
VIT_00017532001	7.19906	2.80278e-05
VIT_00025662001	7.22029	1.495e-11
VIT_00024038001	7.23134	3.56608e-08
VIT_00035313001	7.28553	0.00909775
VIT_00004020001	7.30073	0.00252123
VIT_00017621001	8.25566	1.69715e-05
VIT_00020897001	9.16177	4.63172e-07
VIT_00002665001	9.46879	1.25182e-08
VIT_00037171001	9.62866	5.31723e-09
VIT_00030366001	10.6626	0.40973
VIT_00001790001	10.7564	0.356381
VIT_00018891001	10.7896	0.315831
VIT_00006518001	10.9582	0.229373
VIT_00029110001	11.3518	0.103198
VIT_00012760001	11.3605	0.102662
VIT_00016513001	11.8467	0.137738
VIT_00004842001	13.6783	0.000601922

## Sheet: AB symp vs AB asymp
Supplementary Table S4. The full detailed list of DEGs for the AB symp. vs AB asymp. comparison group.
Gene	Log₂ fold change	Bonferroni
VIT_00011719001	-6.14084	0.118546
VIT_00009723001	-3.89769	0.000713305
VIT_00007585001	-3.39978	2.1551e-10
VIT_00028860001	-3.25337	0.0275836
VIT_00036543001	-3.22712	8.58935e-06
VIT_00029178001	-3.16323	0.341985
VIT_00032447001	-3.12208	0.165436
VIT_00037882001	-3.05601	0.198688
VIT_00017847001	-3.04558	9.51465e-09
VIT_00008762001	-2.8817	0.110441
VIT_00021117001	-2.82997	2.69739e-05
VIT_00005841001	-2.78163	0.000358153
VIT_00008736001	-2.68634	4.0148e-06
VIT_00012191001	-2.68299	0.0343986
VIT_00008738001	-2.67508	0.0402255
VIT_00028260001	-2.66025	5.17103e-07
VIT_00014454001	-2.63778	0.126281
VIT_00003386001	-2.59601	5.60079e-09
VIT_00035834001	-2.59029	0.232475
VIT_00021208001	-2.58399	0.0359636
VIT_00018944001	-2.56073	0.0211644
VIT_00015538001	-2.5237	3.73689e-06
VIT_00031278001	-2.506	0.000839552
VIT_00022118001	-2.46263	0.128811
VIT_00015290001	-2.4185	0.00720991
VIT_00028104001	-2.41436	0.0041544
VIT_00031721001	-2.41379	0.0502352
VIT_00026508001	-2.38437	0.166303
VIT_00016345001	-2.3546	0.15298
VIT_00013401001	-2.33881	0.00313872
VIT_00031435001	-2.32932	0.0167327
VIT_00031282001	-2.32421	0.0438236
VIT_00019407001	-2.32033	0.00440241
VIT_00035435001	-2.29232	0.0623411
VIT_00009264001	-2.28626	0.417656
VIT_00027380001	-2.27566	2.94983e-06
VIT_00005054001	-2.26064	0.104357
VIT_00009155001	-2.24107	0.000173287
VIT_00017644001	-2.24079	0.247859
VIT_00032744001	-2.23563	0.0995408
VIT_00021516001	-2.19981	0.0635796
VIT_00008344001	-2.18731	0.0192652
VIT_00021720001	-2.18153	0.000438742
VIT_00001124001	-2.14895	0.135591
VIT_00000168001	-2.14668	0.113286
VIT_00037588001	-2.1055	0.0628104
VIT_00000007001	-2.09611	0.0610419
VIT_00031274001	-2.09488	0.00299425
VIT_00021514001	-2.07	0.106724
VIT_00015596001	-2.06513	0.0708847
VIT_00023260001	-2.03942	0.181793
VIT_00025594001	-2.03144	0.0133188
VIT_00017125001	-2.02769	0.0486355
VIT_00030452001	-2.00532	0.0170507	MAPKKK17
VIT_00008480001	-1.9987	0.158892
VIT_00024916001	-1.99376	0.286094
VIT_00028741001	-1.98874	0.0679062
VIT_00019030001	-1.95136	0.00942026
VIT_00035033001	-1.91416	0.312087
VIT_00019965001	-1.91296	0.000625688
VIT_00033651001	-1.91222	0.0569638
VIT_00001270001	-1.8881	0.0414453
VIT_00007183001	-1.88248	0.323917
VIT_00033781001	-1.87752	0.029847
VIT_00003984001	-1.87442	0.00159225
VIT_00023134001	-1.81201	0.0250447
VIT_00019858001	-1.80356	0.00754526
VIT_00009067001	-1.76783	0.00863007
VIT_00032425001	-1.72529	0.498098
VIT_00009202001	-1.71774	0.219842
VIT_00037685001	-1.69587	0.266418
VIT_00013276001	-1.69157	0.126956
VIT_00036599001	-1.67526	0.0551734
VIT_00024203001	-1.65295	0.0327607
VIT_00026985001	-1.64123	0.0816352
VIT_00019695001	-1.60407	0.239051
VIT_00015386001	-1.57929	0.0697827
VIT_00029838001	-1.5539	0.0105306
VIT_00009490001	-1.54563	0.0431866
VIT_00037046001	-1.5419	0.434474
VIT_00016960001	-1.50029	0.432908
VIT_00035291001	-1.47321	0.276766
VIT_00030440001	-1.46518	0.0161684
VIT_00011476001	-1.46476	0.373775
VIT_00004125001	-1.45697	0.0484977
VIT_00002899001	-1.44325	0.00226212
VIT_00014054001	-1.41766	0.151478
VIT_00003473001	-1.39342	0.149248
VIT_00014291001	-1.39111	0.289051
VIT_00025847001	-1.37757	0.204573
VIT_00000951001	-1.37577	0.0711822
VIT_00028110001	-1.36133	0.209461
VIT_00038688001	-1.35992	0.0499309
VIT_00005966001	-1.33579	0.166422
VIT_00017899001	1.2307	0.323024
VIT_00025349001	1.34415	0.0264865
VIT_00022866001	1.36303	0.11377
VIT_00009348001	1.39293	0.124308
VIT_00008073001	1.42068	0.00404713
VIT_00032879001	1.42861	0.0172813
VIT_00008370001	1.43548	0.0316605
VIT_00027361001	1.48842	0.317556
VIT_00014442001	1.51497	0.278321
VIT_00027802001	1.53159	0.0375503
VIT_00030494001	1.65109	0.00345055
VIT_00009371001	1.65216	0.129511
VIT_00012890001	1.67313	0.0111546
VIT_00035315001	1.68088	0.354615
VIT_00002911001	1.69337	0.226921
VIT_00023921001	1.70666	0.207949
VIT_00020594001	1.7128	0.0589485
VIT_00020881001	1.73207	0.0808451
VIT_00029824001	1.73687	0.0806337
VIT_00006763001	1.7473	0.0911071
VIT_00014117001	1.7662	0.179587
VIT_00031900001	1.82218	0.00423078
VIT_00013455001	1.82995	0.00665229
VIT_00008072001	1.84008	0.140915
VIT_00007039001	1.84673	0.0654758
VIT_00009260001	1.86223	0.365933
VIT_00006970001	1.89344	0.0390303
VIT_00035060001	1.90124	0.0211831
VIT_00010047001	1.93105	0.0114405
VIT_00014110001	1.94802	0.0821324
VIT_00031667001	1.95717	0.0281726
VIT_00028792001	1.96933	8.45704e-05
VIT_00014149001	1.97103	0.00776636
VIT_00008435001	1.99596	0.128855
VIT_00003315001	2.01945	0.0592019
VIT_00033627001	2.03293	0.282919
VIT_00013763001	2.03844	0.00160234
VIT_00011801001	2.09361	0.000629498
VIT_00017175001	2.10932	0.0163593
VIT_00003316001	2.14483	0.0536402
VIT_00013133001	2.19914	3.8366e-07
VIT_00016934001	2.20316	0.0652036
VIT_00012819001	2.21607	0.00133102
VIT_00022245001	2.33181	0.0568436
VIT_00005210001	2.34426	0.495769
VIT_00009412001	2.35874	0.019301
VIT_00034728001	2.36611	0.29817
VIT_00032611001	2.36952	0.325759
VIT_00014147001	2.37918	4.45883e-11
VIT_00010326001	2.5509	0.00275295
VIT_00011726001	2.61494	0.491268
VIT_00011047001	2.67069	0.252424
VIT_00019841001	2.68235	0.411331	TLP9
VIT_00036279001	2.70251	0.00388998	PR4
VIT_00011428001	2.73646	1.74885e-05
VIT_00030558001	2.74606	0.0714059
VIT_00035307001	2.76459	0.0101206
VIT_00035059001	2.77388	0.030123
VIT_00012806001	2.84271	0.000243564
VIT_00033977001	2.86143	0.00419664
VIT_00033540001	2.93234	0.0222824
VIT_00020084001	2.95645	0.0486693
VIT_00035695001	3.01827	0.0024155
VIT_00018286001	3.05076	0.0980218
VIT_00010834001	3.06749	0.257075
VIT_00014573001	3.11626	1.37352e-05
VIT_00012811001	3.14284	8.1411e-06
VIT_00012810001	3.25641	2.65053e-10
VIT_00025650001	3.43488	0.130853
VIT_00022411001	3.48156	4.97841e-05
VIT_00018499001	3.49475	2.14847e-05
VIT_00035310001	3.74455	0.0822627
VIT_00035304001	3.79198	1.15442e-07
VIT_00016563001	3.8534	0.354531
VIT_00007713001	3.89134	2.83135e-06
VIT_00035306001	4.01193	8.95978e-09
VIT_00019034001	4.07802	0.000126581
VIT_00011999001	4.10158	0.451101
VIT_00036013001	4.2062	0.00146578
VIT_00025060001	4.34566	8.7948e-08
VIT_00027584001	4.43949	0.160309
VIT_00019584001	4.66632	2.25419e-10
VIT_00033538001	4.79943	1.03049e-09
VIT_00019840001	4.83988	0.0422914	TLP8
VIT_00005845001	5.27887	0.195394
VIT_00000949001	5.49839	0.370697
VIT_00019835001	6.1071	8.2045e-08	TLP3
VIT_00036361001	6.12256	6.27705e-09
VIT_00002136001	6.36633	0.000955605
VIT_00031801001	6.52873	4.47692e-08
VIT_00036366001	6.88247	7.84616e-05

## Sheet: T symp vs T asymp
Supplementary Table S4. The full detailed list of DEGs for the T symp. vs T asymp. comparison group.
Gene	Log₂ fold change	Bonferroni
VIT_00024889001	-3.53393	0.00100755
VIT_00031380001	-3.30362	0.00461336
VIT_00000422001	-3.17864	0.0444338
VIT_00017568001	-3.10117	1.96218e-06
VIT_00034174001	-3.06202	0.000590389
VIT_00032352001	-3.04186	9.34244e-05
VIT_00009384001	-3.03152	0.0020277
VIT_00023792001	-2.93911	0.344535
VIT_00017572001	-2.93079	4.95951e-09
VIT_00019432001	-2.90472	0.0637031
VIT_00019965001	-2.80425	2.92744e-06
VIT_00016493001	-2.74011	0.0261874
VIT_00006231001	-2.73843	0.332247
VIT_00035029001	-2.7081	0.000545828
VIT_00032359001	-2.66937	0.0023612
VIT_00008423001	-2.64471	9.11452e-06
VIT_00004405001	-2.62259	0.0827302
VIT_00005386001	-2.60488	0.130569
VIT_00009701001	-2.57143	0.0853331
VIT_00009078001	-2.50158	0.208156
VIT_00025310001	-2.45297	0.214191
VIT_00034360001	-2.4174	0.0273446
VIT_00032613001	-2.411	0.0181324
VIT_00028402001	-2.41013	0.000587295
VIT_00003748001	-2.40069	2.37654e-06
VIT_00023135001	-2.36277	0.00156669
VIT_00009961001	-2.36067	7.29483e-09
VIT_00023260001	-2.3011	0.0659636
VIT_00016552001	-2.26614	0.0142619
VIT_00024893001	-2.26359	0.246837
VIT_00027898001	-2.26358	0.019104
VIT_00031436001	-2.24962	0.000277352
VIT_00023382001	-2.23155	0.00740267
VIT_00022823001	-2.20575	0.0199638
VIT_00033804001	-2.18826	0.312833
VIT_00010606001	-2.18261	0.000386147
VIT_00028974001	-2.1801	0.0338629
VIT_00014340001	-2.17255	0.0375133
VIT_00028042001	-2.15444	0.0519643
VIT_00000007001	-2.13161	0.172399
VIT_00009090001	-2.13151	0.0159581
VIT_00034604001	-2.09138	0.142774
VIT_00021248001	-2.0674	0.063961
VIT_00020146001	-2.06264	0.000869281
VIT_00021032001	-2.01469	0.17545
VIT_00007286001	-1.98621	0.000321164
VIT_00031042001	-1.97558	0.375687
VIT_00025681001	-1.9631	0.0268244
VIT_00011938001	-1.9504	0.284214
VIT_00036891001	-1.88088	0.367034
VIT_00035145001	-1.79886	0.469625
VIT_00025649001	-1.78912	0.286375
VIT_00024349001	-1.78833	0.200751
VIT_00036671001	-1.77848	0.191153
VIT_00024892001	-1.7759	0.000848478
VIT_00022301001	-1.74072	0.0041134
VIT_00020160001	-1.72513	0.244112
VIT_00024881001	-1.71113	0.000184241
VIT_00019884001	-1.70111	0.0152227
VIT_00006002001	-1.68964	0.313904
VIT_00015426001	-1.67958	0.000419921
VIT_00024899001	-1.67259	0.0351834
VIT_00012838001	-1.65707	0.466763
VIT_00032487001	-1.6477	5.48339e-06
VIT_00028788001	-1.62133	0.0812128
VIT_00035745001	-1.61592	0.079092
VIT_00021233001	-1.6157	0.17946
VIT_00009025001	-1.6091	0.4515
VIT_00028016001	-1.5995	0.0610145
VIT_00027424001	-1.56223	0.0154139
VIT_00025576001	-1.55745	0.444988
VIT_00035682001	-1.55205	0.0426343
VIT_00021240001	-1.53109	0.0906447
VIT_00015512001	-1.51769	0.00615777
VIT_00001435001	-1.50207	0.0583367
VIT_00016869001	-1.45397	0.0350631	cwINV
VIT_00030553001	-1.45332	0.0162236
VIT_00024885001	-1.44491	0.00987262
VIT_00028109001	-1.43925	0.243116
VIT_00009338001	-1.43687	0.111684
VIT_00012625001	-1.40193	0.00807392
VIT_00014354001	-1.36265	0.379409
VIT_00011908001	-1.33586	0.0336927
VIT_00015226001	-1.33094	0.268307
VIT_00024835001	-1.32395	0.242526
VIT_00008453001	-1.3146	0.0441452
VIT_00028727001	-1.31153	0.0351826
VIT_00009441001	-1.28744	0.430885
VIT_00016208001	-1.2848	0.0569958
VIT_00003728001	-1.27708	0.00950564
VIT_00021843001	-1.26576	0.301071
VIT_00030462001	-1.25594	0.341416
VIT_00027051001	-1.23562	0.321525
VIT_00005971001	-1.23024	0.0233513
VIT_00020078001	-1.17221	0.358473
VIT_00020785001	-1.15201	0.157616
VIT_00024228001	-1.13467	0.405531
VIT_00027166001	-1.12298	0.124823
VIT_00033946001	1.09554	0.389434
VIT_00009575001	1.19401	0.366326
VIT_00024844001	1.22037	0.35577
VIT_00010044001	1.22402	0.418559
VIT_00021135001	1.23292	0.417263
VIT_00014490001	1.24885	0.244702
VIT_00015074001	1.25785	0.452146
VIT_00038059001	1.25838	0.00577931
VIT_00038641001	1.27351	0.12092
VIT_00032598001	1.28877	0.0340967
VIT_00013135001	1.30683	0.082285
VIT_00025658001	1.3093	0.349153
VIT_00021550001	1.35078	0.374288
VIT_00014491001	1.35722	0.0543626
VIT_00025703001	1.36171	0.0386383
VIT_00009309001	1.36595	0.24129
VIT_00003970001	1.38609	0.150379
VIT_00037804001	1.38881	0.066892
VIT_00014963001	1.40995	0.239103
VIT_00010557001	1.41735	0.0707965
VIT_00030328001	1.42124	0.301202
VIT_00031397001	1.42872	0.0343518
VIT_00035088001	1.44567	0.234929
VIT_00006970001	1.44646	0.27983
VIT_00019909001	1.44934	0.0254278
VIT_00032531001	1.45529	9.29553e-06	SAG101
VIT_00030007001	1.45968	0.197526
VIT_00016411001	1.46864	0.0256651
VIT_00016286001	1.47272	0.113716
VIT_00025162001	1.47282	0.0123459
VIT_00003129001	1.47333	0.368012
VIT_00035331001	1.50145	0.0769822
VIT_00031581001	1.50448	0.275265
VIT_00030345001	1.51336	0.0482505
VIT_00038595001	1.52259	0.0867018
VIT_00024323001	1.54756	0.201356
VIT_00015479001	1.55403	0.015438
VIT_00020334001	1.55589	0.330677
VIT_00035061001	1.56253	0.47428
VIT_00038047001	1.57356	0.00989488
VIT_00006042001	1.57549	0.227184
VIT_00009104001	1.58534	0.00484972
VIT_00006508001	1.58648	0.210093
VIT_00010554001	1.59518	0.0170409
VIT_00022813001	1.59558	0.0204902
VIT_00026196001	1.59812	0.34739
VIT_00037910001	1.60414	0.00883708
VIT_00018070001	1.60856	0.0646345
VIT_00011587001	1.61047	0.00371806
VIT_00024651001	1.61178	0.0267343
VIT_00009616001	1.63118	0.0184139
VIT_00000352001	1.63448	0.102889
VIT_00016939001	1.63987	0.437432
VIT_00007852001	1.64327	0.107593
VIT_00014481001	1.64406	0.0463993
VIT_00000521001	1.65176	0.0545645
VIT_00034366001	1.65728	0.000332849
VIT_00017334001	1.66139	0.0134951
VIT_00009062001	1.66342	0.456538
VIT_00010561001	1.66411	0.00379866	STS1
VIT_00010568001	1.66432	0.0387198
VIT_00034038001	1.66748	3.14031e-05
VIT_00038213001	1.66786	0.110917
VIT_00027802001	1.6814	0.000212763
VIT_00035076001	1.68451	0.000306856
VIT_00015882001	1.68534	0.166658
VIT_00010254001	1.68828	2.21268e-06
VIT_00016572001	1.69133	0.336
VIT_00006154001	1.69332	0.0956691
VIT_00007860001	1.69587	0.0203065	EDS1
VIT_00000708001	1.69631	0.0556065
VIT_00020407001	1.71088	0.0336599
VIT_00008324001	1.71227	0.0964767
VIT_00005211001	1.71292	0.36192
VIT_00001272001	1.71785	0.000540663	GIN2
VIT_00014587001	1.7295	0.00193847
VIT_00014791001	1.73032	0.00227637
VIT_00035060001	1.73085	0.00718743
VIT_00012343001	1.7335	0.497671
VIT_00019060001	1.73538	1.36791e-05
VIT_00014782001	1.73562	0.0370398
VIT_00021134001	1.74362	0.1582
VIT_00015562001	1.75677	0.000660932
VIT_00023134001	1.76055	0.00144983
VIT_00028328001	1.76859	0.00155159
VIT_00006143001	1.7698	0.32706
VIT_00024306001	1.77537	0.448195
VIT_00004910001	1.78099	0.0282386
VIT_00006148001	1.78613	0.170846	PAL
VIT_00030588001	1.79744	0.000106133
VIT_00005168001	1.81122	0.0116334
VIT_00011638001	1.82332	0.0562517
VIT_00030135001	1.82988	1.37464e-05
VIT_00031753001	1.83109	0.0319212
VIT_00020511001	1.83849	0.0409705
VIT_00027182001	1.84946	0.000338385
VIT_00029545001	1.85373	0.0430985
VIT_00017937001	1.85928	0.449409	HT5
VIT_00004437001	1.87128	0.0198463
VIT_00014629001	1.87363	0.303287
VIT_00009081001	1.8886	0.00997041
VIT_00019035001	1.89526	0.00108255
VIT_00007071001	1.89584	0.0723998
VIT_00003316001	1.89703	0.104976
VIT_00016266001	1.89958	0.00167315
VIT_00038619001	1.90436	0.00243959
VIT_00000084001	1.90633	0.169416
VIT_00021445001	1.91528	0.1776
VIT_00036591001	1.91932	1.18064e-08
VIT_00035059001	1.92272	5.6909e-07
VIT_00010131001	1.92871	0.0661249
VIT_00019696001	1.93072	0.0224942
VIT_00023830001	1.93111	0.229214
VIT_00010572001	1.93454	0.0140058	CHS
VIT_00014631001	1.93466	0.0291282
VIT_00033366001	1.93901	0.000354981
VIT_00007856001	1.95011	0.000751881	EDS1
VIT_00015859001	1.95176	5.08812e-06
VIT_00027027001	1.95715	0.449871
VIT_00014633001	1.9603	0.0887538
VIT_00038620001	1.96572	2.18016e-05
VIT_00025033001	1.96606	0.00018637
VIT_00016197001	1.97414	0.0164218
VIT_00022165001	1.9755	0.0381619
VIT_00016196001	1.98635	0.0178852
VIT_00002586001	1.98866	0.00498571
VIT_00011754001	1.99313	0.423065
VIT_00011620001	1.99478	8.60119e-06
VIT_00037673001	1.99884	0.215322
VIT_00006114001	2.01824	0.268677
VIT_00010589001	2.02459	0.000151917	CHS
VIT_00014628001	2.0393	0.181414
VIT_00025320001	2.07025	0.194732
VIT_00016739001	2.0741	1.47755e-05
VIT_00024299001	2.07631	0.000613678
VIT_00031584001	2.08385	0.00326681
VIT_00010834001	2.09242	0.0146701
VIT_00035115001	2.09727	0.0853378
VIT_00027990001	2.10606	2.0863e-05
VIT_00016934001	2.11156	0.0268189
VIT_00032556001	2.12241	0.0198667
VIT_00014632001	2.12869	0.00363015
VIT_00007762001	2.1348	0.00128667
VIT_00027394001	2.13533	0.00228389
VIT_00024293001	2.14096	0.0532999
VIT_00000083001	2.14462	0.000590862	LOX
VIT_00011107001	2.14883	0.0329231
VIT_00001059001	2.15429	0.112367
VIT_00003172001	2.16016	0.080153
VIT_00016929001	2.16838	0.360988
VIT_00022168001	2.21704	0.000912408
VIT_00018910001	2.21733	0.00317598
VIT_00008435001	2.22009	9.24255e-07
VIT_00026271001	2.23595	0.0086999
VIT_00032611001	2.24365	0.0319838
VIT_00002124001	2.24403	0.00481467
VIT_00028739001	2.26359	3.49864e-06
VIT_00008322001	2.27114	4.47042e-06
VIT_00011958001	2.2721	0.274716
VIT_00033538001	2.27973	0.0468674
VIT_00024295001	2.29856	0.00117224
VIT_00028851001	2.32846	3.99718e-07
VIT_00024303001	2.33148	0.108788
VIT_00016687001	2.33358	0.403742
VIT_00008094001	2.35323	1.85353e-05
VIT_00003315001	2.36397	1.68864e-05
VIT_00015124001	2.38807	0.204571
VIT_00024656001	2.40156	0.0196372
VIT_00013133001	2.41487	5.98258e-05
VIT_00009600001	2.4223	0.289149
VIT_00013757001	2.43034	0.00288915
VIT_00024259001	2.43928	2.50622e-05
VIT_00019717001	2.45442	0.0041385
VIT_00015140001	2.46128	0.0289619
VIT_00009950001	2.53398	1.93433e-05
VIT_00031614001	2.53776	0.00956583
VIT_00019259001	2.55844	0.224097
VIT_00035688001	2.56182	0.244388
VIT_00000961001	2.56776	8.42851e-06
VIT_00008436001	2.5793	2.38845e-08
VIT_00014110001	2.58319	0.000116093
VIT_00036210001	2.59643	0.0942429
VIT_00017954001	2.61241	0.0318378
VIT_00011047001	2.62278	0.0510339
VIT_00013763001	2.62645	0.0738623
VIT_00030995001	2.62696	0.000270196
VIT_00013438001	2.66799	0.0274935
VIT_00034368001	2.67387	1.02813e-10
VIT_00003848001	2.67947	0.0937636
VIT_00022411001	2.70219	5.06459e-06
VIT_00033667001	2.71793	0.362658
VIT_00001992001	2.73367	9.70274e-05
VIT_00013131001	2.73953	0.024972
VIT_00035304001	2.74363	0.0573383
VIT_00022245001	2.74381	1.49324e-09
VIT_00035638001	2.77594	5.7895e-07
VIT_00012667001	2.77847	3.05673e-08
VIT_00000395001	2.79804	0.0117131
VIT_00014113001	2.81333	1.25165e-06
VIT_00001280001	2.83615	3.07763e-06
VIT_00018908001	2.92315	1.37769e-06
VIT_00025434001	2.93794	1.21198e-05
VIT_00022721001	2.95786	0.208672
VIT_00031770001	2.98062	1.16322e-05
VIT_00009850001	2.98373	0.00107593
VIT_00005210001	2.99816	0.000493548
VIT_00007713001	3.00102	0.00113728
VIT_00027451001	3.02284	0.0554822
VIT_00026049001	3.03065	5.68724e-05
VIT_00035306001	3.07537	0.0317368
VIT_00012811001	3.07949	1.06691e-07
VIT_00012806001	3.08964	1.27038e-07
VIT_00026621001	3.12753	1.69152e-09
VIT_00001991001	3.15076	0.125355
VIT_00024505001	3.16157	0.457779
VIT_00016879001	3.16343	0.358852
VIT_00020585001	3.19256	0.000270424
VIT_00009480001	3.21368	0.00730707
VIT_00003718001	3.22115	0.000337668
VIT_00008259001	3.24527	0.144223
VIT_00028308001	3.26365	0.0469493
VIT_00036456001	3.27472	0.179295
VIT_00032557001	3.3418	9.80542e-06
VIT_00026843001	3.34805	0.00128216
VIT_00033960001	3.38661	0.16306
VIT_00033810001	3.40492	0.107039
VIT_00022702001	3.53918	0.0173261
VIT_00032558001	3.58977	3.13251e-05
VIT_00010824001	3.5974	0.135016
VIT_00018988001	3.6147	8.70307e-05
VIT_00017198001	3.62336	0.00041168
VIT_00030237001	3.63979	4.89586e-12
VIT_00011637001	3.64495	0.000456276
VIT_00012346001	3.66206	0.36872
VIT_00027886001	3.69584	0.0367316
VIT_00019017001	3.71715	0.499569
VIT_00012922001	3.74569	0.0127898
VIT_00038695001	3.7627	6.22019e-09
VIT_00015266001	3.77938	6.21285e-09
VIT_00003143001	3.82348	0.099814
VIT_00019841001	3.82432	2.27658e-10	TLP9
VIT_00033063001	3.85068	6.73176e-06
VIT_00037352001	3.88059	0.00409234
VIT_00007190001	3.94016	0.127817
VIT_00033540001	4.04421	9.28507e-07
VIT_00020746001	4.06652	0.149247
VIT_00022916001	4.09558	2.6046e-09
VIT_00019584001	4.1415	6.78894e-05
VIT_00011401001	4.19988	0.00123363
VIT_00034093001	4.20996	0.0788629
VIT_00027454001	4.2223	4.82977e-09
VIT_00029002001	4.28429	0.206634
VIT_00026856001	4.31879	0.144371
VIT_00019840001	4.3188	1.07219e-09	TLP8
VIT_00031898001	4.35834	0.00330139
VIT_00037015001	4.40565	0.00370032
VIT_00019835001	4.50049	9.63065e-08	TLP3
VIT_00022149001	4.55196	5.48487e-05
VIT_00017283001	4.7139	0.0158428
VIT_00031515001	4.72883	0.000203237
VIT_00036279001	4.73524	9.79172e-12	PR4
VIT_00012737001	4.8272	1.35121e-06
VIT_00035013001	5.03716	1.56107e-07	PR2
VIT_00010814001	5.11463	0.0049041
VIT_00018904001	5.28857	0.00113322
VIT_00019589001	5.33044	2.01024e-08
VIT_00009849001	5.34437	8.5258e-07
VIT_00009658001	5.37987	0.0924857
VIT_00009602001	5.45724	6.19326e-10
VIT_00025344001	5.51203	4.30694e-06
VIT_00001419001	5.74892	8.31103e-05
VIT_00012936001	5.77823	1.2957e-05
VIT_00034938001	6.70956	1.85257e-07
VIT_00016932001	7.01161	8.02921e-10
VIT_00029548001	8.40202	0.00542526
VIT_00001223001	9.11069	9.79172e-12
VIT_00017634001	10.642	2.44793e-12

## Sheet: List of Genes
locus_tag	attributes	Vitis symbol	Arabidopsis symbol		description symbol	description symbol	Gene name	Description
VIT_00000001001	GSVIVT01000001001	MRPL45		MRPL45) (1 of 2)	MRPL45	MRPL45	MRPL45,	K17426 - large subunit ribosomal protein L45 (MRPL45) (1 of 2)
VIT_00000002001	GSVIVT01000002001		ATNHX2,NHX2	1 of 1)	1 of 1		,ATNHX2,NHX2	PTHR10110//PTHR10110:SF107 - SODIUM/HYDROGEN EXCHANGER // SUBFAMILY NOT NAMED (1 of 1)
VIT_00000003001	GSVIVT01000003001	MOG1,PSBP,DUF1795		1 of 1)	1 of 1		MOG1,PSBP,DUF1795,	PTHR37764:SF1 - MOG1/PSBP/DUF1795-LIKE PHOTOSYSTEM II REACTION CENTER PSBP FAMILY PROTEIN (1 of 1)
VIT_00000004001	GSVIVT01000004001	YGCG	TLP18.3	1 of 1)	1 of 1		YGCG,TLP18.3	PTHR30373:SF2 - UPF0603 PROTEIN YGCG (1 of 1)
VIT_00000005001	GSVIVT01000005001			1 of 4)	1 of 4		,	PTHR22835//PTHR22835:SF208 - ZINC FINGER FYVE DOMAIN CONTAINING PROTEIN // SUBFAMILY NOT NAMED (1 of 4)
VIT_00000006001	GSVIVT01000006001			1 of 4)	1 of 4		,	PTHR22835//PTHR22835:SF208 - ZINC FINGER FYVE DOMAIN CONTAINING PROTEIN // SUBFAMILY NOT NAMED (1 of 4)
VIT_00000007001	GSVIVT01000007001			1 of 4)	1 of 4		,	PTHR22835//PTHR22835:SF208 - ZINC FINGER FYVE DOMAIN CONTAINING PROTEIN // SUBFAMILY NOT NAMED (1 of 4)
VIT_00000008001	GSVIVT01000008001			1 of 1)	1 of 1		,	PTHR24115:SF9 - KINESIN HEAVY CHAIN (1 of 1)
VIT_00000009001	GSVIVT01000009001			1 of 1)	1 of 1		,	PTHR11825:SF7 - BRANCHED-CHAIN-AMINO-ACID AMINOTRANSFERASE-LIKE PROTEIN 1-RELATED (1 of 1)
VIT_00000010001	GSVIVT01000010001			#VALUE!	#VALUE!		,
VIT_00000012001	GSVIVT01000012001	bHLH94		1 of 1)	1 of 1		bHLH94,	PTHR11969:SF26 - TRANSCRIPTION FACTOR BHLH99 (1 of 1)
VIT_00000015001	GSVIVT01000015001	ATL6S	ATL6	ATL6S) (1 of 3)	ATL6S	ATL6S	ATL6S,ATL6	K10664 - E3 ubiquitin-protein ligase ATL6/9/15/31/42/55 [EC:6.3.2.19] (ATL6S) (1 of 3)
VIT_00000016001	GSVIVT01000016001	ERCC1	ERCC1,UVR7	ERCC1) (1 of 1)	ERCC1	ERCC1	ERCC1,ERCC1,UVR7	K10849 - DNA excision repair protein ERCC-1 (ERCC1) (1 of 1)
VIT_00000017001	GSVIVT01000017001			1 of 1)	1 of 1		,	PTHR27001:SF92 - PROTEIN KINASE DOMAIN-CONTAINING PROTEIN (1 of 1)
VIT_00000019001	GSVIVT01000019001	ALG13		ALG13) (1 of 2)	ALG13	ALG13	ALG13,	K07432 - beta-1,4-N-acetylglucosaminyltransferase (ALG13) (1 of 2)
VIT_00000020001	GSVIVT01000020001	LUL3		1 of 2)	1 of 2		LUL3,	PTHR22996:SF4 - E3 UBIQUITIN-PROTEIN LIGASE LUL3-RELATED (1 of 2)
VIT_00000021001	GSVIVT01000021001			1 of 1)	1 of 1		,	PTHR22814:SF134 - COPPER-BINDING FAMILY PROTEIN-RELATED (1 of 1)
VIT_00000023001	GSVIVT01000023001			#VALUE!	#VALUE!		,
VIT_00000024001	GSVIVT01000024001	SPCS3,SPC3		SPCS3, SPC3) (1 of 2)	SPCS3, SPC3	SPCS3, SPC3	SPCS3,SPC3,	K12948 - signal peptidase complex subunit 3 (SPCS3, SPC3) (1 of 2)
VIT_00000025001	GSVIVT01000025001	Myb_DNA-bind_3		Myb_DNA-bind_3) (1 of 17)	Myb_DNA-bind_3	Myb_DNA-bind_3	Myb_DNA-bind_3,	PF12776 - Myb/SANT-like DNA-binding domain (Myb_DNA-bind_3) (1 of 17)
VIT_00000026001	GSVIVT01000026001			#VALUE!	#VALUE!		,
VIT_00000027001	GSVIVT01000027001	SLC24A6,NCKX6	ATCAX11,CAX11	sodium/potassium/calcium exchanger), member 6 (SLC24A6, NCKX6) (1 of 6)	sodium/potassium/calcium exchanger		SLC24A6,NCKX6,ATCAX11,CAX11	K13754 - solute carrier family 24 (sodium/potassium/calcium exchanger), member 6 (SLC24A6, NCKX6) (1 of 6)
VIT_00000030001	GSVIVT01000030001			1 of 2)	1 of 2		,	PTHR34661:SF3 - ALPHA-CRYSTALLIN DOMAIN OF HEAT SHOCK PROTEIN-CONTAINING PROTEIN (1 of 2)
VIT_00000033001	GSVIVT01000033001			1 of 2)	1 of 2		,	PTHR34661:SF3 - ALPHA-CRYSTALLIN DOMAIN OF HEAT SHOCK PROTEIN-CONTAINING PROTEIN (1 of 2)
VIT_00000034001	GSVIVT01000034001	PPR,PPR_2	MEF19	PPR) // PPR repeat family (PPR_2) (1 of 160)	PPR	PPR	PPR,PPR_2,MEF19	PF01535//PF13041 - PPR repeat (PPR) // PPR repeat family (PPR_2) (1 of 160)
VIT_00000035001	GSVIVT01000035001			1 of 22)	1 of 22		,	PTHR22937 - RING FINGER CONTAINING PROTEIN (1 of 22)
VIT_00000036001	GSVIVT01000036001		AMI1,ATAMI1,ATTOC64-I,TOC64-I	1 of 3)	1 of 3		,AMI1,ATAMI1,ATTOC64-I,TOC64-I	3.5.1.4 - Amidase / Acylase (1 of 3)
VIT_00000037001	GSVIVT01000037001	MVK,mvaK1	MK	E2.7.1.36, MVK, mvaK1) (1 of 1)	E2.7.1.36, MVK, mvaK1	E2.7.1.36, MVK, mvaK1	MVK,mvaK1,MK	K00869 - mevalonate kinase (E2.7.1.36, MVK, mvaK1) (1 of 1)
VIT_00000038001	GSVIVT01000038001			1 of 1)	1 of 1		,	PTHR24322:SF566 - GLUCOSE AND RIBITOL DEHYDROGENASE HOMOLOG 1-RELATED (1 of 1)
VIT_00000039001	GSVIVT01000039001			1 of 1)	1 of 1		,	PTHR33976:SF2 - GLYCOPROTEIN MEMBRANE GPI-ANCHORED (1 of 1)
VIT_00000040001	GSVIVT01000040001			#VALUE!	#VALUE!		,
VIT_00000041001	GSVIVT01000041001			1 of 1)	1 of 1		,	PTHR11778:SF7 - SERINE--TRNA LIGASE, CYTOPLASMIC (1 of 1)
VIT_00000042001	GSVIVT01000042001			1 of 2)	1 of 2		,	KOG3114 - Uncharacterized conserved protein (1 of 2)
VIT_00000043001	GSVIVT01000043001		PNC1	1 of 2)	1 of 2		,PNC1	PTHR24089:SF282 - PEROXISOMAL ADENINE NUCLEOTIDE CARRIER 1-RELATED (1 of 2)
VIT_00000044001	GSVIVT01000044001	RHOT1,ARHT1	emb2473,MIRO1	RHOT1, ARHT1) (1 of 2)	RHOT1, ARHT1	RHOT1, ARHT1	RHOT1,ARHT1,emb2473,MIRO1	K07870 - Ras homolog gene family, member T1 (RHOT1, ARHT1) (1 of 2)
VIT_00000045001	GSVIVT01000045001			1 of 3)	1 of 3		,	PTHR15615:SF20 - CYCLIN FAMILY PROTEIN-RELATED (1 of 3)
VIT_00000046001	GSVIVT01000046001		PGSIP4	1 of 1)	1 of 1		,PGSIP4	PTHR11183:SF51 - UDP-GLUCURONATE:XYLAN ALPHA-GLUCURONOSYLTRANSFERASE 4-RELATED (1 of 1)
VIT_00000047001	GSVIVT01000047001		ANP1,MAPKKK1,NP1	1 of 2)	1 of 2		,ANP1,MAPKKK1,NP1	PTHR24361:SF315 - MAP KINASE KINASE KINASE SSK2-RELATED (1 of 2)
VIT_00000048001	GSVIVT01000048001	TAN1	ATN,ATTAN	TAN1) (1 of 1)	TAN1	TAN1	TAN1,ATN,ATTAN	K18636 - microtubule-binding protein TANGLED1 (TAN1) (1 of 1)
VIT_00000050001	GSVIVT01000050001			1 of 4)	1 of 4		,	PTHR24115:SF449 - MICROTUBULE BASED KINESIN MOTOR PROTEIN (1 of 4)
VIT_00000051001	GSVIVT01000051001	DUF1995		DUF1995) (DUF1995) (1 of 5)	DUF1995	DUF1995	DUF1995,	PF09353 - Domain of unknown function (DUF1995) (DUF1995) (1 of 5)
VIT_00000052001	GSVIVT01000052001	EIF3J		EIF3J) (1 of 1)	EIF3J	EIF3J	EIF3J,	K03245 - translation initiation factor 3 subunit J (EIF3J) (1 of 1)
VIT_00000053001	GSVIVT01000053001	DnaJ		DnaJ) (1 of 70)	DnaJ	DnaJ	DnaJ,	PF00226 - DnaJ domain (DnaJ) (1 of 70)
VIT_00000054001	GSVIVT01000054001			#VALUE!	#VALUE!		,
VIT_00000055001	GSVIVT01000055001	LRR_1,Pkinase_Tyr,LRRNT_2,LRR_8	FLS2	LRR_1) // Protein tyrosine kinase (Pkinase_Tyr) // Leucine rich repeat N-terminal domain (LRRNT_2) // Leucine rich repeat (LRR_8) (1 of 16)	LRR_1	LRR_1	LRR_1,Pkinase_Tyr,LRRNT_2,LRR_8,FLS2	PF00560//PF07714//PF08263//PF13855 - Leucine Rich Repeat (LRR_1) // Protein tyrosine kinase (Pkinase_Tyr) // Leucine rich repeat N-terminal domain (LRRNT_2) // Leucine rich repeat (LRR_8) (1 of 16)
VIT_00000056001	GSVIVT01000056001			1 of 5)	1 of 5		,	PTHR22835//PTHR22835:SF239 - ZINC FINGER FYVE DOMAIN CONTAINING PROTEIN // SUBFAMILY NOT NAMED (1 of 5)
VIT_00000057001	GSVIVT01000057001			#VALUE!	#VALUE!		,
VIT_00000058001	GSVIVT01000058001	Pkinase_Tyr, Cupin_2, LRRNT_2, LRR_8		Pkinase_Tyr) // Cupin domain (Cupin_2) // Leucine rich repeat N-terminal domain (LRRNT_2) // Leucine rich repeat (LRR_8) (1 of 1)	Pkinase_Tyr	Pkinase_Tyr	Pkinase_Tyr, Cupin_2, LRRNT_2, LRR_8,	PF07714//PF07883//PF08263//PF13855 - Protein tyrosine kinase (Pkinase_Tyr) // Cupin domain (Cupin_2) // Leucine rich repeat N-terminal domain (LRRNT_2) // Leucine rich repeat (LRR_8) (1 of 1)
VIT_00000059001	GSVIVT01000059001			#VALUE!	#VALUE!		,
VIT_00000060001	GSVIVT01000060001	GER7		1 of 25)	1 of 25		GER7,	PTHR31238:SF42 - GERMIN-LIKE PROTEIN SUBFAMILY 1 MEMBER 10-RELATED (1 of 25)
VIT_00000061001	GSVIVT01000061001			#VALUE!	#VALUE!		,
VIT_00000062001	GSVIVT01000062001			1 of 25)	1 of 25		,	PTHR31238:SF42 - GERMIN-LIKE PROTEIN SUBFAMILY 1 MEMBER 10-RELATED (1 of 25)
VIT_00000063001	GSVIVT01000063001			1 of 25)	1 of 25		,	PTHR31238:SF42 - GERMIN-LIKE PROTEIN SUBFAMILY 1 MEMBER 10-RELATED (1 of 25)
VIT_00000064001	GSVIVT01000064001			#VALUE!	#VALUE!		,
VIT_00000065001	GSVIVT01000065001			1 of 25)	1 of 25		,	PTHR31238:SF42 - GERMIN-LIKE PROTEIN SUBFAMILY 1 MEMBER 10-RELATED (1 of 25)
VIT_00000066001	GSVIVT01000066001			1 of 25)	1 of 25		,	PTHR31238:SF42 - GERMIN-LIKE PROTEIN SUBFAMILY 1 MEMBER 10-RELATED (1 of 25)
VIT_00000067001	GSVIVT01000067001			1 of 25)	1 of 25		,	PTHR31238:SF42 - GERMIN-LIKE PROTEIN SUBFAMILY 1 MEMBER 10-RELATED (1 of 25)
VIT_00000068001	GSVIVT01000068001			1 of 25)	1 of 25		,	PTHR31238:SF42 - GERMIN-LIKE PROTEIN SUBFAMILY 1 MEMBER 10-RELATED (1 of 25)
VIT_00000069001	GSVIVT01000069001			1 of 25)	1 of 25		,	PTHR31238:SF42 - GERMIN-LIKE PROTEIN SUBFAMILY 1 MEMBER 10-RELATED (1 of 25)
VIT_00000070001	GSVIVT01000070001			1 of 25)	1 of 25		,	PTHR31238:SF42 - GERMIN-LIKE PROTEIN SUBFAMILY 1 MEMBER 10-RELATED (1 of 25)
VIT_00000071001	GSVIVT01000071001			1 of 25)	1 of 25		,	PTHR31238:SF42 - GERMIN-LIKE PROTEIN SUBFAMILY 1 MEMBER 10-RELATED (1 of 25)
VIT_00000072001	GSVIVT01000072001	PPR_2,DYW_deaminase		PPR_2) // DYW family of nucleic acid deaminases (DYW_deaminase) (1 of 7)	PPR_2	PPR_2	PPR_2,DYW_deaminase,	PF13041//PF14432 - PPR repeat family (PPR_2) // DYW family of nucleic acid deaminases (DYW_deaminase) (1 of 7)
VIT_00000073001	GSVIVT01000073001			1 of 1)	1 of 1		,	3.2.1.152 - Mannosylglycoprotein endo-beta-mannosidase / Endo-beta-mannosidase (1 of 1)
VIT_00000074001	GSVIVT01000074001	ACS-13	ATLACS7,LACS7	1 of 3)	1 of 3		ACS-13,ATLACS7,LACS7	PTHR24096:SF221 - PROTEIN ACS-13, ISOFORM C (1 of 3)
VIT_00000075001	GSVIVT01000075001	ACS-13	ATLACS7,LACS7	1 of 3)	1 of 3		ACS-13,ATLACS7,LACS7	PTHR24096:SF221 - PROTEIN ACS-13, ISOFORM C (1 of 3)
VIT_00000077001	GSVIVT01000077001			#VALUE!	#VALUE!		,
VIT_00000078001	GSVIVT01000078001			#VALUE!	#VALUE!		,
VIT_00000079001	GSVIVT01000079001			1 of 2)	1 of 2		,	3.1.8.1 - Aryldialkylphosphatase / Phosphotriesterase (1 of 2)
VIT_00000080001	GSVIVT01000080001		AXR4,RGR,RGR1	1 of 1)	1 of 1		,AXR4,RGR,RGR1	PTHR10992:SF773 - PROTEIN AUXIN RESPONSE 4 (1 of 1)
VIT_00000081001	GSVIVT01000081001			1 of 1)	1 of 1		,	PTHR20932//PTHR20932:SF9 - LOC443603 PROTEIN-RELATED // SUBFAMILY NOT NAMED (1 of 1)
VIT_00000083001	GSVIVT01000083001	LOX	ATLOX1,LOX1	1 of 5)	1 of 5		LOX,ATLOX1,LOX1	1.13.11.58 - Linoleate 9S-lipoxygenase / Linoleate 9-lipoxygenase (1 of 5)
VIT_00000084001	GSVIVT01000084001	LOX1_5	ATLOX1,LOX1	LOX1_5) (1 of 3)	LOX1_5	LOX1_5	LOX1_5,ATLOX1,LOX1	K15718 - linoleate 9S-lipoxygenase (LOX1_5) (1 of 3)
VIT_00000086001	GSVIVT01000086001	PPR,DYW_deaminase		PPR) // PPR repeat family (PPR_2) // Pentatricopeptide repeat domain (PPR_3) // DYW family of nucleic acid deaminases (DYW_deaminase) (1 of 21)	PPR	PPR	PPR,DYW_deaminase,	PF01535//PF13041//PF13812//PF14432 - PPR repeat (PPR) // PPR repeat family (PPR_2) // Pentatricopeptide repeat domain (PPR_3) // DYW family of nucleic acid deaminases (DYW_deaminase) (1 of 21)
VIT_00000087001	GSVIVT01000087001	POLZ1, rev3	ATREV3,REV3	POLZ1, rev3) (1 of 1)	POLZ1, rev3	POLZ1, rev3	POLZ1, rev3,ATREV3,REV3	K02350 - DNA polymerase zeta (POLZ1, rev3) (1 of 1)
VIT_00000088001	GSVIVT01000088001			1 of 1)	1 of 1		,	PTHR23111//PTHR23111:SF29 - ZINC FINGER PROTEIN // SUBFAMILY NOT NAMED (1 of 1)
VIT_00000089001	GSVIVT01000089001		ALY2,ATALY2	1 of 1)	1 of 1		,ALY2,ATALY2	PTHR21689:SF3 - PROTEIN ALWAYS EARLY 1-RELATED (1 of 1)
VIT_00000091001	GSVIVT01000091001		ATSNF4,SNF4	1 of 1)	1 of 1		,ATSNF4,SNF4	PTHR13780:SF54 - SUCROSE NONFERMENTING 4-LIKE PROTEIN (1 of 1)
VIT_00000093001	GSVIVT01000093001			1 of 3)	1 of 3		,	PTHR23336:SF14 - CW-TYPE ZINC-FINGER PROTEIN (1 of 3)
VIT_00000094001	GSVIVT01000094001			#VALUE!	#VALUE!		,
VIT_00000095001	GSVIVT01000095001			1 of 25)	1 of 25		,	PTHR31238:SF42 - GERMIN-LIKE PROTEIN SUBFAMILY 1 MEMBER 10-RELATED (1 of 25)
VIT_00000097001	GSVIVT01000097001			1 of 25)	1 of 25		,	PTHR31238:SF42 - GERMIN-LIKE PROTEIN SUBFAMILY 1 MEMBER 10-RELATED (1 of 25)
VIT_00000098001	GSVIVT01000098001			1 of 25)	1 of 25		,	PTHR31238:SF42 - GERMIN-LIKE PROTEIN SUBFAMILY 1 MEMBER 10-RELATED (1 of 25)
VIT_00000099001	GSVIVT01000099001			#VALUE!	#VALUE!		,
VIT_00000100001	GSVIVT01000100001			1 of 25)	1 of 25		,	PTHR31238:SF42 - GERMIN-LIKE PROTEIN SUBFAMILY 1 MEMBER 10-RELATED (1 of 25)
VIT_00000101001	GSVIVT01000101001			1 of 25)	1 of 25		,	PTHR31238:SF42 - GERMIN-LIKE PROTEIN SUBFAMILY 1 MEMBER 10-RELATED (1 of 25)
VIT_00000102001	GSVIVT01000102001			1 of 25)	1 of 25		,	PTHR31238:SF42 - GERMIN-LIKE PROTEIN SUBFAMILY 1 MEMBER 10-RELATED (1 of 25)
VIT_00000103001	GSVIVT01000103001			1 of 25)	1 of 25		,	PTHR31238:SF42 - GERMIN-LIKE PROTEIN SUBFAMILY 1 MEMBER 10-RELATED (1 of 25)
VIT_00000104001	GSVIVT01000104001			#VALUE!	#VALUE!		,
VIT_00000105001	GSVIVT01000105001			1 of 1)	1 of 1		,	PTHR22925 - GLYCOSYL HYDROLASE 43 FAMILY MEMBER (1 of 1)
VIT_00000107001	GSVIVT01000107001		SGR7,SHR	1 of 1)	1 of 1		,SGR7,SHR	PTHR31636:SF9 - PROTEIN SHORT-ROOT (1 of 1)
VIT_00000108001	GSVIVT01000108001	PPIL2, CYC4, CHP60	ATPUB49,PUB49	PPIL2, CYC4, CHP60) (1 of 3)	PPIL2, CYC4, CHP60	PPIL2, CYC4, CHP60	PPIL2, CYC4, CHP60,ATPUB49,PUB49	K10598 - peptidyl-prolyl cis-trans isomerase-like 2 (PPIL2, CYC4, CHP60) (1 of 3)
VIT_00000109001	GSVIVT01000109001			#VALUE!	#VALUE!		,
VIT_00000111001	GSVIVT01000111001	cysC	AKN1,APK,APK1,ATAKN1	cysC) (1 of 3)	cysC	cysC	cysC,AKN1,APK,APK1,ATAKN1	K00860 - adenylylsulfate kinase (cysC) (1 of 3)
VIT_00000112001	GSVIVT01000112001	BTB,NPH3		BTB) // NPH3 family (NPH3) (1 of 17)	BTB	BTB	BTB,NPH3,	PF00651//PF03000 - BTB/POZ domain (BTB) // NPH3 family (NPH3) (1 of 17)
VIT_00000113001	GSVIVT01000113001			#VALUE!	#VALUE!		,
VIT_00000114001	GSVIVT01000114001	RP-L26e,RPL26		RP-L26e, RPL26) (1 of 2)	RP-L26e, RPL26	RP-L26e, RPL26	RP-L26e,RPL26,	K02898 - large subunit ribosomal protein L26e (RP-L26e, RPL26) (1 of 2)
VIT_00000115001	GSVIVT01000115001		ATVDAC2,VDAC2	1 of 3)	1 of 3		,ATVDAC2,VDAC2	PTHR11743:SF29 - MITOCHONDRIAL OUTER MEMBRANE PROTEIN PORIN 2-RELATED (1 of 3)
VIT_00000116001	GSVIVT01000116001		ACA2	1 of 1)	1 of 1		,ACA2	KOG0204 - Calcium transporting ATPase (1 of 1)
VIT_00000117001	GSVIVT01000117001	PPIL2, CYC4, CHP60	ATPUB49,PUB49	PPIL2, CYC4, CHP60) (1 of 3)	PPIL2, CYC4, CHP60	PPIL2, CYC4, CHP60	PPIL2, CYC4, CHP60,ATPUB49,PUB49	K10598 - peptidyl-prolyl cis-trans isomerase-like 2 (PPIL2, CYC4, CHP60) (1 of 3)
VIT_00000118001	GSVIVT01000118001			#VALUE!	#VALUE!		,
VIT_00000120001	GSVIVT01000120001			1 of 4)	1 of 4		,	2.7.1.25 - Adenylyl-sulfate kinase / APS kinase (1 of 4)
VIT_00000121001	GSVIVT01000121001	RP-L26e, RPL26		RP-L26e, RPL26) (1 of 2)	RP-L26e, RPL26	RP-L26e, RPL26	RP-L26e, RPL26,	K02898 - large subunit ribosomal protein L26e (RP-L26e, RPL26) (1 of 2)
VIT_00000122001	GSVIVT01000122001	VDAC2	ATVDAC2,VDAC2	VDAC2) (1 of 5)	VDAC2	VDAC2	VDAC2,ATVDAC2,VDAC2	K15040 - voltage-dependent anion channel protein 2 (VDAC2) (1 of 5)
VIT_00000123001	GSVIVT01000123001		ACA1,PEA1	E1-E2_ATPase) // Cation transporting ATPase, C-terminus (Cation_ATPase_C) // Cation transporter/ATPase, N-terminus (Cation_ATPase_N) // haloacid dehalogenase-like hydrolase (Hydrolase_3) // Ca2+-ATPase N terminal autoinhibitory domain (CaATP_NAI) (1 of 1)	E1-E2_ATPase	E1-E2_ATPase	,ACA1,PEA1	PF00122//PF00689//PF00690//PF08282//PF12515 - E1-E2 ATPase (E1-E2_ATPase) // Cation transporting ATPase, C-terminus (Cation_ATPase_C) // Cation transporter/ATPase, N-terminus (Cation_ATPase_N) // haloacid dehalogenase-like hydrolase (Hydrolase_3) // Ca2+-ATPase N terminal autoinhibitory domain (CaATP_NAI) (1 of 1)
VIT_00000124001	GSVIVT01000124001	NCAPG2,LUZP5		NCAPG2, LUZP5) (1 of 1)	NCAPG2, LUZP5	NCAPG2, LUZP5	NCAPG2,LUZP5,	K11492 - condensin-2 complex subunit G2 (NCAPG2, LUZP5) (1 of 1)
VIT_00000125001	GSVIVT01000125001	CYCD5	CYCD5;1	CYCD5) (1 of 2)	CYCD5	CYCD5	CYCD5,CYCD5;1	K18811 - cyclin D5, plant (CYCD5) (1 of 2)
VIT_00000126001	GSVIVT01000126001		ATBT4,BT4	1 of 1)	1 of 1		,ATBT4,BT4	PTHR24413:SF129 - BTB AND MATH DOMAIN-CONTAINING PROTEIN 42 (1 of 1)
VIT_00000127001	GSVIVT01000127001		ATFH6,FH6	1 of 1)	1 of 1		,ATFH6,FH6	PTHR23213//PTHR23213:SF215 - FORMIN-RELATED // SUBFAMILY NOT NAMED (1 of 1)
VIT_00000128001	GSVIVT01000128001	GB		1 of 2)	1 of 2		GB,	PTHR32227:SF98 - GB (1 of 2)
VIT_00000129001	GSVIVT01000129001			#VALUE!	#VALUE!		,
VIT_00000130001	GSVIVT01000130001		NPY2	1 of 1)	1 of 1		,NPY2	PTHR32370:SF26 - BTB/POZ DOMAIN-CONTAINING PROTEIN NPY3-RELATED (1 of 1)
VIT_00000131001	GSVIVT01000131001			1 of 1)	1 of 1		,	PTHR23091:SF211 - N-ACETYLTRANSFERASE HLS1-LIKE-RELATED (1 of 1)
VIT_00000132001	GSVIVT01000132001			1 of 1)	1 of 1		,	PTHR24054:SF33 - CASEIN KINASE II SUBUNIT ALPHA, CHLOROPLASTIC (1 of 1)
VIT_00000134001	GSVIVT01000134001			1 of 1)	1 of 1		,	PTHR21314:SF0 - UPF0553 PROTEIN C9ORF64 (1 of 1)
VIT_00000135001	GSVIVT01000135001			1 of 3)	1 of 3		,	3.5.1.49 - Formamidase / Formamide amidohydrolase (1 of 3)
VIT_00000137001	GSVIVT01000137001			1 of 3)	1 of 3		,	3.5.1.49 - Formamidase / Formamide amidohydrolase (1 of 3)
VIT_00000139001	GSVIVT01000139001			#VALUE!	#VALUE!		,
VIT_00000140001	GSVIVT01000140001			1 of 3)	1 of 3		,	3.5.1.49 - Formamidase / Formamide amidohydrolase (1 of 3)
VIT_00000141001	GSVIVT01000141001	LBD37	LBD39	1 of 2)	1 of 2		LBD37,LBD39	PTHR31304:SF6 - LOB DOMAIN-CONTAINING PROTEIN 37-RELATED (1 of 2)
VIT_00000142001	GSVIVT01000142001			1 of 1)	1 of 1		,	PTHR31636:SF51 - SCARECROW-LIKE PROTEIN 32 (1 of 1)
VIT_00000143001	GSVIVT01000143001	SAGA-Tad1		SAGA-Tad1) (1 of 4)	SAGA-Tad1	SAGA-Tad1	SAGA-Tad1,	PF12767 - Transcriptional regulator of RNA polII, SAGA, subunit (SAGA-Tad1) (1 of 4)
VIT_00000144001	GSVIVT01000144001	PER35	RHS19	1 of 1)	1 of 1		PER35,RHS19	PTHR31517:SF3 - PEROXIDASE 35-RELATED (1 of 1)
VIT_00000145001	GSVIVT01000145001			#VALUE!	#VALUE!		,
VIT_00000146001	GSVIVT01000146001	BTB, NPH3		BTB) // NPH3 family (NPH3) (1 of 17)	BTB	BTB	BTB, NPH3,	PF00651//PF03000 - BTB/POZ domain (BTB) // NPH3 family (NPH3) (1 of 17)
VIT_00000147001	GSVIVT01000147001			#VALUE!	#VALUE!		,
VIT_00000148001	GSVIVT01000148001			1 of 1)	1 of 1		,	PTHR11207//PTHR11207:SF4 - RIBONUCLEASE III // SUBFAMILY NOT NAMED (1 of 1)
VIT_00000149001	GSVIVT01000149001	CSNK2A	ATCKA1,CKA1	CSNK2A) (1 of 3)	CSNK2A	CSNK2A	CSNK2A,ATCKA1,CKA1	K03097 - casein kinase II subunit alpha (CSNK2A) (1 of 3)
VIT_00000150001	GSVIVT01000150001	zf-met2		zf-met2) (1 of 2)	zf-met2	zf-met2	zf-met2,	PF12907 - Zinc-binding (zf-met2) (1 of 2)
VIT_00000151001	GSVIVT01000151001	ACBP-7	ACBP3	1 of 2)	1 of 2		ACBP-7,ACBP3	PTHR23310:SF14 - PROTEIN ACBP-7 (1 of 2)
VIT_00000152001	GSVIVT01000152001			1 of 1)	1 of 1		,	PTHR23516:SF2 - MAJOR FACILITATOR PROTEIN (1 of 1)
VIT_00000153001	GSVIVT01000153001			II) OXYGENASE FAMILY PROTEIN-RELATED (1 of 3)	II		,	PTHR10869:SF66 - OXIDOREDUCTASE, 2OG-FE(II) OXYGENASE FAMILY PROTEIN-RELATED (1 of 3)
VIT_00000154001	GSVIVT01000154001	GB		1 of 1)	1 of 1		GB,	PTHR34214:SF3 - GB (1 of 1)
VIT_00000155001	GSVIVT01000155001			1 of 2)	1 of 2		,	PTHR24078:SF250 - CHAPERONE DNAJ-DOMAIN CONTAINING PROTEIN-RELATED (1 of 2)
VIT_00000156001	GSVIVT01000156001		ARA12	1 of 1)	1 of 1		,ARA12	PTHR10795:SF335 - SUBTILISIN-LIKE PROTEASE (1 of 1)
VIT_00000157001	GSVIVT01000157001			#VALUE!	#VALUE!		,
VIT_00000158001	GSVIVT01000158001			#VALUE!	#VALUE!		,
VIT_00000159001	GSVIVT01000159001			1 of 1)	1 of 1		,	PTHR13832//PTHR13832:SF270 - PROTEIN PHOSPHATASE 2C // SUBFAMILY NOT NAMED (1 of 1)
VIT_00000162001	GSVIVT01000162001			1 of 1)	1 of 1		,	PTHR10992:SF776 - ESTERASE KAI2-RELATED (1 of 1)
VIT_00000163001	GSVIVT01000163001		SRFR1	1 of 1)	1 of 1		,SRFR1	PTHR23083//PTHR23083:SF443 - TETRATRICOPEPTIDE REPEAT PROTEIN, TPR // SUBFAMILY NOT NAMED (1 of 1)
VIT_00000164001	GSVIVT01000164001			1 of 2)	1 of 2		,	PTHR22904//PTHR22904:SF381 - TPR REPEAT CONTAINING PROTEIN // SUBFAMILY NOT NAMED (1 of 2)
VIT_00000167001	GSVIVT01000167001	WD40		1 of 2)	1 of 2		WD40,	PTHR22850//PTHR22850:SF112 - WD40 REPEAT FAMILY // SUBFAMILY NOT NAMED (1 of 2)
VIT_00000168001	GSVIVT01000168001			#NAME?	#NAME?		,	PTHR23201:SF15 - GIBBERELLIN-REGULATED PROTEIN 7 (1 of 2)
VIT_00000169001	GSVIVT01000169001			1 of 1)	1 of 1		,	PTHR23315//PTHR23315:SF117 - BETA CATENIN-RELATED ARMADILLO REPEAT-CONTAINING // SUBFAMILY NOT NAMED (1 of 1)
VIT_00000170001	GSVIVT01000170001			1 of 2)	1 of 2		,	PTHR13683//PTHR13683:SF342 - ASPARTYL PROTEASES // SUBFAMILY NOT NAMED (1 of 2)
VIT_00000171001	GSVIVT01000171001	Frigida		Frigida) (1 of 10)	Frigida	Frigida	Frigida,	PF07899 - Frigida-like protein (Frigida) (1 of 10)
VIT_00000173001	GSVIVT01000173001	SLC11A, NRAMP	ATNRAMP3,NRAMP3	SLC11A, NRAMP) (1 of 3)	SLC11A, NRAMP	SLC11A, NRAMP	SLC11A, NRAMP,ATNRAMP3,NRAMP3	K12347 - natural resistance-associated macrophage protein (SLC11A, NRAMP) (1 of 3)
VIT_00000174001	GSVIVT01000174001			1 of 2)	1 of 2		,	PTHR12183:SF14 - RING-FINGER DOMAIN-CONTAINING PROTEIN (1 of 2)
VIT_00000175001	GSVIVT01000175001		AGL6	1 of 57)	1 of 57		,AGL6	PTHR11945 - MADS BOX PROTEIN (1 of 57)
VIT_00000176001	GSVIVT01000176001	GH3	GH3.1	GH3) (1 of 7)	GH3	GH3	GH3,GH3.1	K14487 - auxin responsive GH3 gene family (GH3) (1 of 7)
VIT_00000177001	GSVIVT01000177001			#VALUE!	#VALUE!		,
VIT_00000178001	GSVIVT01000178001	PPR		PPR) // PPR repeat family (PPR_2) // DYW family of nucleic acid deaminases (DYW_deaminase) (1 of 100)	PPR	PPR	PPR,	PF01535//PF13041//PF14432 - PPR repeat (PPR) // PPR repeat family (PPR_2) // DYW family of nucleic acid deaminases (DYW_deaminase) (1 of 100)
VIT_00000179001	GSVIVT01000179001	TBL1	HOS15	beta)-like 1 (TBL1) (1 of 2)	beta	beta	TBL1,HOS15	K04508 - transducin (beta)-like 1 (TBL1) (1 of 2)
VIT_00000181001	GSVIVT01000181001	p450		p450) (1 of 321)	p450	p450	p450,	PF00067 - Cytochrome P450 (p450) (1 of 321)
VIT_00000182001	GSVIVT01000182001		CYP81D3	1 of 16)	1 of 16		,CYP81D3	1.14.13.89 - Isoflavone 2'-hydroxylase / Isoflavone 2'-monooxygenase (1 of 16)
VIT_00000184001	GSVIVT01000184001		CYP81D8	1 of 16)	1 of 16		,CYP81D8	1.14.13.89 - Isoflavone 2'-hydroxylase / Isoflavone 2'-monooxygenase (1 of 16)
VIT_00000186001	GSVIVT01000186001		CYP81D8	1 of 8)	1 of 8		,CYP81D8	PTHR24298:SF61 - CYTOCHROME P450 81D1-RELATED (1 of 8)
VIT_00000187001	GSVIVT01000187001		CYP81D8	1 of 16)	1 of 16		,CYP81D8	1.14.13.89 - Isoflavone 2'-hydroxylase / Isoflavone 2'-monooxygenase (1 of 16)
VIT_00000189001	GSVIVT01000189001		CYP81D2	1 of 8)	1 of 8		,CYP81D2	PTHR24298:SF61 - CYTOCHROME P450 81D1-RELATED (1 of 8)
VIT_00000190001	GSVIVT01000190001			#VALUE!	#VALUE!		,
VIT_00000191001	GSVIVT01000191001			#VALUE!	#VALUE!		,
VIT_00000192001	GSVIVT01000192001	p450	CYP81D8	p450) (1 of 321)	p450	p450	p450,CYP81D8	PF00067 - Cytochrome P450 (p450) (1 of 321)
VIT_00000194001	GSVIVT01000194001		CYP81D8	1 of 8)	1 of 8		,CYP81D8	PTHR24298:SF61 - CYTOCHROME P450 81D1-RELATED (1 of 8)
VIT_00000196001	GSVIVT01000196001		CYP81D8	1 of 16)	1 of 16		,CYP81D8	1.14.13.89 - Isoflavone 2'-hydroxylase / Isoflavone 2'-monooxygenase (1 of 16)
VIT_00000198001	GSVIVT01000198001	p450	CYP81D2	p450) (1 of 321)	p450	p450	p450,CYP81D2	PF00067 - Cytochrome P450 (p450) (1 of 321)
VIT_00000199001	GSVIVT01000199001		CYP81D3	1 of 16)	1 of 16		,CYP81D3	1.14.13.89 - Isoflavone 2'-hydroxylase / Isoflavone 2'-monooxygenase (1 of 16)
VIT_00000200001	GSVIVT01000200001	p450		p450) // Protein tyrosine kinase (Pkinase_Tyr) // Di-glucose binding within endoplasmic reticulum (Malectin) (1 of 1)	p450	p450	p450,	PF00067//PF07714//PF11721 - Cytochrome P450 (p450) // Protein tyrosine kinase (Pkinase_Tyr) // Di-glucose binding within endoplasmic reticulum (Malectin) (1 of 1)
VIT_00000205001	GSVIVT01000205001			#VALUE!	#VALUE!		,
VIT_00000208001	GSVIVT01000208001		MEE59	#VALUE!	#VALUE!		,MEE59
VIT_00000209001	GSVIVT01000209001	Malectin_like		Malectin_like) (1 of 28)	Malectin_like	Malectin_like	Malectin_like,	PF12819 - Carbohydrate-binding protein of the ER (Malectin_like) (1 of 28)
VIT_00000210001	GSVIVT01000210001	Pkinase_Tyr,Malectin		Pkinase_Tyr) // Di-glucose binding within endoplasmic reticulum (Malectin) (1 of 18)	Pkinase_Tyr	Pkinase_Tyr	Pkinase_Tyr,Malectin,	PF07714//PF11721 - Protein tyrosine kinase (Pkinase_Tyr) // Di-glucose binding within endoplasmic reticulum (Malectin) (1 of 18)
VIT_00000211001	GSVIVT01000211001	Pkinase_Tyr,Malectin		Pkinase_Tyr) // Di-glucose binding within endoplasmic reticulum (Malectin) (1 of 18)	Pkinase_Tyr	Pkinase_Tyr	Pkinase_Tyr,Malectin,	PF07714//PF11721 - Protein tyrosine kinase (Pkinase_Tyr) // Di-glucose binding within endoplasmic reticulum (Malectin) (1 of 18)
VIT_00000212001	GSVIVT01000212001	Pkinase_Tyr,Malectin		Pkinase_Tyr) // Di-glucose binding within endoplasmic reticulum (Malectin) (1 of 18)	Pkinase_Tyr	Pkinase_Tyr	Pkinase_Tyr,Malectin,	PF07714//PF11721 - Protein tyrosine kinase (Pkinase_Tyr) // Di-glucose binding within endoplasmic reticulum (Malectin) (1 of 18)
VIT_00000213001	GSVIVT01000213001			#VALUE!	#VALUE!		,
VIT_00000214001	GSVIVT01000214001			#VALUE!	#VALUE!		,
VIT_00000215001	GSVIVT01000215001	MORF4L1, MRG15, EAF3		MORF4L1, MRG15, EAF3) (1 of 2)	MORF4L1, MRG15, EAF3	MORF4L1, MRG15, EAF3	MORF4L1, MRG15, EAF3,	K11339 - mortality factor 4-like protein 1 (MORF4L1, MRG15, EAF3) (1 of 2)
VIT_00000216001	GSVIVT01000216001		ATCAD4,CAD,CAD-C,CAD4	1 of 3)	1 of 3		,ATCAD4,CAD,CAD-C,CAD4	PTHR11695:SF574 - CINNAMYL ALCOHOL DEHYDROGENASE 4-RELATED (1 of 3)
VIT_00000217001	GSVIVT01000217001		ATHMA1,HMA1	1 of 1)	1 of 1		,ATHMA1,HMA1	PTHR24093:SF272 - CADMIUM/ZINC-TRANSPORTING ATPASE HMA1, CHLOROPLASTIC-RELATED (1 of 1)
VIT_00000219001	GSVIVT01000219001			#VALUE!	#VALUE!		,
VIT_00000222001	GSVIVT01000222001	Pkinase_Tyr, LRR_8		Pkinase_Tyr) // Leucine rich repeat (LRR_8) (1 of 9)	Pkinase_Tyr	Pkinase_Tyr	Pkinase_Tyr, LRR_8,	PF07714//PF13855 - Protein tyrosine kinase (Pkinase_Tyr) // Leucine rich repeat (LRR_8) (1 of 9)
VIT_00000223001	GSVIVT01000223001	MAPRE	ATEB1C,ATEB1H1,EB1C	MAPRE) (1 of 2)	MAPRE	MAPRE	MAPRE,ATEB1C,ATEB1H1,EB1C	K10436 - microtubule-associated protein, RP/EB family (MAPRE) (1 of 2)
VIT_00000224001	GSVIVT01000224001		ARFA1F,ATARFA1F	1 of 1)	1 of 1		,ARFA1F,ATARFA1F	PTHR11711//PTHR11711:SF184 - ADP RIBOSYLATION FACTOR-RELATED // SUBFAMILY NOT NAMED (1 of 1)
VIT_00000226001	GSVIVT01000226001		CYCD3;2	1 of 2)	1 of 2		,CYCD3;2	PTHR10177:SF216 - CYCLIN-D3-2-RELATED (1 of 2)
VIT_00000227001	GSVIVT01000227001		VFB2	1 of 1)	1 of 1		,VFB2	PTHR24006:SF355 - UBIQUITIN CARBOXYL-TERMINAL HYDROLASE 16 (1 of 1)
VIT_00000228001	GSVIVT01000228001		SDN3	1 of 1)	1 of 1		,SDN3	PTHR12801:SF69 - RNA EXONUCLEASE NEF-SP-RELATED (1 of 1)
VIT_00000229001	GSVIVT01000229001			1 of 3)	1 of 3		,	PTHR11695//PTHR11695:SF578 - ALCOHOL DEHYDROGENASE RELATED // SUBFAMILY NOT NAMED (1 of 3)
VIT_00000230001	GSVIVT01000230001		LCR74,PDF2.5	1 of 2)	1 of 2		,LCR74,PDF2.5	PTHR33147:SF3 - DEFENSIN-LIKE PROTEIN 6 (1 of 2)
VIT_00000232001	GSVIVT01000232001		ATMYB4,MYB4	1 of 1)	1 of 1		,ATMYB4,MYB4	PTHR10641:SF643 - MYB TRANSCRIPTION FACTOR-RELATED (1 of 1)
VIT_00000233001	GSVIVT01000233001			serine/threonine/tyrosine protein kinase) (1 of 6)	serine/threonine/tyrosine protein kinase	serine/threonine/tyrosine protein kinase	,	KOG1164 - Casein kinase (serine/threonine/tyrosine protein kinase) (1 of 6)
VIT_00000234001	GSVIVT01000234001		MIA,PDR2	1 of 1)	1 of 1		,MIA,PDR2	3.6.3.9 - Sodium/potassium-exchanging ATPase / Sodium/potassium-transporting ATPase (1 of 1)
VIT_00000235001	GSVIVT01000235001			#VALUE!	#VALUE!		,
VIT_00000236001	GSVIVT01000236001			#VALUE!	#VALUE!		,
VIT_00000237001	GSVIVT01000237001	TPR_11		TPR_11) (1 of 62)	TPR_11	TPR_11	TPR_11,	PF13414 - TPR repeat (TPR_11) (1 of 62)
VIT_00000238001	GSVIVT01000238001		ATCPK4,CPK4	1 of 1)	1 of 1		,ATCPK4,CPK4	PTHR24349:SF166 - CALCIUM-DEPENDENT PROTEIN KINASE 11-RELATED (1 of 1)
VIT_00000239001	GSVIVT01000239001			1 of 2)	1 of 2		,	PTHR21660:SF6 - F19P19.27 PROTEIN (1 of 2)
VIT_00000240001	GSVIVT01000240001			1 of 2)	1 of 2		,	PTHR21660:SF6 - F19P19.27 PROTEIN (1 of 2)
VIT_00000243001	GSVIVT01000243001			1 of 1)	1 of 1		,	PTHR21347 - CLEFT LIP AND PALATE ASSOCIATED TRANSMEMBRANE PROTEIN-RELATED (1 of 1)
VIT_00000244001	GSVIVT01000244001	PPR		PPR) // PPR repeat family (PPR_2) (1 of 160)	PPR	PPR	PPR,	PF01535//PF13041 - PPR repeat (PPR) // PPR repeat family (PPR_2) (1 of 160)
VIT_00000245001	GSVIVT01000245001		ATSGS3,SGS3	1 of 1)	1 of 1		,ATSGS3,SGS3	PTHR21596:SF12 - PROTEIN SUPPRESSOR OF GENE SILENCING 3 (1 of 1)
VIT_00000246001	GSVIVT01000246001			1 of 1)	1 of 1		,	PTHR22835//PTHR22835:SF192 - ZINC FINGER FYVE DOMAIN CONTAINING PROTEIN // SUBFAMILY NOT NAMED (1 of 1)
VIT_00000247001	GSVIVT01000247001			1 of 1)	1 of 1		,	PTHR15856//PTHR15856:SF29 - PHD FINGER PROTEIN 20-RELATED // SUBFAMILY NOT NAMED (1 of 1)
VIT_00000248001	GSVIVT01000248001	PER47		1 of 1)	1 of 1		PER47,	PTHR31235:SF22 - PEROXIDASE 47 (1 of 1)
VIT_00000249001	GSVIVT01000249001			1 of 1)	1 of 1		,	PTHR23137:SF8 - GOT1/SFT2-LIKE VESCICLE TRANSPORT PROTEIN (1 of 1)
VIT_00000250001	GSVIVT01000250001		ATHB21,HB21,ZFHD4	#VALUE!	#VALUE!		,ATHB21,HB21,ZFHD4
VIT_00000251001	GSVIVT01000251001	DOPA		DOPA) (1 of 2)	DOPA	DOPA	DOPA,	K15777 - 4,5-DOPA dioxygenase extradiol (DOPA) (1 of 2)
VIT_00000252001	GSVIVT01000252001	SETD6		SETD6) (1 of 1)	SETD6	SETD6	SETD6,	K05302 - SET domain-containing protein 6 (SETD6) (1 of 1)
VIT_00000253001	GSVIVT01000253001			1 of 1)	1 of 1		,	KOG4843 - Uncharacterized conserved protein (1 of 1)
VIT_00000254001	GSVIVT01000254001	DDE_Tnp_4		DDE_Tnp_4) (1 of 2)	DDE_Tnp_4	DDE_Tnp_4	DDE_Tnp_4,	PF13359 - DDE superfamily endonuclease (DDE_Tnp_4) (1 of 2)
VIT_00000255001	GSVIVT01000255001			#VALUE!	#VALUE!		,
VIT_00000256001	GSVIVT01000256001	MAPKKK19	MAPKKK21	1 of 4)	1 of 4		MAPKKK19,MAPKKK21	PTHR24361:SF334 - MITOGEN-ACTIVATED PROTEIN KINASE KINASE KINASE 19-RELATED (1 of 4)
VIT_00000257001	GSVIVT01000257001			1 of 1)	1 of 1		,	KOG4508 - Uncharacterized conserved protein (1 of 1)
VIT_00000258001	GSVIVT01000258001		AtCXE18,CXE18	1 of 3)	1 of 3		,AtCXE18,CXE18	PTHR23024//PTHR23024:SF174 - MEMBER OF 'GDXG' FAMILY OF LIPOLYTIC ENZYMES // SUBFAMILY NOT NAMED (1 of 3)
VIT_00000259001	GSVIVT01000259001		ATLCB1,EMB2779,FBR11,LCB1	1 of 1)	1 of 1		,ATLCB1,EMB2779,FBR11,LCB1	PTHR13693:SF2 - SERINE PALMITOYLTRANSFERASE 1 (1 of 1)
VIT_00000260001	GSVIVT01000260001			#VALUE!	#VALUE!		,
VIT_00000261001	GSVIVT01000261001			Smr) (1 of 3)	Smr	Smr	,	PF01713 - Smr domain (Smr) (1 of 3)
VIT_00000262001	GSVIVT01000262001	DNMT1, dcm		cytosine-5)-methyltransferase 1 (DNMT1, dcm) (1 of 5)	cytosine-5	cytosine-5	DNMT1, dcm,	K00558 - DNA (cytosine-5)-methyltransferase 1 (DNMT1, dcm) (1 of 5)
VIT_00000263001	GSVIVT01000263001	DNMT1, dcm	DDM2,DMT01,DMT1,MET1,MET2,METI	cytosine-5)-methyltransferase 1 (DNMT1, dcm) (1 of 5)	cytosine-5	cytosine-5	DNMT1, dcm,DDM2,DMT01,DMT1,MET1,MET2,METI	K00558 - DNA (cytosine-5)-methyltransferase 1 (DNMT1, dcm) (1 of 5)
VIT_00000264001	GSVIVT01000264001		ATCLC-C,CLC-C	1 of 1)	1 of 1		,ATCLC-C,CLC-C	PTHR11689:SF91 - CHLORIDE CHANNEL PROTEIN CLC-C (1 of 1)
VIT_00000265001	GSVIVT01000265001			#VALUE!	#VALUE!		,
VIT_00000266001	GSVIVT01000266001	CCT3, TRIC5		CCT3, TRIC5) (1 of 2)	CCT3, TRIC5	CCT3, TRIC5	CCT3, TRIC5,	K09495 - T-complex protein 1 subunit gamma (CCT3, TRIC5) (1 of 2)
VIT_00000268001	GSVIVT01000268001			#VALUE!	#VALUE!		,
VIT_00000269001	GSVIVT01000269001			1 of 1)	1 of 1		,	PTHR14445//PTHR14445:SF40 - GRB10 INTERACTING GYF PROTEIN // SUBFAMILY NOT NAMED (1 of 1)
VIT_00000270001	GSVIVT01000270001			#VALUE!	#VALUE!		,
VIT_00000271001	GSVIVT01000271001			1 of 2)	1 of 2		,	PTHR14445:SF39 - SWIB/MDM2, PLUS-3 AND GYF DOMAIN-CONTAINING PROTEIN-RELATED (1 of 2)
VIT_00000273001	GSVIVT01000273001			1 of 1)	1 of 1		,	PTHR13856//PTHR13856:SF97 - VHS DOMAIN CONTAINING PROTEIN FAMILY // SUBFAMILY NOT NAMED (1 of 1)
VIT_00000275001	GSVIVT01000275001			1 of 1)	1 of 1		,	PTHR12668:SF5 - UPF0136 MEMBRANE PROTEIN YJR085C (1 of 1)
VIT_00000277001	GSVIVT01000277001	APC8,CDC23	APC8,CDC23	APC8, CDC23) (1 of 2)	APC8, CDC23	APC8, CDC23	APC8,CDC23,APC8,CDC23	K03355 - anaphase-promoting complex subunit 8 (APC8, CDC23) (1 of 2)
VIT_00000278001	GSVIVT01000278001			#VALUE!	#VALUE!		,
VIT_00000280001	GSVIVT01000280001	EPC		EPC) (1 of 1)	EPC	EPC	EPC,	K11322 - enhancer of polycomb-like protein (EPC) (1 of 1)
VIT_00000282001	GSVIVT01000282001	ANXD3	ANN3,ANNAT3	1 of 12)	1 of 12		ANXD3,ANN3,ANNAT3	PTHR10502:SF99 - ANNEXIN D3 (1 of 12)
VIT_00000284001	GSVIVT01000284001	ANXD3	ANN3,ANNAT3	1 of 12)	1 of 12		ANXD3,ANN3,ANNAT3	PTHR10502:SF99 - ANNEXIN D3 (1 of 12)
VIT_00000285001	GSVIVT01000285001	ANXD3	ANN3,ANNAT3	1 of 12)	1 of 12		ANXD3,ANN3,ANNAT3	PTHR10502:SF99 - ANNEXIN D3 (1 of 12)
VIT_00000286001	GSVIVT01000286001	ANXD3	ANNAT8	1 of 12)	1 of 12		ANXD3,ANNAT8	PTHR10502:SF99 - ANNEXIN D3 (1 of 12)
VIT_00000287001	GSVIVT01000287001	ANXD4	ANNAT8	1 of 5)	1 of 5		ANXD4,ANNAT8	PTHR10502:SF104 - ANNEXIN D4 (1 of 5)
VIT_00000288001	GSVIVT01000288001			1 of 2)	1 of 2		,	PTHR23023//PTHR23023:SF114 - DIMETHYLANILINE MONOOXYGENASE // SUBFAMILY NOT NAMED (1 of 2)
VIT_00000289001	GSVIVT01000289001	ANXD3	ANN3,ANNAT3	1 of 12)	1 of 12		ANXD3,ANN3,ANNAT3	PTHR10502:SF99 - ANNEXIN D3 (1 of 12)
VIT_00000290001	GSVIVT01000290001	ANXA7_11	ANN3,ANNAT3	ANXA7_11) (1 of 1)	ANXA7_11	ANXA7_11	ANXA7_11,ANN3,ANNAT3	K17095 - annexin A7/11 (ANXA7_11) (1 of 1)
VIT_00000293001	GSVIVT01000293001	ANXD4	ANNAT4	1 of 5)	1 of 5		ANXD4,ANNAT4	PTHR10502:SF104 - ANNEXIN D4 (1 of 5)
VIT_00000297001	GSVIVT01000297001		AtRLP15,RLP15	1 of 1)	1 of 1		,AtRLP15,RLP15	2.7.11.1 - Non-specific serine/threonine protein kinase / Threonine-specific protein kinase (1 of 1)
VIT_00000299001	GSVIVT01000299001	ANXD3	ANN3,ANNAT3	1 of 12)	1 of 12		ANXD3,ANN3,ANNAT3	PTHR10502:SF99 - ANNEXIN D3 (1 of 12)
VIT_00000300001	GSVIVT01000300001	ANXD3	ANN3,ANNAT3	1 of 12)	1 of 12		ANXD3,ANN3,ANNAT3	PTHR10502:SF99 - ANNEXIN D3 (1 of 12)
VIT_00000301001	GSVIVT01000301001			#VALUE!	#VALUE!		,
VIT_00000303001	GSVIVT01000303001	ANXD4	ANNAT8	1 of 5)	1 of 5		ANXD4,ANNAT8	PTHR10502:SF104 - ANNEXIN D4 (1 of 5)
VIT_00000305001	GSVIVT01000305001			#VALUE!	#VALUE!		,
VIT_00000307001	GSVIVT01000307001	ANXD3	ANN3,ANNAT3	1 of 12)	1 of 12		ANXD3,ANN3,ANNAT3	PTHR10502:SF99 - ANNEXIN D3 (1 of 12)
VIT_00000309001	GSVIVT01000309001			#VALUE!	#VALUE!		,
VIT_00000310001	GSVIVT01000310001	ANXD4	ANNAT8	1 of 5)	1 of 5		ANXD4,ANNAT8	PTHR10502:SF104 - ANNEXIN D4 (1 of 5)
VIT_00000312001	GSVIVT01000312001			#VALUE!	#VALUE!		,
VIT_00000313001	GSVIVT01000313001	Ulp1	ULP1A	1 of 47)	1 of 47		Ulp1,ULP1A	3.4.22.68 - Ulp1 peptidase / Ulp1 protease (1 of 47)
VIT_00000315001	GSVIVT01000315001		KTF1,SPT5L	1 of 5)	1 of 5		,KTF1,SPT5L	PTHR11125:SF8 - KOW DOMAIN-CONTAINING TRANSCRIPTION FACTOR 1 (1 of 5)
VIT_00000316001	GSVIVT01000316001		GPPS,GPS1	geranyl-diphosphate specific) / Solanesyl-diphosphate synthase (1 of 4)	geranyl-diphosphate specific	geranyl-diphosphate specific	,GPPS,GPS1	2.5.1.84 - All-trans-nonaprenyl-diphosphate synthase (geranyl-diphosphate specific) / Solanesyl-diphosphate synthase (1 of 4)
VIT_00000318001	GSVIVT01000318001	HDAC	HD2C,HDT3	1 of 21)	1 of 21		HDAC,HD2C,HDT3	3.5.1.98 - Histone deacetylase / HDAC (1 of 21)
VIT_00000319001	GSVIVT01000319001	Ulp1	ULP1A	1 of 47)	1 of 47		Ulp1,ULP1A	3.4.22.68 - Ulp1 peptidase / Ulp1 protease (1 of 47)
VIT_00000320001	GSVIVT01000320001	TB2_DP1_HVA22, zf-met	ATHVA22A,HVA22A	TB2_DP1_HVA22) // Zinc-finger of C2H2 type (zf-met) (1 of 4)	TB2_DP1_HVA22	TB2_DP1_HVA22	TB2_DP1_HVA22, zf-met,ATHVA22A,HVA22A	PF03134//PF12874 - TB2/DP1, HVA22 family (TB2_DP1_HVA22) // Zinc-finger of C2H2 type (zf-met) (1 of 4)
VIT_00000324001	GSVIVT01000324001	HVA22	ATHVA22A,HVA22A	1 of 10)	1 of 10		HVA22,ATHVA22A,HVA22A	PTHR12300//PTHR12300:SF43 - HVA22-LIKE PROTEINS // SUBFAMILY NOT NAMED (1 of 10)
VIT_00000325001	GSVIVT01000325001	YOP1/TB2/DP1/HVA22	ATHVA22A,HVA22A	YOP1/TB2/DP1/HVA22 family) (1 of 4)	YOP1/TB2/DP1/HVA22 family	YOP1/TB2/DP1/HVA22 family	YOP1/TB2/DP1/HVA22,ATHVA22A,HVA22A	KOG1725 - Protein involved in membrane traffic (YOP1/TB2/DP1/HVA22 family) (1 of 4)
VIT_00000327001	GSVIVT01000327001		ATHVA22C,HVA22C	1 of 10)	1 of 10		,ATHVA22C,HVA22C	PTHR12300//PTHR12300:SF43 - HVA22-LIKE PROTEINS // SUBFAMILY NOT NAMED (1 of 10)
VIT_00000328001	GSVIVT01000328001			1 of 1)	1 of 1		,	PTHR23067//PTHR23067:SF46 - DOUBLE-STRANDED RNA-BINDING ZINC FINGER PROTEIN // SUBFAMILY NOT NAMED (1 of 1)
VIT_00000330001	GSVIVT01000330001		ATHVA22A,HVA22A	1 of 10)	1 of 10		,ATHVA22A,HVA22A	PTHR12300//PTHR12300:SF43 - HVA22-LIKE PROTEINS // SUBFAMILY NOT NAMED (1 of 10)
VIT_00000331001	GSVIVT01000331001	TB2_DP1_HVA22, zf-met	ATHVA22A,HVA22A	TB2_DP1_HVA22) // Zinc-finger of C2H2 type (zf-met) (1 of 4)	TB2_DP1_HVA22	TB2_DP1_HVA22	TB2_DP1_HVA22, zf-met,ATHVA22A,HVA22A	PF03134//PF12874 - TB2/DP1, HVA22 family (TB2_DP1_HVA22) // Zinc-finger of C2H2 type (zf-met) (1 of 4)
VIT_00000333001	GSVIVT01000333001	GCH1, folE		GCH1, folE) (1 of 2)	GCH1, folE	GCH1, folE	GCH1, folE,	K01495 - GTP cyclohydrolase I (GCH1, folE) (1 of 2)
VIT_00000334001	GSVIVT01000334001			#VALUE!	#VALUE!		,
VIT_00000336001	GSVIVT01000336001	mmsA, iolA, ALDH6A1	ALDH6B2	acetylating) / methylmalonate-semialdehyde dehydrogenase (mmsA, iolA, ALDH6A1) (1 of 2)	acetylating	acetylating	mmsA, iolA, ALDH6A1,ALDH6B2	K00140 - malonate-semialdehyde dehydrogenase (acetylating) / methylmalonate-semialdehyde dehydrogenase (mmsA, iolA, ALDH6A1) (1 of 2)
VIT_00000338001	GSVIVT01000338001	mmsA, iolA, ALDH6A1	ALDH6B2	acetylating) / methylmalonate-semialdehyde dehydrogenase (mmsA, iolA, ALDH6A1) (1 of 2)	acetylating	acetylating	mmsA, iolA, ALDH6A1,ALDH6B2	K00140 - malonate-semialdehyde dehydrogenase (acetylating) / methylmalonate-semialdehyde dehydrogenase (mmsA, iolA, ALDH6A1) (1 of 2)
VIT_00000339001	GSVIVT01000339001			#VALUE!	#VALUE!		,
VIT_00000343001	GSVIVT01000343001			#VALUE!	#VALUE!		,
VIT_00000345001	GSVIVT01000345001		ATMYA1,MYA1,XI-1	1 of 3)	1 of 3		,ATMYA1,MYA1,XI-1	PTHR13140//PTHR13140:SF435 - MYOSIN // SUBFAMILY NOT NAMED (1 of 3)
VIT_00000347001	GSVIVT01000347001			#VALUE!	#VALUE!		,
VIT_00000349001	GSVIVT01000349001	WAK	WAKL1	1 of 1)	1 of 1		WAK,WAKL1	PTHR33491:SF5 - WALL ASSOCIATED KINASE-LIKE 7 (1 of 1)
VIT_00000350001	GSVIVT01000350001	WAK		1 of 7)	1 of 7		WAK,	PTHR27005:SF7 - WALL-ASSOCIATED RECEPTOR KINASE-LIKE 1-RELATED (1 of 7)
VIT_00000351001	GSVIVT01000351001		HKL3	glucokinase) (1 of 10)	glucokinase	glucokinase	,HKL3	2.7.1.1 - Hexokinase / Hexokinase type IV (glucokinase) (1 of 10)
VIT_00000352001	GSVIVT01000352001	WAK	ATWAKL10,WAKL10	Pkinase) // Wall-associated kinase (WAK) // Wall-associated receptor kinase galacturonan-binding (GUB_WAK_bind) (1 of 1)	Pkinase	Pkinase	WAK,ATWAKL10,WAKL10	PF00069//PF08488//PF13947 - Protein kinase domain (Pkinase) // Wall-associated kinase (WAK) // Wall-associated receptor kinase galacturonan-binding (GUB_WAK_bind) (1 of 1)
VIT_00000354001	GSVIVT01000354001	WAK		1 of 7)	1 of 7		WAK,	PTHR27005:SF7 - WALL-ASSOCIATED RECEPTOR KINASE-LIKE 1-RELATED (1 of 7)
VIT_00000357001	GSVIVT01000357001	KIF22		1 of 3)	1 of 3		KIF22,	PTHR24115:SF462 - KINESIN-LIKE PROTEIN KIF22 (1 of 3)
VIT_00000358001	GSVIVT01000358001		HKL3	glucokinase) (1 of 10)	glucokinase	glucokinase	,HKL3	2.7.1.1 - Hexokinase / Hexokinase type IV (glucokinase) (1 of 10)
VIT_00000361001	GSVIVT01000361001			#VALUE!	#VALUE!		,
VIT_00000363001	GSVIVT01000363001			1 of 2)	1 of 2		,	PTHR12956//PTHR12956:SF24 - ALKALINE CERAMIDASE-RELATED // SUBFAMILY NOT NAMED (1 of 2)
VIT_00000364001	GSVIVT01000364001	PPR		PPR_2) (1 of 440)	PPR_2	PPR_2	PPR,	PF13041 - PPR repeat family (PPR_2) (1 of 440)
VIT_00000371001	GSVIVT01000371001			1 of 3)	1 of 3		,	PTHR16023 - TAX1 BINDING PROTEIN-RELATED (1 of 3)
VIT_00000374001	GSVIVT01000374001			#VALUE!	#VALUE!		,
VIT_00000378001	GSVIVT01000378001		PPAN	#VALUE!	#VALUE!		,PPAN
VIT_00000380001	GSVIVT01000380001	CALM	ACAM-2,CAM5	CALM) (1 of 3)	CALM	CALM	CALM,ACAM-2,CAM5	K02183 - calmodulin (CALM) (1 of 3)
VIT_00000381001	GSVIVT01000381001			#VALUE!	#VALUE!		,
VIT_00000383001	GSVIVT01000383001			1 of 1)	1 of 1		,	PTHR20531:SF1 - N-ALPHA-ACETYLTRANSFERASE 40 (1 of 1)
VIT_00000386001	GSVIVT01000386001		AtHB34,HB34	1 of 1)	1 of 1		,AtHB34,HB34	PTHR31948:SF16 - ZINC-FINGER HOMEODOMAIN PROTEIN 14 (1 of 1)
VIT_00000389001	GSVIVT01000389001		ACD1,ATACD1,D-CDES	1 of 2)	1 of 2		,ACD1,ATACD1,D-CDES	PTHR10314:SF79 - DOF-TYPE TRANSCRIPTION FACTOR TMO6 (1 of 2)
VIT_00000391001	GSVIVT01000391001		GAD,GAD1	1 of 4)	1 of 4		,GAD,GAD1	4.1.1.15 - Glutamate decarboxylase / L-glutamate 1-carboxy-lyase (1 of 4)
VIT_00000394001	GSVIVT01000394001			#VALUE!	#VALUE!		,
VIT_00000395001	GSVIVT01000395001	F-box		F-box) (1 of 71)	F-box	F-box	F-box,	PF00646 - F-box domain (F-box) (1 of 71)
VIT_00000397001	GSVIVT01000397001			1 of 1)	1 of 1		,	PTHR11614//PTHR11614:SF97 - PHOSPHOLIPASE-RELATED // SUBFAMILY NOT NAMED (1 of 1)
VIT_00000399001	GSVIVT01000399001			1 of 2)	1 of 2		,	PTHR11614:SF96 - ALPHA/BETA FOLD HYDROLASE FAMILY PROTEIN (1 of 2)
VIT_00000400001	GSVIVT01000400001	BTB, NPH3		BTB) // NPH3 family (NPH3) (1 of 17)	BTB	BTB	BTB, NPH3,	PF00651//PF03000 - BTB/POZ domain (BTB) // NPH3 family (NPH3) (1 of 17)
VIT_00000401001	GSVIVT01000401001	ISPS	ATTPS03,TPS03	1 of 2)	1 of 2		ISPS,ATTPS03,TPS03	4.2.3.27 - Isoprene synthase / ISPS (1 of 2)
VIT_00000402001	GSVIVT01000402001		ATTPS-CIN,TPS-CIN	E)-beta-ocimene synthase / Beta-ocimene synthase (1 of 1)	E		,ATTPS-CIN,TPS-CIN	4.2.3.105//4.2.3.106 - (E)-beta-ocimene synthase / Beta-ocimene synthase (1 of 1)
VIT_00000403001	GSVIVT01000403001	ISPS	ATTPS-CIN,TPS-CIN	1 of 2)	1 of 2		ISPS,ATTPS-CIN,TPS-CIN	4.2.3.27 - Isoprene synthase / ISPS (1 of 2)
VIT_00000405001	GSVIVT01000405001			1 of 10)	1 of 10		,	PTHR19376 - DNA-DIRECTED RNA POLYMERASE (1 of 10)
VIT_00000409001	GSVIVT01000409001			#VALUE!	#VALUE!		,
VIT_00000410001	GSVIVT01000410001		TPS02	1 of 2)	1 of 2		,TPS02	3.1.7.11 - Geranyl diphosphate diphosphatase / Geranyl pyrophosphate pyrophosphatase (1 of 2)
VIT_00000411001	GSVIVT01000411001			#VALUE!	#VALUE!		,
VIT_00000412001	GSVIVT01000412001			#VALUE!	#VALUE!		,
VIT_00000413001	GSVIVT01000413001			#VALUE!	#VALUE!		,
VIT_00000414001	GSVIVT01000414001		TPS02	1 of 2)	1 of 2		,TPS02	3.1.7.11 - Geranyl diphosphate diphosphatase / Geranyl pyrophosphate pyrophosphatase (1 of 2)
VIT_00000415001	GSVIVT01000415001	RABGGTB	AtRGTB2,RGTB2	RABGGTB) (1 of 2)	RABGGTB	RABGGTB	RABGGTB,AtRGTB2,RGTB2	K05956 - geranylgeranyl transferase type-2 subunit beta [EC:2.5.1.60] (RABGGTB) (1 of 2)
VIT_00000416001	GSVIVT01000416001		XTH9	1 of 1)	1 of 1		,XTH9	PTHR31062:SF11 - XYLOGLUCAN ENDOTRANSGLUCOSYLASE/HYDROLASE PROTEIN 9 (1 of 1)
VIT_00000419001	GSVIVT01000419001			1 of 1)	1 of 1		,	PTHR10108//PTHR10108:SF914 - METHYLTRANSFERASE // SUBFAMILY NOT NAMED (1 of 1)
VIT_00000420001	GSVIVT01000420001	PPR_2,DYW_deaminase	MEF22	PPR_2) // DYW family of nucleic acid deaminases (DYW_deaminase) (1 of 7)	PPR_2	PPR_2	PPR_2,DYW_deaminase,MEF22	PF13041//PF14432 - PPR repeat family (PPR_2) // DYW family of nucleic acid deaminases (DYW_deaminase) (1 of 7)
VIT_00000421001	GSVIVT01000421001			#VALUE!	#VALUE!		,
VIT_00000422001	GSVIVT01000422001		DFL1,GH3.6	1 of 2)	1 of 2		,DFL1,GH3.6	PTHR31901:SF2 - INDOLE-3-ACETIC ACID-AMIDO SYNTHETASE GH3.5-RELATED (1 of 2)
VIT_00000423001	GSVIVT01000423001			#VALUE!	#VALUE!		,
VIT_00000424001	GSVIVT01000424001			1 of 1)	1 of 1		,	2.7.11.1 - Non-specific serine/threonine protein kinase / Threonine-specific protein kinase (1 of 1)
VIT_00000425001	GSVIVT01000425001	Pkinase, S_locus_glycop, B_lectin, PAN_2, DUF3403		Pkinase) // S-locus glycoprotein domain (S_locus_glycop) // D-mannose binding lectin (B_lectin) // PAN-like domain (PAN_2) // Domain of unknown function (DUF3403) (DUF3403) (1 of 1)	Pkinase	Pkinase	Pkinase, S_locus_glycop, B_lectin, PAN_2, DUF3403,	PF00069//PF00954//PF01453//PF08276//PF11883 - Protein kinase domain (Pkinase) // S-locus glycoprotein domain (S_locus_glycop) // D-mannose binding lectin (B_lectin) // PAN-like domain (PAN_2) // Domain of unknown function (DUF3403) (DUF3403) (1 of 1)
VIT_00000426001	GSVIVT01000426001	WAK		Pkinase_Tyr) // PAN-like domain (PAN_2) // Wall-associated receptor kinase galacturonan-binding (GUB_WAK_bind) (1 of 1)	Pkinase_Tyr	Pkinase_Tyr	WAK,	PF07714//PF08276//PF13947 - Protein tyrosine kinase (Pkinase_Tyr) // PAN-like domain (PAN_2) // Wall-associated receptor kinase galacturonan-binding (GUB_WAK_bind) (1 of 1)
VIT_00000427001	GSVIVT01000427001			1 of 1)	1 of 1		,	2.7.11.1 - Non-specific serine/threonine protein kinase / Threonine-specific protein kinase (1 of 1)
VIT_00000428001	GSVIVT01000428001	WAK		S_locus_glycop) // Protein tyrosine kinase (Pkinase_Tyr) // PAN-like domain (PAN_2) // Wall-associated receptor kinase galacturonan-binding (GUB_WAK_bind) (1 of 2)	S_locus_glycop	S_locus_glycop	WAK,	PF00954//PF07714//PF08276//PF13947 - S-locus glycoprotein domain (S_locus_glycop) // Protein tyrosine kinase (Pkinase_Tyr) // PAN-like domain (PAN_2) // Wall-associated receptor kinase galacturonan-binding (GUB_WAK_bind) (1 of 2)
VIT_00000429001	GSVIVT01000429001			1 of 1)	1 of 1		,	2.7.11.1 - Non-specific serine/threonine protein kinase / Threonine-specific protein kinase (1 of 1)
VIT_00000432001	GSVIVT01000432001	WAK	ARK1,RK1	S_locus_glycop) // Protein tyrosine kinase (Pkinase_Tyr) // PAN-like domain (PAN_2) // Wall-associated receptor kinase galacturonan-binding (GUB_WAK_bind) (1 of 2)	S_locus_glycop	S_locus_glycop	WAK,ARK1,RK1	PF00954//PF07714//PF08276//PF13947 - S-locus glycoprotein domain (S_locus_glycop) // Protein tyrosine kinase (Pkinase_Tyr) // PAN-like domain (PAN_2) // Wall-associated receptor kinase galacturonan-binding (GUB_WAK_bind) (1 of 2)
VIT_00000436001	GSVIVT01000436001			#VALUE!	#VALUE!		,
VIT_00000437001	GSVIVT01000437001	WAK		S_locus_glycop) // D-mannose binding lectin (B_lectin) // Protein tyrosine kinase (Pkinase_Tyr) // PAN-like domain (PAN_2) // Wall-associated receptor kinase galacturonan-binding (GUB_WAK_bind) (1 of 1)	S_locus_glycop	S_locus_glycop	WAK,	PF00954//PF01453//PF07714//PF08276//PF13947 - S-locus glycoprotein domain (S_locus_glycop) // D-mannose binding lectin (B_lectin) // Protein tyrosine kinase (Pkinase_Tyr) // PAN-like domain (PAN_2) // Wall-associated receptor kinase galacturonan-binding (GUB_WAK_bind) (1 of 1)
VIT_00000438001	GSVIVT01000438001	WAK		S_locus_glycop) // Protein tyrosine kinase (Pkinase_Tyr) // Wall-associated receptor kinase galacturonan-binding (GUB_WAK_bind) (1 of 1)	S_locus_glycop	S_locus_glycop	WAK,	PF00954//PF07714//PF13947 - S-locus glycoprotein domain (S_locus_glycop) // Protein tyrosine kinase (Pkinase_Tyr) // Wall-associated receptor kinase galacturonan-binding (GUB_WAK_bind) (1 of 1)
VIT_00000440001	GSVIVT01000440001			1 of 2)	1 of 2		,	PTHR31717:SF7 - B-BOX DOMAIN PROTEIN 26-RELATED (1 of 2)
VIT_00000441001	GSVIVT01000441001	FXN	ATFH,FH	FXN) (1 of 1)	FXN	FXN	FXN,ATFH,FH	K19054 - frataxin (FXN) (1 of 1)
VIT_00000442001	GSVIVT01000442001			1 of 2)	1 of 2		,	PTHR24365:SF368 - OUTER ARM DYNEIN LIGHT CHAIN 1 PROTEIN (1 of 2)
VIT_00000443001	GSVIVT01000443001	Usp		Usp) (1 of 36)	Usp	Usp	Usp,	PF00582 - Universal stress protein family (Usp) (1 of 36)
VIT_00000444001	GSVIVT01000444001	DCLRE1B, SNM1B		DCLRE1B, SNM1B) (1 of 1)	DCLRE1B, SNM1B	DCLRE1B, SNM1B	DCLRE1B, SNM1B,	K15341 - DNA cross-link repair 1B protein [EC:3.1.-.-] (DCLRE1B, SNM1B) (1 of 1)
VIT_00000445001	GSVIVT01000445001			S_locus_glycop) // D-mannose binding lectin (B_lectin) // PAN-like domain (PAN_2) (1 of 6)	S_locus_glycop	S_locus_glycop	,	PF00954//PF01453//PF08276 - S-locus glycoprotein domain (S_locus_glycop) // D-mannose binding lectin (B_lectin) // PAN-like domain (PAN_2) (1 of 6)
VIT_00000446001	GSVIVT01000446001			DUF789) (DUF789) (1 of 9)	DUF789	DUF789	,	PF05623 - Protein of unknown function (DUF789) (DUF789) (1 of 9)
VIT_00000448001	GSVIVT01000448001			#VALUE!	#VALUE!		,
VIT_00000449001	GSVIVT01000449001	MYB	ATMYB15,ATY19,MYB15	1 of 2)	1 of 2		MYB,ATMYB15,ATY19,MYB15	PTHR10641//PTHR10641:SF541 - MYB-LIKE DNA-BINDING PROTEIN MYB // SUBFAMILY NOT NAMED (1 of 2)
VIT_00000450001	GSVIVT01000450001	MYB	ATMYB15,ATY19,MYB15	1 of 2)	1 of 2		MYB,ATMYB15,ATY19,MYB15	PTHR10641//PTHR10641:SF541 - MYB-LIKE DNA-BINDING PROTEIN MYB // SUBFAMILY NOT NAMED (1 of 2)
VIT_00000451001	GSVIVT01000451001		CYCD6;1	1 of 1)	1 of 1		,CYCD6;1	PTHR10177:SF188 - CYCLIN-D6-1-RELATED (1 of 1)
VIT_00000452001	GSVIVT01000452001			#VALUE!	#VALUE!		,
VIT_00000453001	GSVIVT01000453001		PETC,PGR1	1 of 3)	1 of 3		,PETC,PGR1	1.10.9.1 - Plastoquinol--plastocyanin reductase / Cytochrome b6f complex (1 of 3)
VIT_00000454001	GSVIVT01000454001			1 of 1)	1 of 1		,	PTHR11999//PTHR11999:SF93 - GROUP II PYRIDOXAL-5-PHOSPHATE DECARBOXYLASE // SUBFAMILY NOT NAMED (1 of 1)
VIT_00000457001	GSVIVT01000457001	ENT2	ATENT3,ENT3,FUR1	1 of 1)	1 of 1		ENT2,ATENT3,ENT3,FUR1	PTHR10332:SF30 - EQUILIBRATIVE NUCLEOTIDE TRANSPORTER 2 (1 of 1)
VIT_00000458001	GSVIVT01000458001			#VALUE!	#VALUE!		,
VIT_00000459001	GSVIVT01000459001			#VALUE!	#VALUE!		,
VIT_00000460001	GSVIVT01000460001	MYB	ATM4,ATMYB102,MYB102	1 of 3)	1 of 3		MYB,ATM4,ATMYB102,MYB102	PTHR10641:SF586 - MYB TRANSCRIPTION FACTOR-RELATED (1 of 3)
VIT_00000461001	GSVIVT01000461001			1 of 5)	1 of 5		,	2.3.1.171 - Anthocyanin 6''-O-malonyltransferase / 3MaT (1 of 5)
VIT_00000464001	GSVIVT01000464001			1 of 5)	1 of 5		,	2.3.1.171 - Anthocyanin 6''-O-malonyltransferase / 3MaT (1 of 5)
VIT_00000465001	GSVIVT01000465001			#VALUE!	#VALUE!		,
VIT_00000467001	GSVIVT01000467001			#VALUE!	#VALUE!		,
VIT_00000468001	GSVIVT01000468001			1 of 5)	1 of 5		,	2.3.1.171 - Anthocyanin 6''-O-malonyltransferase / 3MaT (1 of 5)
VIT_00000469001	GSVIVT01000469001			1 of 5)	1 of 5		,	2.3.1.171 - Anthocyanin 6''-O-malonyltransferase / 3MaT (1 of 5)
VIT_00000470001	GSVIVT01000470001			1 of 5)	1 of 5		,	2.3.1.171 - Anthocyanin 6''-O-malonyltransferase / 3MaT (1 of 5)
VIT_00000472001	GSVIVT01000472001			1 of 6)	1 of 6		,	PTHR31625:SF2 - COUMAROYL-COA:ANTHOCYANIDIN 3-O-GLUCOSIDE-6''-O-COUMAROYLTRANSFERASE 1-RELATED (1 of 6)
VIT_00000477001	GSVIVT01000477001	COMT	ATOMT1,OMT1	E2.1.1.68, COMT) (1 of 6)	E2.1.1.68, COMT	E2.1.1.68, COMT	COMT,ATOMT1,OMT1	K13066 - caffeic acid 3-O-methyltransferase (E2.1.1.68, COMT) (1 of 6)
VIT_00000481001	GSVIVT01000481001		ETHE1,GLX2-3,GLY3	1 of 2)	1 of 2		,ETHE1,GLX2-3,GLY3	1.13.11.18 - Persulfide dioxygenase / Sulfur oxygenase (1 of 2)
VIT_00000482001	GSVIVT01000482001			1 of 2)	1 of 2		,	PTHR10052//PTHR10052:SF9 - 60S RIBOSOMAL PROTEIN L18A // SUBFAMILY NOT NAMED (1 of 2)
VIT_00000483001	GSVIVT01000483001			#VALUE!	#VALUE!		,
VIT_00000485001	GSVIVT01000485001	RP-L18Ae, RPL18A		RP-L18Ae, RPL18A) (1 of 2)	RP-L18Ae, RPL18A	RP-L18Ae, RPL18A	RP-L18Ae, RPL18A,	K02882 - large subunit ribosomal protein L18Ae (RP-L18Ae, RPL18A) (1 of 2)
VIT_00000491001	GSVIVT01000491001		CYP72A15	1 of 8)	1 of 8		,CYP72A15	PTHR24282:SF53 - CYTOCHROME P450-RELATED (1 of 8)
VIT_00000492001	GSVIVT01000492001			#VALUE!	#VALUE!		,
VIT_00000493001	GSVIVT01000493001		CYP72A15	1 of 8)	1 of 8		,CYP72A15	PTHR24282:SF53 - CYTOCHROME P450-RELATED (1 of 8)
VIT_00000494001	GSVIVT01000494001		CYP72A15	1 of 8)	1 of 8		,CYP72A15	PTHR24282:SF53 - CYTOCHROME P450-RELATED (1 of 8)
VIT_00000497001	GSVIVT01000497001		CYP72A15	1 of 17)	1 of 17		,CYP72A15	1.14.13.173 - 11-oxo-beta-amyrin 30-oxidase / CYP72A154 (1 of 17)
VIT_00000499001	GSVIVT01000499001		CYP72A15	1 of 18)	1 of 18		,CYP72A15	PTHR24282//PTHR24282:SF16 - CYTOCHROME P450 FAMILY MEMBER // SUBFAMILY NOT NAMED (1 of 18)
VIT_00000500001	GSVIVT01000500001		ULP1A	1 of 47)	1 of 47		,ULP1A	3.4.22.68 - Ulp1 peptidase / Ulp1 protease (1 of 47)
VIT_00000503001	GSVIVT01000503001		ATSUMO2,SUM2,SUMO 2,SUMO2	1 of 5)	1 of 5		,ATSUMO2,SUM2,SUMO 2,SUMO2	PTHR10562//PTHR10562:SF26 - SMALL UBIQUITIN-RELATED MODIFIER // SUBFAMILY NOT NAMED (1 of 5)
VIT_00000504001	GSVIVT01000504001		CYP72A7	1 of 18)	1 of 18		,CYP72A7	PTHR24282//PTHR24282:SF16 - CYTOCHROME P450 FAMILY MEMBER // SUBFAMILY NOT NAMED (1 of 18)
VIT_00000505001	GSVIVT01000505001			#VALUE!	#VALUE!		,
VIT_00000506001	GSVIVT01000506001		CYP72A15	1 of 8)	1 of 8		,CYP72A15	PTHR24282:SF53 - CYTOCHROME P450-RELATED (1 of 8)
VIT_00000509001	GSVIVT01000509001			#VALUE!	#VALUE!		,
VIT_00000511001	GSVIVT01000511001			#VALUE!	#VALUE!		,
VIT_00000512001	GSVIVT01000512001			#VALUE!	#VALUE!		,
VIT_00000514001	GSVIVT01000514001			1 of 1)	1 of 1		,	PTHR10566:SF86 - ABC1 PROTEIN KINASE 6 (1 of 1)
VIT_00000515001	GSVIVT01000515001		ATCYCD2;1,CYCD2;1	1 of 2)	1 of 2		,ATCYCD2;1,CYCD2;1	PTHR10177:SF213 - CYCLIN-D4-1-RELATED (1 of 2)
VIT_00000516001	GSVIVT01000516001			#VALUE!	#VALUE!		,
VIT_00000517001	GSVIVT01000517001			1 of 4)	1 of 4		,	PTHR12447 - UNCHARACTERIZED WITH ANKYRIN REPEAT DOMAIN (1 of 4)
VIT_00000518001	GSVIVT01000518001			1 of 4)	1 of 4		,	PTHR12447 - UNCHARACTERIZED WITH ANKYRIN REPEAT DOMAIN (1 of 4)
VIT_00000521001	GSVIVT01000521001		ATCHS,CHS,TT4	1 of 2)	1 of 2		,ATCHS,CHS,TT4	2.3.1.74 - Naringenin-chalcone synthase / Flavonone synthase (1 of 2)
VIT_00000524001	GSVIVT01000524001	ATVAMP72	ATVAMP726,VAMP726	ATVAMP72) (1 of 4)	ATVAMP72	ATVAMP72	ATVAMP72,ATVAMP726,VAMP726	K08511 - vesicle-associated membrane protein 72 (ATVAMP72) (1 of 4)
VIT_00000525001	GSVIVT01000525001			1 of 1)	1 of 1		,	PTHR31321:SF11 - PECTINESTERASE 10-RELATED (1 of 1)
VIT_00000526001	GSVIVT01000526001			1 of 2)	1 of 2		,	PTHR12049:SF5 - NADH DEHYDROGENASE [UBIQUINONE] COMPLEX I, ASSEMBLY FACTOR 7 HOMOLOG (1 of 2)
VIT_00000527001	GSVIVT01000527001		ATWNK8,WNK8	1 of 4)	1 of 4		,ATWNK8,WNK8	PTHR13902//PTHR13902:SF56 - SERINE/THREONINE-PROTEIN KINASE WNK WITH NO LYSINE -RELATED // SUBFAMILY NOT NAMED (1 of 4)
VIT_00000528001	GSVIVT01000528001			1 of 2)	1 of 2		,	PTHR12049:SF5 - NADH DEHYDROGENASE [UBIQUINONE] COMPLEX I, ASSEMBLY FACTOR 7 HOMOLOG (1 of 2)
VIT_00000534001	GSVIVT01000534001	NPH3		NPH3) (1 of 26)	NPH3	NPH3	NPH3,	PF03000 - NPH3 family (NPH3) (1 of 26)
VIT_00000535001	GSVIVT01000535001			1 of 2)	1 of 2		,	2.4.1.144 - Beta-1,4-mannosyl-glycoprotein 4-beta-N-acetylglucosaminyltransferase / acetylglucosaminyltransferase III (1 of 2)
VIT_00000536001	GSVIVT01000536001	Myb_DNA-bind_3		Myb_DNA-bind_3) (1 of 17)	Myb_DNA-bind_3	Myb_DNA-bind_3	Myb_DNA-bind_3,	PF12776 - Myb/SANT-like DNA-binding domain (Myb_DNA-bind_3) (1 of 17)
VIT_00000538001	GSVIVT01000538001	XERICO		XERICO) (1 of 2)	XERICO	XERICO	XERICO,	K16285 - RING/U-box domain-containing protein (XERICO) (1 of 2)
VIT_00000540001	GSVIVT01000540001	DUF707		DUF707) (DUF707) (1 of 16)	DUF707	DUF707	DUF707,	PF05212 - Protein of unknown function (DUF707) (DUF707) (1 of 16)
VIT_00000541001	GSVIVT01000541001			#VALUE!	#VALUE!		,
VIT_00000542001	GSVIVT01000542001		CSK	#VALUE!	#VALUE!		,CSK
VIT_00000543001	GSVIVT01000543001			1 of 1)	1 of 1		,	PTHR13832:SF282 - PROTEIN PHOSPHATASE 2C 14-RELATED (1 of 1)
VIT_00000544001	GSVIVT01000544001	DUF868		DUF868) (DUF868) (1 of 7)	DUF868	DUF868	DUF868,	PF05910 - Plant protein of unknown function (DUF868) (DUF868) (1 of 7)
VIT_00000545001	GSVIVT01000545001			1 of 3)	1 of 3		,	PTHR22835:SF117 - ALPHA-L-FUCOSIDASE 3 (1 of 3)
VIT_00000546001	GSVIVT01000546001			1 of 3)	1 of 3		,	PTHR22835:SF117 - ALPHA-L-FUCOSIDASE 3 (1 of 3)
VIT_00000547001	GSVIVT01000547001			1 of 3)	1 of 3		,	PTHR22835:SF117 - ALPHA-L-FUCOSIDASE 3 (1 of 3)
VIT_00000548001	GSVIVT01000548001			1 of 2)	1 of 2		,	PTHR22835//PTHR22835:SF250 - ZINC FINGER FYVE DOMAIN CONTAINING PROTEIN // SUBFAMILY NOT NAMED (1 of 2)
VIT_00000549001	GSVIVT01000549001		EIF4B1	1 of 1)	1 of 1		,EIF4B1	PTHR32091:SF0 - EUKARYOTIC INITIATION FACTOR 4B-RELATED (1 of 1)
VIT_00000550001	GSVIVT01000550001		SUFE2	1 of 1)	1 of 1		,SUFE2	PTHR12735:SF11 - SUFE-LIKE PROTEIN 2, CHLOROPLASTIC (1 of 1)
VIT_00000552001	GSVIVT01000552001	COQ4		COQ4) (1 of 1)	COQ4	COQ4	COQ4,	K18586 - ubiquinone biosynthesis protein COQ4 (COQ4) (1 of 1)
VIT_00000553001	GSVIVT01000553001		SP1L1	1 of 3)	1 of 3		,SP1L1	PTHR33403:SF1 - PROTEIN SPIRAL1 (1 of 3)
VIT_00000554001	GSVIVT01000554001			1 of 1)	1 of 1		,	PTHR18934:SF - DEAD/DEAH BOX HELICASE (1 of 1)
VIT_00000555001	GSVIVT01000555001			1 of 1)	1 of 1		,	PTHR31933:SF1 - GENOMIC DNA, CHROMOSOME 3, BAC CLONE:F20C19 (1 of 1)
VIT_00000557001	GSVIVT01000557001	COIL, CLN80		COIL, CLN80) (1 of 1)	COIL, CLN80	COIL, CLN80	COIL, CLN80,	K13150 - coilin (COIL, CLN80) (1 of 1)
VIT_00000558001	GSVIVT01000558001		ATMKP1,MKP1	1 of 2)	1 of 2		,ATMKP1,MKP1	PTHR10159//PTHR10159:SF359 - DUAL SPECIFICITY PROTEIN PHOSPHATASE // SUBFAMILY NOT NAMED (1 of 2)
VIT_00000559001	GSVIVT01000559001	PPR		PPR) // PPR repeat family (PPR_2) (1 of 160)	PPR	PPR	PPR,	PF01535//PF13041 - PPR repeat (PPR) // PPR repeat family (PPR_2) (1 of 160)
VIT_00000560001	GSVIVT01000560001			#VALUE!	#VALUE!		,
VIT_00000561001	GSVIVT01000561001		AFC2,AME1,FC2	1 of 1)	1 of 1		,AFC2,AME1,FC2	PTHR24058//PTHR24058:SF55 - DUAL SPECIFICITY PROTEIN KINASE // SUBFAMILY NOT NAMED (1 of 1)
VIT_00000563001	GSVIVT01000563001		CYP71B34	1 of 4)	1 of 4		,CYP71B34	1.14.13.68 - 4-hydroxyphenylacetaldehyde oxime monooxygenase / Cytochrome P450-II-dependent monooxygenase (1 of 4)
VIT_00000564001	GSVIVT01000564001		CYP71B35	1 of 6)	1 of 6		,CYP71B35	PTHR24298:SF144 - BIFUNCTIONAL DIHYDROCAMALEXATE SYNTHASE/CAMALEXIN SYNTHASE-RELATED (1 of 6)
VIT_00000566001	GSVIVT01000566001		CYP71B35	1 of 4)	1 of 4		,CYP71B35	1.14.13.68 - 4-hydroxyphenylacetaldehyde oxime monooxygenase / Cytochrome P450-II-dependent monooxygenase (1 of 4)
VIT_00000567001	GSVIVT01000567001		CYP71B35	1 of 4)	1 of 4		,CYP71B35	1.14.13.68 - 4-hydroxyphenylacetaldehyde oxime monooxygenase / Cytochrome P450-II-dependent monooxygenase (1 of 4)
VIT_00000568001	GSVIVT01000568001			1 of 1)	1 of 1		,	PTHR34937:SF1 - MYOSIN HEAVY CHAIN-RELATED (1 of 1)
VIT_00000569001	GSVIVT01000569001			1 of 2)	1 of 2		,	PTHR23324:SF57 - PATELLIN-6 (1 of 2)
VIT_00000570001	GSVIVT01000570001	CALCIUM-DEPENDENT PHOSPHOLIPID-BINDING PROTEIN	RGLG2	CALCIUM-DEPENDENT PHOSPHOLIPID-BINDING PROTEIN) FAMILY PROTEIN (1 of 2)	CALCIUM-DEPENDENT PHOSPHOLIPID-BINDING PROTEIN	CALCIUM-DEPENDENT PHOSPHOLIPID-BINDING PROTEIN	CALCIUM-DEPENDENT PHOSPHOLIPID-BINDING PROTEIN,RGLG2	PTHR10857:SF34 - COPINE (CALCIUM-DEPENDENT PHOSPHOLIPID-BINDING PROTEIN) FAMILY PROTEIN (1 of 2)
VIT_00000571001	GSVIVT01000571001			#VALUE!	#VALUE!		,
VIT_00000572001	GSVIVT01000572001	GLE1	emb1745	GLE1) (1 of 1)	GLE1	GLE1	GLE1,emb1745	K18723 - nucleoporin GLE1 (GLE1) (1 of 1)
VIT_00000573001	GSVIVT01000573001	GLYCOSYL HYDROLASE FAMILY 5		GLYCOSYL HYDROLASE FAMILY 5) PROTEIN-RELATED (1 of 6)	GLYCOSYL HYDROLASE FAMILY 5	GLYCOSYL HYDROLASE FAMILY 5	GLYCOSYL HYDROLASE FAMILY 5,	PTHR31263:SF0 - CELLULASE (GLYCOSYL HYDROLASE FAMILY 5) PROTEIN-RELATED (1 of 6)
VIT_00000574001	GSVIVT01000574001	PSMB7	PBB2	PSMB7) (1 of 1)	PSMB7	PSMB7	PSMB7,PBB2	K02739 - 20S proteasome subunit beta 2 (PSMB7) (1 of 1)
VIT_00000575001	GSVIVT01000575001		CYP86C1	1 of 4)	1 of 4		,CYP86C1	1.14.15.3 - Alkane 1-monooxygenase / Omega-hydroxylase (1 of 4)
VIT_00000576001	GSVIVT01000576001	F12A21.8		1 of 1)	1 of 1		F12A21.8,	PTHR33232:SF1 - F12A21.8 (1 of 1)
VIT_00000577001	GSVIVT01000577001	SEO_N		SEO_N) (1 of 10)	SEO_N	SEO_N	SEO_N,	PF14576 - Sieve element occlusion N-terminus (SEO_N) (1 of 10)
VIT_00000578001	GSVIVT01000578001	SEO_N		SEO_N) (1 of 10)	SEO_N	SEO_N	SEO_N,	PF14576 - Sieve element occlusion N-terminus (SEO_N) (1 of 10)
VIT_00000579001	GSVIVT01000579001	WD40		contains WD40 repeats) (1 of 1)	contains WD40 repeats	contains WD40 repeats	WD40,	KOG0265//KOG0294//KOG0315 - U5 snRNP-specific protein-like factor and related proteins // WD40 repeat-containing protein // G-protein beta subunit-like protein (contains WD40 repeats) (1 of 1)
VIT_00000580001	GSVIVT01000580001	ABC		ABC_tran) // ABC transporter transmembrane region (ABC_membrane) (1 of 51)	ABC_tran	ABC_tran	ABC,	PF00005//PF00664 - ABC transporter (ABC_tran) // ABC transporter transmembrane region (ABC_membrane) (1 of 51)
VIT_00000581001	GSVIVT01000581001			#VALUE!	#VALUE!		,
VIT_00000582001	GSVIVT01000582001			1 of 2)	1 of 2		,	PTHR12411:SF346 - KDEL-TAILED CYSTEINE ENDOPEPTIDASE CEP1-RELATED (1 of 2)
VIT_00000583001	GSVIVT01000583001		TEL1	1 of 4)	1 of 4		,TEL1	PTHR24012:SF415 - F12A21.10-RELATED (1 of 4)
VIT_00000584001	GSVIVT01000584001			1 of 1)	1 of 1		,	PTHR10314//PTHR10314:SF70 - SER/THR DEHYDRATASE, TRP SYNTHASE // SUBFAMILY NOT NAMED (1 of 1)
VIT_00000585001	GSVIVT01000585001	SDA1, SDAD1		SDA1, SDAD1) (1 of 1)	SDA1, SDAD1	SDA1, SDAD1	SDA1, SDAD1,	K14856 - protein SDA1 (SDA1, SDAD1) (1 of 1)
VIT_00000586001	GSVIVT01000586001		ORP1D	1 of 3)	1 of 3		,ORP1D	PTHR10972:SF67 - OXYSTEROL-BINDING PROTEIN-RELATED PROTEIN 1D (1 of 3)
VIT_00000587001	GSVIVT01000587001	ACTR3, ARP3	ARP3,ATARP3,DIS1	ACTR3, ARP3) (1 of 1)	ACTR3, ARP3	ACTR3, ARP3	ACTR3, ARP3,ARP3,ATARP3,DIS1	K18584 - actin-related protein 3 (ACTR3, ARP3) (1 of 1)
VIT_00000588001	GSVIVT01000588001	CPSF6_7		CPSF6_7) (1 of 2)	CPSF6_7	CPSF6_7	CPSF6_7,	K98 - cleavage and polyadenylation specificity factor subunit 6/7 (CPSF6_7) (1 of 2)
VIT_00000590001	GSVIVT01000590001			1 of 23)	1 of 23		,	PTHR11353 - CHAPERONIN (1 of 23)
VIT_00000592001	GSVIVT01000592001			1 of 1)	1 of 1		,	PTHR31683:SF26 - PECTATE LYASE 5-RELATED (1 of 1)
VIT_00000593001	GSVIVT01000593001			1 of 1)	1 of 1		,	PTHR22870//PTHR22870:SF192 - REGULATOR OF CHROMOSOME CONDENSATION // SUBFAMILY NOT NAMED (1 of 1)
VIT_00000594001	GSVIVT01000594001		ALB4,ARTEMIS	1 of 1)	1 of 1		,ALB4,ARTEMIS	PTHR12428:SF18 - ALBINO3-LIKE PROTEIN 1, CHLOROPLASTIC (1 of 1)
VIT_00000596001	GSVIVT01000596001		CIP4	1 of 1)	1 of 1		,CIP4	PTHR13164:SF7 - COP1-INTERACTING PROTEIN 4-RELATED (1 of 1)
VIT_00000597001	GSVIVT01000597001	HSD17B12, KAR, IFA38	ATKCR1,KCR1,YBR159	HSD17B12, KAR, IFA38) (1 of 4)	HSD17B12, KAR, IFA38	HSD17B12, KAR, IFA38	HSD17B12, KAR, IFA38,ATKCR1,KCR1,YBR159	K10251 - 17beta-estradiol 17-dehydrogenase / very-long-chain 3-oxoacyl-CoA reductase (HSD17B12, KAR, IFA38) (1 of 4)
VIT_00000598001	GSVIVT01000598001	HSD17B12, KAR, IFA38	ATKCR1,KCR1,YBR159	HSD17B12, KAR, IFA38) (1 of 4)	HSD17B12, KAR, IFA38	HSD17B12, KAR, IFA38	HSD17B12, KAR, IFA38,ATKCR1,KCR1,YBR159	K10251 - 17beta-estradiol 17-dehydrogenase / very-long-chain 3-oxoacyl-CoA reductase (HSD17B12, KAR, IFA38) (1 of 4)
VIT_00000600001	GSVIVT01000600001	HSD17B12, KAR, IFA38	ATKCR1,KCR1,YBR159	HSD17B12, KAR, IFA38) (1 of 4)	HSD17B12, KAR, IFA38	HSD17B12, KAR, IFA38	HSD17B12, KAR, IFA38,ATKCR1,KCR1,YBR159	K10251 - 17beta-estradiol 17-dehydrogenase / very-long-chain 3-oxoacyl-CoA reductase (HSD17B12, KAR, IFA38) (1 of 4)
VIT_00000601001	GSVIVT01000601001			#VALUE!	#VALUE!		,
VIT_00000602001	GSVIVT01000602001		ALDH2B,ALDH2B7	1 of 6)	1 of 6		,ALDH2B,ALDH2B7	PTHR11699:SF180 - ALDEHYDE DEHYDROGENASE FAMILY 2 MEMBER B7, MITOCHONDRIAL (1 of 6)
VIT_00000603001	GSVIVT01000603001	HSD17B12, KAR, IFA38	ATKCR1,KCR1,YBR159	HSD17B12, KAR, IFA38) (1 of 4)	HSD17B12, KAR, IFA38	HSD17B12, KAR, IFA38	HSD17B12, KAR, IFA38,ATKCR1,KCR1,YBR159	K10251 - 17beta-estradiol 17-dehydrogenase / very-long-chain 3-oxoacyl-CoA reductase (HSD17B12, KAR, IFA38) (1 of 4)
VIT_00000604001	GSVIVT01000604001			1 of 1)	1 of 1		,	PTHR13452//PTHR13452:SF9 - THUMP DOMAIN CONTAINING PROTEIN 1-RELATED // SUBFAMILY NOT NAMED (1 of 1)
VIT_00000606001	GSVIVT01000606001			1 of 1)	1 of 1		,	PTHR31314:SF10 - HOMEODOMAIN-LIKE SUPERFAMILY PROTEIN-RELATED (1 of 1)
VIT_00000609001	GSVIVT01000609001	NDUFB7		ubiquinone) 1 beta subcomplex subunit 7 (NDUFB7) (1 of 1)	ubiquinone		NDUFB7,	K03963 - NADH dehydrogenase (ubiquinone) 1 beta subcomplex subunit 7 (NDUFB7) (1 of 1)
VIT_00000620001	GSVIVT01000620001		DDF1	1 of 3)	1 of 3		,DDF1	PTHR31839:SF0 - DEHYDRATION-RESPONSIVE ELEMENT-BINDING PROTEIN 1E-RELATED (1 of 3)
VIT_00000621001	GSVIVT01000621001			#VALUE!	#VALUE!		,
VIT_00000622001	GSVIVT01000622001	CALS8	ATGSL04,atgsl4,gsl04	1 of 1)	1 of 1		CALS8,ATGSL04,atgsl4,gsl04	PTHR12741:SF22 - CALLOSE SYNTHASE 8-RELATED (1 of 1)
VIT_00000623001	GSVIVT01000623001		NTMC2T6.1,NTMC2TYPE6.1	1 of 1)	1 of 1		,NTMC2T6.1,NTMC2TYPE6.1	PTHR10774:SF80 - CALCIUM-DEPENDENT LIPID-BINDING DOMAIN-CONTAINING PROTEIN (1 of 1)
VIT_00000634001	GSVIVT01000634001			1 of 65)	1 of 65		,	PTHR23155//PTHR23155:SF563 - LEUCINE-RICH REPEAT-CONTAINING PROTEIN // SUBFAMILY NOT NAMED (1 of 65)
VIT_00000635001	GSVIVT01000635001			1 of 65)	1 of 65		,	PTHR23155//PTHR23155:SF563 - LEUCINE-RICH REPEAT-CONTAINING PROTEIN // SUBFAMILY NOT NAMED (1 of 65)
VIT_00000637001	GSVIVT01000637001			#VALUE!	#VALUE!		,
VIT_00000639001	GSVIVT01000639001			1 of 65)	1 of 65		,	PTHR23155//PTHR23155:SF563 - LEUCINE-RICH REPEAT-CONTAINING PROTEIN // SUBFAMILY NOT NAMED (1 of 65)
VIT_00000641001	GSVIVT01000641001			1 of 22)	1 of 22		,	2.7.7.49 - RNA-directed DNA polymerase / Revertase (1 of 22)
VIT_00000642001	GSVIVT01000642001			1 of 65)	1 of 65		,	PTHR23155//PTHR23155:SF563 - LEUCINE-RICH REPEAT-CONTAINING PROTEIN // SUBFAMILY NOT NAMED (1 of 65)
VIT_00000643001	GSVIVT01000643001			#VALUE!	#VALUE!		,
VIT_00000646001	GSVIVT01000646001			1 of 65)	1 of 65		,	PTHR23155//PTHR23155:SF563 - LEUCINE-RICH REPEAT-CONTAINING PROTEIN // SUBFAMILY NOT NAMED (1 of 65)
VIT_00000648001	GSVIVT01000648001			1 of 1)	1 of 1		,	PTHR10315//PTHR10315:SF29 - SEVEN IN ABSENTIA HOMOLOG // SUBFAMILY NOT NAMED (1 of 1)
VIT_00000649001	GSVIVT01000649001		GC6,MAG4	1 of 1)	1 of 1		,GC6,MAG4	PTHR10013 - GENERAL VESICULAR TRANSPORT FACTOR P115 (1 of 1)
VIT_00000650001	GSVIVT01000650001			1 of 2)	1 of 2		,	2.4.2.10 - Orotate phosphoribosyltransferase / Orotidylic acid phosphorylase (1 of 2)
VIT_00000651001	GSVIVT01000651001			1 of 65)	1 of 65		,	PTHR23155//PTHR23155:SF563 - LEUCINE-RICH REPEAT-CONTAINING PROTEIN // SUBFAMILY NOT NAMED (1 of 65)
VIT_00000653001	GSVIVT01000653001			1 of 373)	1 of 373		,	PTHR23155 - LEUCINE-RICH REPEAT-CONTAINING PROTEIN (1 of 373)
VIT_00000654001	GSVIVT01000654001			1 of 2)	1 of 2		,	2.4.2.10 - Orotate phosphoribosyltransferase / Orotidylic acid phosphorylase (1 of 2)
VIT_00000655001	GSVIVT01000655001			1 of 65)	1 of 65		,	PTHR23155//PTHR23155:SF563 - LEUCINE-RICH REPEAT-CONTAINING PROTEIN // SUBFAMILY NOT NAMED (1 of 65)
VIT_00000656001	GSVIVT01000656001			1 of 65)	1 of 65		,	PTHR23155//PTHR23155:SF563 - LEUCINE-RICH REPEAT-CONTAINING PROTEIN // SUBFAMILY NOT NAMED (1 of 65)
VIT_00000657001	GSVIVT01000657001			1 of 65)	1 of 65		,	PTHR23155//PTHR23155:SF563 - LEUCINE-RICH REPEAT-CONTAINING PROTEIN // SUBFAMILY NOT NAMED (1 of 65)
VIT_00000658001	GSVIVT01000658001	EIF2B2		EIF2B2) (1 of 1)	EIF2B2	EIF2B2	EIF2B2,	K03754 - translation initiation factor eIF-2B subunit beta (EIF2B2) (1 of 1)
VIT_00000659001	GSVIVT01000659001	F-box-like	SKIP5,SKP5	F-box-like) (1 of 35)	F-box-like	F-box-like	F-box-like,SKIP5,SKP5	PF12937 - F-box-like (F-box-like) (1 of 35)
VIT_00000663001	GSVIVT01000663001			1 of 65)	1 of 65		,	PTHR23155//PTHR23155:SF563 - LEUCINE-RICH REPEAT-CONTAINING PROTEIN // SUBFAMILY NOT NAMED (1 of 65)
VIT_00000664001	GSVIVT01000664001			#VALUE!	#VALUE!		,
VIT_00000665001	GSVIVT01000665001	RPB5, POLR2E	RPB5E	RPB5, POLR2E) (1 of 3)	RPB5, POLR2E	RPB5, POLR2E	RPB5, POLR2E,RPB5E	K03013 - DNA-directed RNA polymerases I, II, and III subunit RPABC1 (RPB5, POLR2E) (1 of 3)
VIT_00000666001	GSVIVT01000666001			1 of 3)	1 of 3		,	PTHR23155//PTHR23155:SF505 - LEUCINE-RICH REPEAT-CONTAINING PROTEIN // SUBFAMILY NOT NAMED (1 of 3)
VIT_00000667001	GSVIVT01000667001			#VALUE!	#VALUE!		,
VIT_00000668001	GSVIVT01000668001			1 of 3)	1 of 3		,	PTHR23155//PTHR23155:SF505 - LEUCINE-RICH REPEAT-CONTAINING PROTEIN // SUBFAMILY NOT NAMED (1 of 3)
VIT_00000669001	GSVIVT01000669001			#VALUE!	#VALUE!		,
VIT_00000675001	GSVIVT01000675001			#VALUE!	#VALUE!		,
VIT_00000676001	GSVIVT01000676001			#VALUE!	#VALUE!		,
VIT_00000677001	GSVIVT01000677001	Malectin		Malectin) (1 of 60)	Malectin	Malectin	Malectin,	PF11721 - Di-glucose binding within endoplasmic reticulum (Malectin) (1 of 60)
VIT_00000678001	GSVIVT01000678001			#VALUE!	#VALUE!		,
VIT_00000679001	GSVIVT01000679001	KIX_2		KIX_2) (1 of 28)	KIX_2	KIX_2	KIX_2,	PF16987 - KIX domain (KIX_2) (1 of 28)
VIT_00000682001	GSVIVT01000682001		CAT8	1 of 2)	1 of 2		,CAT8	PTHR11785:SF273 - CATIONIC AMINO ACID TRANSPORTER 8, VACUOLAR (1 of 2)
VIT_00000684001	GSVIVT01000684001			#VALUE!	#VALUE!		,
VIT_00000687001	GSVIVT01000687001		ATGA2OX1,GA2OX1	1 of 2)	1 of 2		,ATGA2OX1,GA2OX1	PTHR10209:SF91 - GIBBERELLIN 2-BETA-DIOXYGENASE 1 (1 of 2)
VIT_00000689001	GSVIVT01000689001		ATGA2OX1,GA2OX1	1 of 2)	1 of 2		,ATGA2OX1,GA2OX1	PTHR10209:SF91 - GIBBERELLIN 2-BETA-DIOXYGENASE 1 (1 of 2)
VIT_00000691001	GSVIVT01000691001		ATBAG7,BAG7	1 of 3)	1 of 3		,ATBAG7,BAG7	PTHR33322:SF3 - BAG FAMILY MOLECULAR CHAPERONE REGULATOR 7 (1 of 3)
VIT_00000692001	GSVIVT01000692001		ATBAG7,BAG7	1 of 3)	1 of 3		,ATBAG7,BAG7	PTHR33322:SF3 - BAG FAMILY MOLECULAR CHAPERONE REGULATOR 7 (1 of 3)
VIT_00000696001	GSVIVT01000696001	USP36_42	UBP15	USP36_42) (1 of 8)	USP36_42	USP36_42	USP36_42,UBP15	K11855 - ubiquitin carboxyl-terminal hydrolase 36/42 [EC:3.4.19.12] (USP36_42) (1 of 8)
VIT_00000697001	GSVIVT01000697001			#VALUE!	#VALUE!		,
VIT_00000700001	GSVIVT01000700001			1 of 3)	1 of 3		,	PTHR10984//PTHR10984:SF35 - ENDOPLASMIC RETICULUM-GOLGI INTERMEDIATE COMPARTMENT PROTEIN // SUBFAMILY NOT NAMED (1 of 3)
VIT_00000707001	GSVIVT01000707001			#VALUE!	#VALUE!		,
VIT_00000708001	GSVIVT01000708001	KCS	KCS2	KCS) (1 of 14)	KCS	KCS	KCS,KCS2	K15397 - 3-ketoacyl-CoA synthase (KCS) (1 of 14)
VIT_00000710001	GSVIVT01000710001	ACP	KCS2	ACP)] synthase III (ACP_syn_III) (1 of 3)	ACP	ACP	ACP,KCS2	PF08545 - 3-Oxoacyl-[acyl-carrier-protein (ACP)] synthase III (ACP_syn_III) (1 of 3)
VIT_00000711001	GSVIVT01000711001			1 of 1)	1 of 1		,	PTHR10751:SF38 - GUANYLATE-BINDING FAMILY PROTEIN (1 of 1)
VIT_00000712001	GSVIVT01000712001	PCAF, KAT2, GCN5	BGT,GCN5,HAC3,HAG01,HAG1,HAT1	PCAF, KAT2, GCN5) (1 of 2)	PCAF, KAT2, GCN5	PCAF, KAT2, GCN5	PCAF, KAT2, GCN5,BGT,GCN5,HAC3,HAG01,HAG1,HAT1	K06062 - histone acetyltransferase (PCAF, KAT2, GCN5) (1 of 2)
VIT_00000713001	GSVIVT01000713001		BGT,GCN5,HAC3,HAG01,HAG1,HAT1	1 of 1)	1 of 1		,BGT,GCN5,HAC3,HAG01,HAG1,HAT1	PTHR22880:SF137 - GH11602P (1 of 1)
VIT_00000714001	GSVIVT01000714001		AtbZIP63,BZO2H3	1 of 1)	1 of 1		,AtbZIP63,BZO2H3	PTHR22952//PTHR22952:SF197 - CAMP-RESPONSE ELEMENT BINDING PROTEIN-RELATED // SUBFAMILY NOT NAMED (1 of 1)
VIT_00000715001	GSVIVT01000715001	PPR	OTP81	PPR) // PPR repeat family (PPR_2) (1 of 160)	PPR	PPR	PPR,OTP81	PF01535//PF13041 - PPR repeat (PPR) // PPR repeat family (PPR_2) (1 of 160)
VIT_00000716001	GSVIVT01000716001			1 of 1)	1 of 1		,	4.1.2.8 - Indole-3-glycerol-phosphate lyase / TSA (1 of 1)
VIT_00000717001	GSVIVT01000717001		UNE12	1 of 1)	1 of 1		,UNE12	PTHR16223:SF15 - TRANSCRIPTION FACTOR UNE12-RELATED (1 of 1)
VIT_00000718001	GSVIVT01000718001	NDUFV2		ubiquinone) flavoprotein 2 (NDUFV2) (1 of 1)	ubiquinone	NDUFV2	NDUFV2,	K03943 - NADH dehydrogenase (ubiquinone) flavoprotein 2 (NDUFV2) (1 of 1)
VIT_00000719001	GSVIVT01000719001		OSB1	1 of 1)	1 of 1		,OSB1	PTHR10302:SF0 - SINGLE-STRANDED DNA-BINDING PROTEIN, MITOCHONDRIAL (1 of 1)
VIT_00000720001	GSVIVT01000720001	IAA	ATAUX2-11,IAA4	IAA) (1 of 20)	IAA	IAA	IAA,ATAUX2-11,IAA4	K14484 - auxin-responsive protein IAA (IAA) (1 of 20)
VIT_00000721001	GSVIVT01000721001	IAA	IAA16	IAA) (1 of 20)	IAA	IAA	IAA,IAA16	K14484 - auxin-responsive protein IAA (IAA) (1 of 20)
VIT_00000723001	GSVIVT01000723001			1 of 1)	1 of 1		,	PTHR10285//PTHR10285:SF81 - URIDINE KINASE // SUBFAMILY NOT NAMED (1 of 1)
VIT_00000724001	GSVIVT01000724001		FBL17	1 of 3)	1 of 3		,FBL17	KOG1947//KOG4341 - Leucine rich repeat proteins, some proteins contain F-box // F-box protein containing LRR (1 of 3)
VIT_00000725001	GSVIVT01000725001			1 of 1)	1 of 1		,	PTHR31403:SF7 - PHOSPHOLIPASE A1-IGAMMA1, CHLOROPLASTIC-RELATED (1 of 1)
VIT_00000726001	GSVIVT01000726001	UTP18		UTP18) (1 of 2)	UTP18	UTP18	UTP18,	K14553 - U3 small nucleolar RNA-associated protein 18 (UTP18) (1 of 2)
VIT_00000729001	GSVIVT01000729001		ATGR2,EMB2360,GR	1 of 1)	1 of 1		,ATGR2,EMB2360,GR	PTHR22912:SF135 - GLUTATHIONE REDUCTASE, CHLOROPLASTIC (1 of 1)
VIT_00000730001	GSVIVT01000730001	RPC8, POLR3H		RPC8, POLR3H) (1 of 3)	RPC8, POLR3H	RPC8, POLR3H	RPC8, POLR3H,	K03022 - DNA-directed RNA polymerase III subunit RPC8 (RPC8, POLR3H) (1 of 3)
VIT_00000731001	GSVIVT01000731001	RPC8, POLR3H		RPC8, POLR3H) (1 of 3)	RPC8, POLR3H	RPC8, POLR3H	RPC8, POLR3H,	K03022 - DNA-directed RNA polymerase III subunit RPC8 (RPC8, POLR3H) (1 of 3)
VIT_00000732001	GSVIVT01000732001			#VALUE!	#VALUE!		,
VIT_00000733001	GSVIVT01000733001			#VALUE!	#VALUE!		,
VIT_00000735001	GSVIVT01000735001			#VALUE!	#VALUE!		,
VIT_00000736001	GSVIVT01000736001			#VALUE!	#VALUE!		,
VIT_00000743001	GSVIVT01000743001	psbW	PSBW	psbW) (1 of 2)	psbW	psbW	psbW,PSBW	K02721 - photosystem II PsbW protein (psbW) (1 of 2)
VIT_00000744001	GSVIVT01000744001		GAUT6	1 of 1)	1 of 1		,GAUT6	PTHR32116:SF0 - GALACTURONOSYLTRANSFERASE 5-RELATED (1 of 1)
VIT_00000745001	GSVIVT01000745001		ATMGT9,MGT9,MRS2-2	1 of 3)	1 of 3		,ATMGT9,MGT9,MRS2-2	PTHR13890//PTHR13890:SF8 - RNA SPLICING PROTEIN MRS2, MITOCHONDRIAL // SUBFAMILY NOT NAMED (1 of 3)
VIT_00000746001	GSVIVT01000746001		ATMGT9,MGT9,MRS2-2	1 of 3)	1 of 3		,ATMGT9,MGT9,MRS2-2	PTHR13890//PTHR13890:SF8 - RNA SPLICING PROTEIN MRS2, MITOCHONDRIAL // SUBFAMILY NOT NAMED (1 of 3)
VIT_00000748001	GSVIVT01000748001	DRIP	DRIP2	DRIP) (1 of 3)	DRIP	DRIP	DRIP,DRIP2	K16277 - E3 ubiquitin-protein ligase DRIP [EC:6.3.2.19] (DRIP) (1 of 3)
VIT_00000750001	GSVIVT01000750001		ATGAT1,GAT1	1 of 1)	1 of 1		,ATGAT1,GAT1	PTHR22950//PTHR22950:SF279 - AMINO ACID TRANSPORTER // SUBFAMILY NOT NAMED (1 of 1)
VIT_00000751001	GSVIVT01000751001	SRP9		SRP9) (1 of 1)	SRP9	SRP9	SRP9,	K03109 - signal recognition particle subunit SRP9 (SRP9) (1 of 1)
VIT_00000752001	GSVIVT01000752001		WRKY21	1 of 3)	1 of 3		,WRKY21	PTHR31282:SF12 - WRKY TRANSCRIPTION FACTOR 39-RELATED (1 of 3)
VIT_00000754001	GSVIVT01000754001	RP-S15e, RPS15		RP-S15e, RPS15) (1 of 2)	RP-S15e, RPS15	RP-S15e, RPS15	RP-S15e, RPS15,	K02958 - small subunit ribosomal protein S15e (RP-S15e, RPS15) (1 of 2)
VIT_00000755001	GSVIVT01000755001			1 of 1)	1 of 1		,	PTHR11467//PTHR11467:SF54 - HISTONE H1/H5 // SUBFAMILY NOT NAMED (1 of 1)
VIT_00000756001	GSVIVT01000756001			1 of 1)	1 of 1		,	2.7.1.176 - UDP-N-acetylglucosamine kinase / UNAG kinase (1 of 1)
VIT_00000757001	GSVIVT01000757001	PPR_1		PPR_1) // PPR repeat family (PPR_2) (1 of 12)	PPR_1	PPR_1	PPR_1,	PF12854//PF13041 - PPR repeat (PPR_1) // PPR repeat family (PPR_2) (1 of 12)
VIT_00000758001	GSVIVT01000758001		FLK	1 of 2)	1 of 2		,FLK	PTHR10288//PTHR10288:SF155 - KH DOMAIN CONTAINING RNA BINDING PROTEIN // SUBFAMILY NOT NAMED (1 of 2)
VIT_00000760001	GSVIVT01000760001			#VALUE!	#VALUE!		,
VIT_00000761001	GSVIVT01000761001			1 of 1)	1 of 1		,	PTHR10584:SF184 - RIBOKINASE (1 of 1)
VIT_00000762001	GSVIVT01000762001	mrp, NUBPL	INDL	mrp, NUBPL) (1 of 1)	mrp, NUBPL	mrp, NUBPL	mrp, NUBPL,INDL	K03593 - ATP-binding protein involved in chromosome partitioning (mrp, NUBPL) (1 of 1)
VIT_00000763001	GSVIVT01000763001	Zein-binding		Zein-binding) (1 of 8)	Zein-binding	Zein-binding	Zein-binding,	PF04576 - Zein-binding (Zein-binding) (1 of 8)
VIT_00000764001	GSVIVT01000764001	CYP94A1	CYP94B3	CYP94A1) (1 of 2)	CYP94A1	CYP94A1	CYP94A1,CYP94B3	K13407 - fatty acid omega-hydroxylase (CYP94A1) (1 of 2)
VIT_00000765001	GSVIVT01000765001	CYP94A1	CYP94B1	CYP94A1) (1 of 2)	CYP94A1	CYP94A1	CYP94A1,CYP94B1	K13407 - fatty acid omega-hydroxylase (CYP94A1) (1 of 2)
VIT_00000771001	GSVIVT01000771001			1 of 1)	1 of 1		,	PTHR11514:SF53 - TRANSCRIPTION FACTOR BHLH3 (1 of 1)
VIT_00000773001	GSVIVT01000773001			#VALUE!	#VALUE!		,
VIT_00000776001	GSVIVT01000776001			1 of 7)	1 of 7		,	PTHR11214//PTHR11214:SF7 - BETA-1,3-N-ACETYLGLUCOSAMINYLTRANSFERASE // SUBFAMILY NOT NAMED (1 of 7)
VIT_00000777001	GSVIVT01000777001		ATGPAT1,GPAT1	1 of 1)	1 of 1		,ATGPAT1,GPAT1	PTHR15486:SF0 - ANCIENT UBIQUITOUS PROTEIN 1 (1 of 1)
VIT_00000779001	GSVIVT01000779001			#VALUE!	#VALUE!		,
VIT_00000780001	GSVIVT01000780001			1 of 1)	1 of 1		,	PTHR10210:SF34 - RIBOSE-PHOSPHATE PYROPHOSPHOKINASE 4 (1 of 1)
VIT_00000781001	GSVIVT01000781001	RRM_2	AML5,ML5	RRM_2) (1 of 10)	RRM_2	RRM_2	RRM_2,AML5,ML5	PF04059 - RNA recognition motif 2 (RRM_2) (1 of 10)
VIT_00000782001	GSVIVT01000782001	snRNP-U1A/U2B	AML5,ML5	1 of 5)	1 of 5		snRNP-U1A/U2B,AML5,ML5	KOG4206 - Spliceosomal protein snRNP-U1A/U2B (1 of 5)
VIT_00000784001	GSVIVT01000784001	MAPK20	ATMPK20,MPK20	1 of 1)	1 of 1		MAPK20,ATMPK20,MPK20	PTHR24055:SF158 - MITOGEN-ACTIVATED PROTEIN KINASE 20 (1 of 1)
VIT_00000788001	GSVIVT01000788001			#VALUE!	#VALUE!		,
VIT_00000789001	GSVIVT01000789001	UTP30, RSL1D1		UTP30, RSL1D1) (1 of 1)	UTP30, RSL1D1	UTP30, RSL1D1	UTP30, RSL1D1,	K14775 - ribosome biogenesis protein UTP30 (UTP30, RSL1D1) (1 of 1)
VIT_00000790001	GSVIVT01000790001		XTH16	1 of 5)	1 of 5		,XTH16	PTHR31062:SF32 - XYLOGLUCAN ENDOTRANSGLUCOSYLASE/HYDROLASE PROTEIN 25-RELATED (1 of 5)
VIT_00000791001	GSVIVT01000791001	GEP4		GEP4) (1 of 1)	GEP4	GEP4	GEP4,	K01094 - phosphatidylglycerophosphatase GEP4 (GEP4) (1 of 1)
VIT_00000792001	GSVIVT01000792001		CYP718	1 of 11)	1 of 11		,CYP718	1.14.13.109 - Abieta-7,13-dien-18-ol hydroxylase / CYP720B1 (1 of 11)
VIT_00000793001	GSVIVT01000793001			#VALUE!	#VALUE!		,
VIT_00000796001	GSVIVT01000796001			#VALUE!	#VALUE!		,
VIT_00000797001	GSVIVT01000797001	CDC45	CDC45	CDC45) (1 of 1)	CDC45	CDC45	CDC45,CDC45	K06628 - cell division control protein 45 (CDC45) (1 of 1)
VIT_00000798001	GSVIVT01000798001			1 of 24)	1 of 24		,	3.6.1.1 - Inorganic diphosphatase / Pyrophosphate phosphohydrolase (1 of 24)
VIT_00000799001	GSVIVT01000799001	PsbQ	PQL3	PsbQ) (PsbQ) (1 of 4)	PsbQ	PsbQ	PsbQ,PQL3	PF05757 - Oxygen evolving enhancer protein 3 (PsbQ) (PsbQ) (1 of 4)
VIT_00000800001	GSVIVT01000800001		GAUT15	1 of 1)	1 of 1		,GAUT15	PTHR32116:SF30 - GALACTURONOSYLTRANSFERASE 15-RELATED (1 of 1)
VIT_00000801001	GSVIVT01000801001			#VALUE!	#VALUE!		,
VIT_00000802001	GSVIVT01000802001		AGL1,SHP1	1 of 1)	1 of 1		,AGL1,SHP1	PTHR11945:SF150 - AGAMOUS-LIKE MADS-BOX PROTEIN AGL1-RELATED (1 of 1)
VIT_00000804001	GSVIVT01000804001			#VALUE!	#VALUE!		,
VIT_00000807001	GSVIVT01000807001			#VALUE!	#VALUE!		,
VIT_00000808001	GSVIVT01000808001	HVA22F	HVA22F	1 of 1)	1 of 1		HVA22F,HVA22F	PTHR12300:SF27 - HVA22-LIKE PROTEIN F (1 of 1)
VIT_00000809001	GSVIVT01000809001			#VALUE!	#VALUE!		,
VIT_00000812001	GSVIVT01000812001			1 of 6)	1 of 6		,	PTHR10366:SF461 - CINNAMOYL-COA:NADP OXIDOREDUCTASE-LIKE 1-RELATED (1 of 6)
VIT_00000813001	GSVIVT01000813001			#VALUE!	#VALUE!		,
VIT_00000816001	GSVIVT01000816001			1 of 1)	1 of 1		,	PTHR10984:SF32 - ENDOPLASMIC RETICULUM VESICLE TRANSPORTER PROTEIN (1 of 1)
VIT_00000817001	GSVIVT01000817001		CSY2	Si)-synthase / Citrate oxaloacetate-lyase ((pro-3S)-CH(2)COO->acetyl-CoA) (1 of 2)	Si	Si	,CSY2	2.3.3.1 - Citrate (Si)-synthase / Citrate oxaloacetate-lyase ((pro-3S)-CH(2)COO->acetyl-CoA) (1 of 2)
VIT_00000818001	GSVIVT01000818001	PMD,LRR_8		PMD) // Leucine rich repeat (LRR_8) (1 of 1)	PMD	PMD	PMD,LRR_8,	PF10536//PF13855 - Plant mobile domain (PMD) // Leucine rich repeat (LRR_8) (1 of 1)
VIT_00000819001	GSVIVT01000819001	LRR_1, Pkinase_Tyr,LRRNT_2,LRR_8	FLS2	LRR_1) // Protein tyrosine kinase (Pkinase_Tyr) // Leucine rich repeat N-terminal domain (LRRNT_2) // Leucine rich repeat (LRR_8) (1 of 16)	LRR_1	LRR_1	LRR_1, Pkinase_Tyr,LRRNT_2,LRR_8,FLS2	PF00560//PF07714//PF08263//PF13855 - Leucine Rich Repeat (LRR_1) // Protein tyrosine kinase (Pkinase_Tyr) // Leucine rich repeat N-terminal domain (LRRNT_2) // Leucine rich repeat (LRR_8) (1 of 16)
VIT_00000821001	GSVIVT01000821001		ATRH53,PMH2	1 of 1)	1 of 1		,ATRH53,PMH2	PTHR24031:SF326 - DEAD-BOX ATP-DEPENDENT RNA HELICASE 53-RELATED (1 of 1)
VIT_00000822001	GSVIVT01000822001			1 of 6)	1 of 6		,	PTHR10366:SF461 - CINNAMOYL-COA:NADP OXIDOREDUCTASE-LIKE 1-RELATED (1 of 6)
VIT_00000823001	GSVIVT01000823001		PAPP5,PP5,PP5.2	1 of 1)	1 of 1		,PAPP5,PP5,PP5.2	PTHR11668:SF21 - SERINE/THREONINE-PROTEIN PHOSPHATASE 5 (1 of 1)
VIT_00000824001	GSVIVT01000824001		ANN3,ANNAT3	1 of 12)	1 of 12		,ANN3,ANNAT3	PTHR10502:SF99 - ANNEXIN D3 (1 of 12)
VIT_00000825001	GSVIVT01000825001			1 of 2)	1 of 2		,	PTHR23023//PTHR23023:SF114 - DIMETHYLANILINE MONOOXYGENASE // SUBFAMILY NOT NAMED (1 of 2)
VIT_00000827001	GSVIVT01000827001	INTS9		INTS9) (1 of 1)	INTS9	INTS9	INTS9,	K13146 - integrator complex subunit 9 (INTS9) (1 of 1)
VIT_00000828001	GSVIVT01000828001		ANN3,ANNAT3	1 of 12)	1 of 12		,ANN3,ANNAT3	PTHR10502:SF99 - ANNEXIN D3 (1 of 12)
VIT_00000829001	GSVIVT01000829001	ANXA13	ANNAT4	ANXA13) (1 of 3)	ANXA13	ANXA13	ANXA13,ANNAT4	K17099 - annexin A13 (ANXA13) (1 of 3)
VIT_00000830001	GSVIVT01000830001		GLIP7	1 of 3)	1 of 3		,GLIP7	PTHR22835//PTHR22835:SF163 - ZINC FINGER FYVE DOMAIN CONTAINING PROTEIN // SUBFAMILY NOT NAMED (1 of 3)
VIT_00000831001	GSVIVT01000831001	ERD4		ERD4) (1 of 1)	ERD4	ERD4	ERD4,	PTHR13018:SF30 - EARLY-RESPONSIVE TO DEHYDRATION STRESS PROTEIN (ERD4) (1 of 1)
VIT_00000832001	GSVIVT01000832001			1 of 2)	1 of 2		,	PTHR23315//PTHR23315:SF133 - BETA CATENIN-RELATED ARMADILLO REPEAT-CONTAINING // SUBFAMILY NOT NAMED (1 of 2)
VIT_00000833001	GSVIVT01000833001			#VALUE!	#VALUE!		,
VIT_00000834001	GSVIVT01000834001	IMP4	IMP4	IMP4) (1 of 1)	IMP4	IMP4	IMP4,IMP4	K14561 - U3 small nucleolar ribonucleoprotein protein IMP4 (IMP4) (1 of 1)
VIT_00000835001	GSVIVT01000835001	AQR	EMB2765	AQR) (1 of 1)	AQR	AQR	AQR,EMB2765	K12874 - intron-binding protein aquarius (AQR) (1 of 1)
VIT_00000836001	GSVIVT01000836001			1 of 6)	1 of 6		,	PTHR24115:SF457 - CALPONIN HOMOLOGY AND KINESIN MOTOR DOMAIN-CONTAINING PROTEIN-RELATED (1 of 6)
VIT_00000839001	GSVIVT01000839001			#VALUE!	#VALUE!		,
VIT_00000840001	GSVIVT01000840001			1 of 65)	1 of 65		,	PTHR23155//PTHR23155:SF563 - LEUCINE-RICH REPEAT-CONTAINING PROTEIN // SUBFAMILY NOT NAMED (1 of 65)
VIT_00000842001	GSVIVT01000842001			1 of 65)	1 of 65		,	PTHR23155//PTHR23155:SF563 - LEUCINE-RICH REPEAT-CONTAINING PROTEIN // SUBFAMILY NOT NAMED (1 of 65)
VIT_00000843001	GSVIVT01000843001	PC-Esterase,PMR5N	TBL38	PC-Esterase) // PMR5 N terminal Domain (PMR5N) (1 of 35)	PC-Esterase	PC-Esterase	PC-Esterase,PMR5N,TBL38	PF13839//PF14416 - GDSL/SGNH-like Acyl-Esterase family found in Pmr5 and Cas1p (PC-Esterase) // PMR5 N terminal Domain (PMR5N) (1 of 35)
VIT_00000844001	GSVIVT01000844001			1 of 6)	1 of 6		,	PTHR10366:SF461 - CINNAMOYL-COA:NADP OXIDOREDUCTASE-LIKE 1-RELATED (1 of 6)
VIT_00000845001	GSVIVT01000845001	PC-Esterase,PMR5N	TBL38	PC-Esterase) // PMR5 N terminal Domain (PMR5N) (1 of 35)	PC-Esterase	PC-Esterase	PC-Esterase,PMR5N,TBL38	PF13839//PF14416 - GDSL/SGNH-like Acyl-Esterase family found in Pmr5 and Cas1p (PC-Esterase) // PMR5 N terminal Domain (PMR5N) (1 of 35)
VIT_00000846001	GSVIVT01000846001			1 of 1)	1 of 1		,	PTHR21495//PTHR21495:SF75 - NUCLEOPORIN-RELATED // SUBFAMILY NOT NAMED (1 of 1)
VIT_00000847001	GSVIVT01000847001	GRAS	SCL-3,SCL3	GRAS) (1 of 43)	GRAS	GRAS	GRAS,SCL-3,SCL3	PF03514 - GRAS domain family (GRAS) (1 of 43)
VIT_00000848001	GSVIVT01000848001		ATPAP27,PAP27	1 of 1)	1 of 1		,ATPAP27,PAP27	PTHR22953:SF18 - METALLOPHOSPHOESTERASE DOMAIN-CONTAINING PROTEIN (1 of 1)
VIT_00000849001	GSVIVT01000849001	NDUFAF6		NDUFAF6) (1 of 1)	NDUFAF6	NDUFAF6	NDUFAF6,	K18163 - NADH dehydrogenase [ubiquinone] 1 alpha subcomplex assembly factor 6 (NDUFAF6) (1 of 1)
VIT_00000850001	GSVIVT01000850001	MUS81	ATMUS81,MUS81	MUS81) (1 of 1)	MUS81	MUS81	MUS81,ATMUS81,MUS81	K08991 - crossover junction endonuclease MUS81 (MUS81) (1 of 1)
VIT_00000851001	GSVIVT01000851001			major facilitator superfamily) (1 of 45)	major facilitator superfamily	major facilitator superfamily	,	KOG0254 - Predicted transporter (major facilitator superfamily) (1 of 45)
VIT_00000853001	GSVIVT01000853001	MFS_1,LTP_2		MFS_1) // Probable lipid transfer (LTP_2) (1 of 1)	MFS_1	MFS_1	MFS_1,LTP_2,	PF07690//PF68 - Major Facilitator Superfamily (MFS_1) // Probable lipid transfer (LTP_2) (1 of 1)
VIT_00000854001	GSVIVT01000854001	LTP_2		LTP_2) (1 of 35)	LTP_2	LTP_2	LTP_2,	PF68 - Probable lipid transfer (LTP_2) (1 of 35)
VIT_00000855001	GSVIVT01000855001	LTP_2		LTP_2) (1 of 35)	LTP_2	LTP_2	LTP_2,	PF68 - Probable lipid transfer (LTP_2) (1 of 35)
VIT_00000856001	GSVIVT01000856001			#VALUE!	#VALUE!		,
VIT_00000857001	GSVIVT01000857001		CID1,ERD15,LSR1	1 of 2)	1 of 2		,CID1,ERD15,LSR1	PTHR33790:SF1 - PROTEIN EARLY RESPONSIVE TO DEHYDRATION 15 (1 of 2)
VIT_00000858001	GSVIVT01000858001			1 of 1)	1 of 1		,	PTHR22844//PTHR22844:SF223 - F-BOX AND WD40 DOMAIN PROTEIN // SUBFAMILY NOT NAMED (1 of 1)
VIT_00000859001	GSVIVT01000859001	USP10, UBP3	UBP24	USP10, UBP3) (1 of 1)	USP10, UBP3	USP10, UBP3	USP10, UBP3,UBP24	K11841 - ubiquitin carboxyl-terminal hydrolase 10 [EC:3.4.19.12] (USP10, UBP3) (1 of 1)
VIT_00000861001	GSVIVT01000861001		ABI8,ELD1,KOB1	1 of 1)	1 of 1		,ABI8,ELD1,KOB1	PTHR10774:SF61 - ELONGATION DEFECTIVE 1 (1 of 1)
VIT_00000863001	GSVIVT01000863001			#VALUE!	#VALUE!		,
VIT_00000864001	GSVIVT01000864001	PPR_1,PPR_2		PPR_1) // PPR repeat family (PPR_2) (1 of 12)	PPR_1	PPR_1	PPR_1,PPR_2,	PF12854//PF13041 - PPR repeat (PPR_1) // PPR repeat family (PPR_2) (1 of 12)
VIT_00000865001	GSVIVT01000865001		IQD11	1 of 1)	1 of 1		,IQD11	PTHR32295:SF35 - PROTEIN IQ-DOMAIN 11 (1 of 1)
VIT_00000866001	GSVIVT01000866001	Ptta/En/Spm family,Transposase_24		Ptta/En/Spm family) (Transposase_24) (1 of 2)	Ptta/En/Spm family	Ptta/En/Spm family	Ptta/En/Spm family,Transposase_24,	PF03004 - Plant transposase (Ptta/En/Spm family) (Transposase_24) (1 of 2)
VIT_00000869001	GSVIVT01000869001			#VALUE!	#VALUE!		,
VIT_00000871001	GSVIVT01000871001			1 of 65)	1 of 65		,	PTHR23155//PTHR23155:SF563 - LEUCINE-RICH REPEAT-CONTAINING PROTEIN // SUBFAMILY NOT NAMED (1 of 65)
VIT_00000874001	GSVIVT01000874001	CNOT1, NOT1		CNOT1, NOT1) (1 of 3)	CNOT1, NOT1	CNOT1, NOT1	CNOT1, NOT1,	K12604 - CCR4-NOT transcription complex subunit 1 (CNOT1, NOT1) (1 of 3)
VIT_00000875001	GSVIVT01000875001			#VALUE!	#VALUE!		,
VIT_00000876001	GSVIVT01000876001			#VALUE!	#VALUE!		,
VIT_00000878001	GSVIVT01000878001		FLS2	1 of 103)	1 of 103		,FLS2	KOG0472 - Leucine-rich repeat protein (1 of 103)
VIT_00000879001	GSVIVT01000879001			1 of 11)	1 of 11		,	PTHR23155//PTHR23155:SF640 - LEUCINE-RICH REPEAT-CONTAINING PROTEIN // SUBFAMILY NOT NAMED (1 of 11)
VIT_00000881001	GSVIVT01000881001			contains leucine-rich repeats) (1 of 22)	contains leucine-rich repeats	contains leucine-rich repeats	,	KOG0617 - Ras suppressor protein (contains leucine-rich repeats) (1 of 22)
VIT_00000882001	GSVIVT01000882001			1 of 11)	1 of 11		,	PTHR23155//PTHR23155:SF640 - LEUCINE-RICH REPEAT-CONTAINING PROTEIN // SUBFAMILY NOT NAMED (1 of 11)
VIT_00000883001	GSVIVT01000883001			1 of 5)	1 of 5		,	PTHR13162 - CCR4-NOT TRANSCRIPTION COMPLEX (1 of 5)
VIT_00000884001	GSVIVT01000884001			1 of 11)	1 of 11		,	PTHR23155//PTHR23155:SF640 - LEUCINE-RICH REPEAT-CONTAINING PROTEIN // SUBFAMILY NOT NAMED (1 of 11)
VIT_00000887001	GSVIVT01000887001		AREB3,DPBF3	1 of 5)	1 of 5		,AREB3,DPBF3	PTHR22952:SF137 - ABSCISIC ACID-INSENSITIVE 5-LIKE PROTEIN 2 (1 of 5)
VIT_00000889001	GSVIVT01000889001		UBQ6	1 of 2)	1 of 2		,UBQ6	PTHR10666//PTHR10666:SF91 - UBIQUITIN // SUBFAMILY NOT NAMED (1 of 2)
VIT_00000891001	GSVIVT01000891001		UBQ5	1 of 2)	1 of 2		,UBQ5	PTHR10666//PTHR10666:SF91 - UBIQUITIN // SUBFAMILY NOT NAMED (1 of 2)
VIT_00000898001	GSVIVT01000898001	LRR_1,LRR_8		LRR_1) // Leucine rich repeat (LRR_8) (1 of 45)	LRR_1	LRR_1	LRR_1,LRR_8,	PF00560//PF13855 - Leucine Rich Repeat (LRR_1) // Leucine rich repeat (LRR_8) (1 of 45)
VIT_00000901001	GSVIVT01000901001	N4BP1		1 of 1)	1 of 1		N4BP1,	PTHR12876 - N4BP1-RELATED (1 of 1)
VIT_00000904001	GSVIVT01000904001			#VALUE!	#VALUE!		,
VIT_00000906001	GSVIVT01000906001			#VALUE!	#VALUE!		,
VIT_00000907001	GSVIVT01000907001			1 of 2)	1 of 2		,	PTHR22814:SF13 - FARNESYLATED PROTEIN 3-RELATED (1 of 2)
VIT_00000913001	GSVIVT01000913001		G6PD2	1 of 1)	1 of 1		,G6PD2	PTHR23429:SF3 - GLUCOSE-6-PHOSPHATE 1-DEHYDROGENASE 2, CHLOROPLASTIC-RELATED (1 of 1)
VIT_00000914001	GSVIVT01000914001		ATHSD1,HSD1	1 of 8)	1 of 8		,ATHSD1,HSD1	1.1.1.146 - 11-beta-hydroxysteroid dehydrogenase / Corticosteroid 11-beta-dehydrogenase (1 of 8)
VIT_00000915001	GSVIVT01000915001		ATHSD1,HSD1	1 of 8)	1 of 8		,ATHSD1,HSD1	1.1.1.146 - 11-beta-hydroxysteroid dehydrogenase / Corticosteroid 11-beta-dehydrogenase (1 of 8)
VIT_00000917001	GSVIVT01000917001		ACR4	1 of 14)	1 of 14		,ACR4	2.7.7.59 - [Protein-PII] uridylyltransferase / Uridylyl removing enzyme (1 of 14)
VIT_00000919001	GSVIVT01000919001		ATCYP20-2,CYP20-2	1 of 1)	1 of 1		,ATCYP20-2,CYP20-2	PTHR11071:SF11 - PEPTIDYL-PROLYL CIS-TRANS ISOMERASE C (1 of 1)
VIT_00000920001	GSVIVT01000920001			1 of 1)	1 of 1		,	PTHR21240 - 2-AMINO-3-CARBOXYLMUCONATE-6-SEMIALDEHYDE DECARBOXYLASE (1 of 1)
VIT_00000921001	GSVIVT01000921001			1 of 3)	1 of 3		,	PTHR14445:SF41 - GYF DOMAIN-CONTAINING PROTEIN (1 of 3)
VIT_00000922001	GSVIVT01000922001			1 of 3)	1 of 3		,	PTHR14445:SF41 - GYF DOMAIN-CONTAINING PROTEIN (1 of 3)
VIT_00000923001	GSVIVT01000923001			#VALUE!	#VALUE!		,
VIT_00000924001	GSVIVT01000924001		ATEXO70C1,EXO70C1	1 of 1)	1 of 1		,ATEXO70C1,EXO70C1	PTHR12542:SF15 - EXOCYST SUBUNIT EXO70 FAMILY PROTEIN C1-RELATED (1 of 1)
VIT_00000925001	GSVIVT01000925001			1 of 1)	1 of 1		,	3.5.4.31 - S-methyl-5'-thioadenosine deaminase / MTA deaminase (1 of 1)
VIT_00000927001	GSVIVT01000927001			#VALUE!	#VALUE!		,
VIT_00000929001	GSVIVT01000929001	SAUR		SAUR) (1 of 35)	SAUR	SAUR	SAUR,	K14488 - SAUR family protein (SAUR) (1 of 35)
VIT_00000930001	GSVIVT01000930001			#VALUE!	#VALUE!		,
VIT_00000932001	GSVIVT01000932001		ROXY2	1 of 1)	1 of 1		,ROXY2	PTHR10168:SF62 - GLUTAREDOXIN-C7-RELATED (1 of 1)
VIT_00000935001	GSVIVT01000935001			#VALUE!	#VALUE!		,
VIT_00000936001	GSVIVT01000936001	PPR		PPR) // PPR repeat family (PPR_2) // DYW family of nucleic acid deaminases (DYW_deaminase) (1 of 100)	PPR	PPR	PPR,	PF01535//PF13041//PF14432 - PPR repeat (PPR) // PPR repeat family (PPR_2) // DYW family of nucleic acid deaminases (DYW_deaminase) (1 of 100)
VIT_00000937001	GSVIVT01000937001	PBS1	PBS1	PBS1) (1 of 2)	PBS1	PBS1	PBS1,PBS1	K13430 - serine/threonine-protein kinase PBS1 (PBS1) (1 of 2)
VIT_00000938001	GSVIVT01000938001	SWEET15		1 of 3)	1 of 3		SWEET15,	PTHR10791:SF22 - BIDIRECTIONAL SUGAR TRANSPORTER SWEET10 (1 of 3)
VIT_00000939001	GSVIVT01000939001	ECH1	ATDCI1,DCI1	3,5)-Delta(2,4)-dienoyl-CoA isomerase (ECH1) (1 of 1)	3,5		ECH1,ATDCI1,DCI1	K12663 - delta(3,5)-Delta(2,4)-dienoyl-CoA isomerase (ECH1) (1 of 1)
VIT_00000940001	GSVIVT01000940001	NAM	ANAC083,NAC083,VNI2	NAM) protein (NAM) (1 of 71)	NAM	NAM	NAM,ANAC083,NAC083,VNI2	PF02365 - No apical meristem (NAM) protein (NAM) (1 of 71)
VIT_00000942001	GSVIVT01000942001			#VALUE!	#VALUE!		,
VIT_00000943001	GSVIVT01000943001	PSMB1	PBF1	PSMB1) (1 of 2)	PSMB1	PSMB1	PSMB1,PBF1	K02732 - 20S proteasome subunit beta 6 (PSMB1) (1 of 2)
VIT_00000944001	GSVIVT01000944001	PDHB	MAB1	PDHB, pdhB) (1 of 3)	PDHB, pdhB	PDHB, pdhB	PDHB,MAB1	K00162 - pyruvate dehydrogenase E1 component beta subunit (PDHB, pdhB) (1 of 3)
VIT_00000945001	GSVIVT01000945001			#VALUE!	#VALUE!		,
VIT_00000947001	GSVIVT01000947001	BAR		BAR) (1 of 5)	BAR	BAR	BAR,	PF03114 - BAR domain (BAR) (1 of 5)
VIT_00000948001	GSVIVT01000948001	BAK		1 of 11)	1 of 11		BAK,	PTHR27001:SF1 - BRASSINOSTEROID INSENSITIVE 1-ASSOCIATED RECEPTOR KINASE 1-RELATED (1 of 11)
VIT_00000949001	GSVIVT01000949001	BAK		1 of 11)	1 of 11		BAK,	PTHR27001:SF1 - BRASSINOSTEROID INSENSITIVE 1-ASSOCIATED RECEPTOR KINASE 1-RELATED (1 of 11)
VIT_00000951001	GSVIVT01000951001			1 of 2)	1 of 2		,	PTHR31717:SF3 - ZINC FINGER PROTEIN CONSTANS-LIKE 14-RELATED (1 of 2)
VIT_00000954001	GSVIVT01000954001	LITAF		LITAF) (1 of 1)	LITAF	LITAF	LITAF,	K19363 - lipopolysaccharide-induced tumor necrosis factor-alpha factor (LITAF) (1 of 1)
VIT_00000955001	GSVIVT01000955001	COX3		COX3) (1 of 2)	COX3	COX3	COX3,	K02262 - cytochrome c oxidase subunit 3 (COX3) (1 of 2)
VIT_00000957001	GSVIVT01000957001			1 of 1)	1 of 1		,	PTHR14791//PTHR14791:SF27 - BOMB/KIRA PROTEINS // SUBFAMILY NOT NAMED (1 of 1)
VIT_00000958001	GSVIVT01000958001	GEM5		1 of 2)	1 of 2		GEM5,	PTHR31969:SF3 - GEM-LIKE PROTEIN 5 (1 of 2)
VIT_00000959001	GSVIVT01000959001			#VALUE!	#VALUE!		,
VIT_00000960001	GSVIVT01000960001			#VALUE!	#VALUE!		,
VIT_00000961001	GSVIVT01000961001	EMB		1 of 2)	1 of 2		EMB,	PTHR31373:SF0 - EMB (1 of 2)
VIT_00000962001	GSVIVT01000962001	GRR1	AFB2	1 of 5)	1 of 5		GRR1,AFB2	PTHR24006:SF456 - GRR1-LIKE PROTEIN 1-RELATED (1 of 5)
VIT_00000965001	GSVIVT01000965001			#VALUE!	#VALUE!		,
VIT_00000967001	GSVIVT01000967001	TIFY9	JAS1,JAZ10,TIFY9	1 of 1)	1 of 1		TIFY9,JAS1,JAZ10,TIFY9	PTHR33077:SF6 - PROTEIN TIFY 9 (1 of 1)
VIT_00000968001	GSVIVT01000968001	PPR		PPR) // PPR repeat family (PPR_2) // Pentatricopeptide repeat domain (PPR_3) // DYW family of nucleic acid deaminases (DYW_deaminase) (1 of 21)	PPR	PPR	PPR,	PF01535//PF13041//PF13812//PF14432 - PPR repeat (PPR) // PPR repeat family (PPR_2) // Pentatricopeptide repeat domain (PPR_3) // DYW family of nucleic acid deaminases (DYW_deaminase) (1 of 21)
VIT_00000969001	GSVIVT01000969001			#VALUE!	#VALUE!		,
VIT_00000970001	GSVIVT01000970001			1 of 1)	1 of 1		,	PTHR10825:SF23 - RING FINGER PROTEIN (1 of 1)
VIT_00000971001	GSVIVT01000971001			#VALUE!	#VALUE!		,
VIT_00000973001	GSVIVT01000973001			1 of 3)	1 of 3		,	PTHR24055//PTHR24055:SF192 - MITOGEN-ACTIVATED PROTEIN KINASE // SUBFAMILY NOT NAMED (1 of 3)
VIT_00000974001	GSVIVT01000974001	RP-S25e, RPS25		RP-S25e, RPS25) (1 of 3)	RP-S25e, RPS25	RP-S25e, RPS25	RP-S25e, RPS25,	K02975 - small subunit ribosomal protein S25e (RP-S25e, RPS25) (1 of 3)
VIT_00000975001	GSVIVT01000975001			#VALUE!	#VALUE!		,
VIT_00000977001	GSVIVT01000977001			1 of 2)	1 of 2		,	PTHR23336:SF7 - HISTIDINE KINASE-, DNA GYRASE B-, AND HSP90-LIKE ATPASE FAMILY PROTEIN-RELATED (1 of 2)
VIT_00000978001	GSVIVT01000978001			#VALUE!	#VALUE!		,
VIT_00000979001	GSVIVT01000979001			#VALUE!	#VALUE!		,
VIT_00000981001	GSVIVT01000981001	RPA3		RPA3) (1 of 2)	RPA3	RPA3	RPA3,	K10740 - replication factor A3 (RPA3) (1 of 2)
VIT_00000982001	GSVIVT01000982001		ATFD3,FD3	1 of 1)	1 of 1		,ATFD3,FD3	PTHR19370:SF124 - FERREDOXIN-4, CHLOROPLASTIC-RELATED (1 of 1)
VIT_00000985001	GSVIVT01000985001		scpl5	1 of 1)	1 of 1		,scpl5	2.3.1.91 - Sinapoylglucose--choline O-sinapoyltransferase / Sinapine synthase (1 of 1)
VIT_00000986001	GSVIVT01000986001	ALMT		ALMT) (1 of 12)	ALMT	ALMT	ALMT,	PF11744 - Aluminium activated malate transporter (ALMT) (1 of 12)
VIT_00000987001	GSVIVT01000987001			#VALUE!	#VALUE!		,
VIT_00000993001	GSVIVT01000993001			#VALUE!	#VALUE!		,
VIT_00000994001	GSVIVT01000994001	ALMT		ALMT) (1 of 12)	ALMT	ALMT	ALMT,	PF11744 - Aluminium activated malate transporter (ALMT) (1 of 12)
VIT_00000995001	GSVIVT01000995001	ALMT		ALMT) (1 of 12)	ALMT	ALMT	ALMT,	PF11744 - Aluminium activated malate transporter (ALMT) (1 of 12)
VIT_00000996001	GSVIVT01000996001			#VALUE!	#VALUE!		,
VIT_00001001001	GSVIVT01001001001			1 of 1)	1 of 1		,	PTHR10159//PTHR10159:SF376 - DUAL SPECIFICITY PROTEIN PHOSPHATASE // SUBFAMILY NOT NAMED (1 of 1)
VIT_00001002001	GSVIVT01001002001			1 of 2)	1 of 2		,	2.7.8.7 - Holo-[acyl-carrier-protein] synthase / PPTase (1 of 2)
VIT_00001003001	GSVIVT01001003001	zf-RVT		zf-RVT) (1 of 6)	zf-RVT	zf-RVT	zf-RVT,	PF13966 - zinc-binding in reverse transcriptase (zf-RVT) (1 of 6)
VIT_00001004001	GSVIVT01001004001			1 of 1)	1 of 1		,	PTHR31096:SF14 - ACT DOMAIN-CONTAINING PROTEIN (1 of 1)
VIT_00001005001	GSVIVT01001005001	TBL36	TBL36	1 of 1)	1 of 1		TBL36,TBL36	PTHR32285:SF52 - PROTEIN TRICHOME BIREFRINGENCE-LIKE 36 (1 of 1)
VIT_00001006001	GSVIVT01001006001			#VALUE!	#VALUE!		,
VIT_00001014001	GSVIVT01001014001			#VALUE!	#VALUE!		,
VIT_00001019001	GSVIVT01001019001			#VALUE!	#VALUE!		,
VIT_00001021001	GSVIVT01001021001			#VALUE!	#VALUE!		,
VIT_00001023001	GSVIVT01001023001			#VALUE!	#VALUE!		,
VIT_00001028001	GSVIVT01001028001			#VALUE!	#VALUE!		,
VIT_00001030001	GSVIVT01001030001		EMB2261	#VALUE!	#VALUE!		,EMB2261
VIT_00001032001	GSVIVT01001032001			#VALUE!	#VALUE!		,
VIT_00001034001	GSVIVT01001034001			1 of 2)	1 of 2		,	PTHR10766:SF54 - ENDOMEMBRANE FAMILY PROTEIN 70 (1 of 2)
VIT_00001035001	GSVIVT01001035001			1 of 2)	1 of 2		,	PTHR23359:SF72 - ADENYLATE KINASE FAMILY PROTEIN (1 of 2)
VIT_00001036001	GSVIVT01001036001		STP7	1 of 1)	1 of 1		,STP7	PTHR23500:SF12 - SUGAR TRANSPORT PROTEIN 7 (1 of 1)
VIT_00001039001	GSVIVT01001039001			#VALUE!	#VALUE!		,
VIT_00001040001	GSVIVT01001040001			#VALUE!	#VALUE!		,
VIT_00001041001	GSVIVT01001041001			1 of 1)	1 of 1		,	PTHR21011:SF5 - GENOMIC DNA, CHROMOSOME 3, P1 CLONE: MVE11 (1 of 1)
VIT_00001043001	GSVIVT01001043001			1 of 1)	1 of 1		,	PTHR12136//PTHR12136:SF49 - STEROIDOGENIC ACUTE REGULATORY PROTEIN STAR // SUBFAMILY NOT NAMED (1 of 1)
VIT_00001044001	GSVIVT01001044001	LRR_1, Pkinase_Tyr, LRRNT_2, LRR_8		LRR_1) // Protein tyrosine kinase (Pkinase_Tyr) // Leucine rich repeat N-terminal domain (LRRNT_2) // Leucine rich repeat (LRR_8) (1 of 16)	LRR_1	LRR_1	LRR_1, Pkinase_Tyr, LRRNT_2, LRR_8,	PF00560//PF07714//PF08263//PF13855 - Leucine Rich Repeat (LRR_1) // Protein tyrosine kinase (Pkinase_Tyr) // Leucine rich repeat N-terminal domain (LRRNT_2) // Leucine rich repeat (LRR_8) (1 of 16)
VIT_00001045001	GSVIVT01001045001		ATDCL4,DCL4	1 of 1)	1 of 1		,ATDCL4,DCL4	PTHR14950:SF15 - DICER-LIKE PROTEIN 4 (1 of 1)
VIT_00001046001	GSVIVT01001046001	MCM5, CDC46	MCM5	MCM5, CDC46) (1 of 1)	MCM5, CDC46	MCM5, CDC46	MCM5, CDC46,MCM5	K02209 - DNA replication licensing factor MCM5 (MCM5, CDC46) (1 of 1)
VIT_00001047001	GSVIVT01001047001			1 of 1)	1 of 1		,	PTHR13847:SF184 - FAD-DEPENDENT OXIDOREDUCTASE-LIKE PROTEIN (1 of 1)
VIT_00001048001	GSVIVT01001048001			#VALUE!	#VALUE!		,
VIT_00001049001	GSVIVT01001049001			#VALUE!	#VALUE!		,
VIT_00001050001	GSVIVT01001050001		DRS1	1 of 1)	1 of 1		,DRS1	PTHR14773:SF0 - WD REPEAT-CONTAINING PROTEIN 76 (1 of 1)
VIT_00001052001	GSVIVT01001052001		AHA8,HA8	1 of 1)	1 of 1		,AHA8,HA8	PTHR24093:SF257 - ATPASE 6, PLASMA MEMBRANE-TYPE (1 of 1)
VIT_00001053001	GSVIVT01001053001	RP-L39e, RPL39		RP-L39e, RPL39) (1 of 3)	RP-L39e, RPL39	RP-L39e, RPL39	RP-L39e, RPL39,	K02924 - large subunit ribosomal protein L39e (RP-L39e, RPL39) (1 of 3)
VIT_00001054001	GSVIVT01001054001	DCUN1D4_5		DCUN1D4_5) (1 of 3)	DCUN1D4_5	DCUN1D4_5	DCUN1D4_5,	K17824 - DCN1-like protein 4/5 (DCUN1D4_5) (1 of 3)
VIT_00001055001	GSVIVT01001055001	RP-L39e, RPL39		RP-L39e, RPL39) (1 of 3)	RP-L39e, RPL39	RP-L39e, RPL39	RP-L39e, RPL39,	K02924 - large subunit ribosomal protein L39e (RP-L39e, RPL39) (1 of 3)
VIT_00001056001	GSVIVT01001056001			#VALUE!	#VALUE!		,
VIT_00001057001	GSVIVT01001057001	DCUN1D4_5		DCUN1D4_5) (1 of 3)	DCUN1D4_5	DCUN1D4_5	DCUN1D4_5,	K17824 - DCN1-like protein 4/5 (DCUN1D4_5) (1 of 3)
VIT_00001058001	GSVIVT01001058001			1 of 2)	1 of 2		,	PTHR11177//PTHR11177:SF208 - CHITINASE // SUBFAMILY NOT NAMED (1 of 2)
VIT_00001059001	GSVIVT01001059001			1 of 2)	1 of 2		,	PTHR11177//PTHR11177:SF208 - CHITINASE // SUBFAMILY NOT NAMED (1 of 2)
VIT_00001060001	GSVIVT01001060001		CRK10,RLK4	1 of 1)	1 of 1		,CRK10,RLK4	2.7.11.1 - Non-specific serine/threonine protein kinase / Threonine-specific protein kinase (1 of 1)
VIT_00001061001	GSVIVT01001061001		CRK34	Glyco_hydro_18) // Protein tyrosine kinase (Pkinase_Tyr) (1 of 2)	Glyco_hydro_18	Glyco_hydro_18	,CRK34	PF00704//PF07714 - Glycosyl hydrolases family 18 (Glyco_hydro_18) // Protein tyrosine kinase (Pkinase_Tyr) (1 of 2)
VIT_00001063001	GSVIVT01001063001			1 of 2)	1 of 2		,	PTHR34132:SF1 - EMB (1 of 2)
VIT_00001064001	GSVIVT01001064001			1 of 5)	1 of 5		,	PTHR11177:SF219 - CHITINASE-LIKE PROTEIN-RELATED (1 of 5)
VIT_00001065001	GSVIVT01001065001			#VALUE!	#VALUE!		,
VIT_00001067001	GSVIVT01001067001			1 of 28)	1 of 28		,	3.2.1.14 - Chitinase / Poly-beta-glucosaminidase (1 of 28)
VIT_00001068001	GSVIVT01001068001			1 of 5)	1 of 5		,	PTHR11177:SF219 - CHITINASE-LIKE PROTEIN-RELATED (1 of 5)
VIT_00001070001	GSVIVT01001070001	DUF4079		DUF4079) (DUF4079) (1 of 3)	DUF4079	DUF4079	DUF4079,	PF13301 - Protein of unknown function (DUF4079) (DUF4079) (1 of 3)
VIT_00001074001	GSVIVT01001074001			1 of 5)	1 of 5		,	PTHR11177:SF219 - CHITINASE-LIKE PROTEIN-RELATED (1 of 5)
VIT_00001075001	GSVIVT01001075001			Metallophos) (1 of 57)	Metallophos	Metallophos	,	PF00149 - Calcineurin-like phosphoesterase (Metallophos) (1 of 57)
VIT_00001076001	GSVIVT01001076001			1 of 2)	1 of 2		,	PTHR12277:SF53 - ALPHA/BETA-HYDROLASES SUPERFAMILY PROTEIN (1 of 2)
VIT_00001078001	GSVIVT01001078001		CRN,SOL2	1 of 55)	1 of 55		,CRN,SOL2	2.7.10.1//2.7.11.1 - Receptor protein-tyrosine kinase / Receptor protein tyrosine kinase // Non-specific serine/threonine protein kinase / Threonine-specific protein kinase (1 of 55)
VIT_00001079001	GSVIVT01001079001	ACAP	AGD3,SFC,VAN3	ACAP) (1 of 3)	ACAP	ACAP	ACAP,AGD3,SFC,VAN3	K12489 - Arf-GAP with coiled-coil, ANK repeat and PH domain-containing protein (ACAP) (1 of 3)
VIT_00001080001	GSVIVT01001080001	TSSC4		1 of 1)	1 of 1		TSSC4,	PTHR13445:SF3 - PROTEIN TSSC4 (1 of 1)
VIT_00001081001	GSVIVT01001081001			1 of 1)	1 of 1		,	PTHR21654:SF10 - GT-2-RELATED PROTEIN (1 of 1)
VIT_00001082001	GSVIVT01001082001			1 of 1)	1 of 1		,	PTHR11220//PTHR11220:SF33 - HEME-BINDING PROTEIN-RELATED // SUBFAMILY NOT NAMED (1 of 1)
VIT_00001083001	GSVIVT01001083001		KYP,SDG33,SUVH4	1 of 2)	1 of 2		,KYP,SDG33,SUVH4	PTHR22884:SF352 - HISTONE-LYSINE N-METHYLTRANSFERASE, H3 LYSINE-9 SPECIFIC SUVH4 (1 of 2)
VIT_00001085001	GSVIVT01001085001			1 of 5)	1 of 5		,	PTHR31656:SF5 - LATE EMBRYOGENESIS ABUNDANT-RELATED PROTEIN (1 of 5)
VIT_00001086001	GSVIVT01001086001		AML1,ML1	1 of 4)	1 of 4		,AML1,ML1	KOG4660 - Protein Mei2, essential for commitment to meiosis, and related proteins (1 of 4)
VIT_00001087001	GSVIVT01001087001	OTUB1		OTUB1) (1 of 1)	OTUB1	OTUB1	OTUB1,	K09602 - ubiquitin thioesterase protein OTUB1 [EC:3.4.19.12] (OTUB1) (1 of 1)
VIT_00001088001	GSVIVT01001088001			1 of 2)	1 of 2		,	PTHR10857//PTHR10857:SF12 - COPINE // SUBFAMILY NOT NAMED (1 of 2)
VIT_00001089001	GSVIVT01001089001	AP2	Rap2.6L	AP2) (1 of 97)	AP2	AP2	AP2,Rap2.6L	PF00847 - AP2 domain (AP2) (1 of 97)
VIT_00001090001	GSVIVT01001090001			1 of 1)	1 of 1		,	PTHR36716:SF2 - F3H9.20 PROTEIN (1 of 1)
VIT_00001091001	GSVIVT01001091001	UHRF1, NP95	ORTH2,VIM1	UHRF1, NP95) (1 of 1)	UHRF1, NP95	UHRF1, NP95	UHRF1, NP95,ORTH2,VIM1	K10638 - E3 ubiquitin-protein ligase UHRF1 [EC:6.3.2.19] (UHRF1, NP95) (1 of 1)
VIT_00001092001	GSVIVT01001092001	GARS, glyS1		GARS, glyS1) (1 of 2)	GARS, glyS1	GARS, glyS1	GARS, glyS1,	K01880 - glycyl-tRNA synthetase (GARS, glyS1) (1 of 2)
VIT_00001093001	GSVIVT01001093001	UQCRFS1, RIP1, petA		UQCRFS1, RIP1, petA) (1 of 1)	UQCRFS1, RIP1, petA	UQCRFS1, RIP1, petA	UQCRFS1, RIP1, petA,	K00411 - ubiquinol-cytochrome c reductase iron-sulfur subunit (UQCRFS1, RIP1, petA) (1 of 1)
VIT_00001094001	GSVIVT01001094001			1 of 2)	1 of 2		,	PTHR10174//PTHR10174:SF145 - RETINALDEHYDE BINDING PROTEIN-RELATED // SUBFAMILY NOT NAMED (1 of 2)
VIT_00001097001	GSVIVT01001097001	IRX10L	GUT1	1 of 2)	1 of 2		IRX10L,GUT1	PTHR11062:SF81 - BETA-1,4-XYLOSYLTRANSFERASE IRX10L-RELATED (1 of 2)
VIT_00001098001	GSVIVT01001098001			1 of 1)	1 of 1		,	PTHR10683:SF6 - TRANSALDOLASE-RELATED (1 of 1)
VIT_00001099001	GSVIVT01001099001			1 of 1)	1 of 1		,	PTHR10516:SF179 - PEPTIDYL-PROLYL CIS-TRANS ISOMERASE FKBP19, CHLOROPLASTIC (1 of 1)
VIT_00001101001	GSVIVT01001101001		CYP51,CYP51A2,CYP51G1,EMB1738	1 of 2)	1 of 2		,CYP51,CYP51A2,CYP51G1,EMB1738	1.14.13.70 - Sterol 14-alpha-demethylase / Obtusufoliol 14-demethylase (1 of 2)
VIT_00001102001	GSVIVT01001102001			1 of 1)	1 of 1		,	PTHR36407:SF1 - MEDIATOR-ASSOCIATED PROTEIN 2 (1 of 1)
VIT_00001104001	GSVIVT01001104001			1 of 2)	1 of 2		,	PTHR31321:SF32 - PECTINESTERASE 52-RELATED (1 of 2)
VIT_00001105001	GSVIVT01001105001			#VALUE!	#VALUE!		,
VIT_00001106001	GSVIVT01001106001	NRT1 6.1		1 of 1)	1 of 1		NRT1 6.1,	PTHR11654:SF112 - PROTEIN NRT1/ PTR FAMILY 6.1 (1 of 1)
VIT_00001107001	GSVIVT01001107001			1 of 1)	1 of 1		,	PTHR22763//PTHR22763:SF12 - RING ZINC FINGER PROTEIN // SUBFAMILY NOT NAMED (1 of 1)
VIT_00001108001	GSVIVT01001108001			#VALUE!	#VALUE!		,
VIT_00001109001	GSVIVT01001109001			#VALUE!	#VALUE!		,
VIT_00001111001	GSVIVT01001111001		NEF1	1 of 1)	1 of 1		,NEF1	PTHR35313:SF1 - NO EXINE FORMATION 1 (1 of 1)
VIT_00001112001	GSVIVT01001112001	GH3	GH3.17	GH3) (1 of 7)	GH3	GH3	GH3,GH3.17	K14487 - auxin responsive GH3 gene family (GH3) (1 of 7)
VIT_00001113001	GSVIVT01001113001	RP-S27e, RPS27	ARS27A,RS27A	RP-S27e, RPS27) (1 of 2)	RP-S27e, RPS27	RP-S27e, RPS27	RP-S27e, RPS27,ARS27A,RS27A	K02978 - small subunit ribosomal protein S27e (RP-S27e, RPS27) (1 of 2)
VIT_00001114001	GSVIVT01001114001		ATNUDT13,ATNUDX13,NUDX13	1 of 1)	1 of 1		,ATNUDT13,ATNUDX13,NUDX13	PTHR12629//PTHR12629:SF1 - DIPHOSPHOINOSITOL POLYPHOSPHATE PHOSPHOHYDROLASE // SUBFAMILY NOT NAMED (1 of 1)
VIT_00001115001	GSVIVT01001115001			1 of 1)	1 of 1		,	PTHR22849//PTHR22849:SF33 - WDSAM1 PROTEIN // SUBFAMILY NOT NAMED (1 of 1)
VIT_00001116001	GSVIVT01001116001			#VALUE!	#VALUE!		,
VIT_00001117001	GSVIVT01001117001			1 of 1)	1 of 1		,	PTHR22883//PTHR22883:SF60 - ZINC FINGER DHHC DOMAIN CONTAINING PROTEIN // SUBFAMILY NOT NAMED (1 of 1)
VIT_00001118001	GSVIVT01001118001	RRM_1,C2		a.k.a. RRM, RBD, or RNP domain) (RRM_1) // C2 domain (C2) // Cotton fibre expressed protein (DUF761) (1 of 1)	a.k.a. RRM, RBD, or RNP domain	a.k.a. RRM, RBD, or RNP domain	RRM_1,C2,	PF00076//PF00168//PF05553 - RNA recognition motif. (a.k.a. RRM, RBD, or RNP domain) (RRM_1) // C2 domain (C2) // Cotton fibre expressed protein (DUF761) (1 of 1)
VIT_00001119001	GSVIVT01001119001	MCM2	ATMCM2,MCM2	MCM2) (1 of 1)	MCM2	MCM2	MCM2,ATMCM2,MCM2	K02540 - DNA replication licensing factor MCM2 (MCM2) (1 of 1)
VIT_00001120001	GSVIVT01001120001	CANX	ATCNX1,CNX1	CANX) (1 of 1)	CANX	CANX	CANX,ATCNX1,CNX1	K08054 - calnexin (CANX) (1 of 1)
VIT_00001121001	GSVIVT01001121001	SNARE_assoc		SNARE_assoc) (1 of 10)	SNARE_assoc	SNARE_assoc	SNARE_assoc,	PF09335 - SNARE associated Golgi protein (SNARE_assoc) (1 of 10)
VIT_00001122001	GSVIVT01001122001		ATRBOHD,RBOHD	1 of 2)	1 of 2		,ATRBOHD,RBOHD	PTHR11972:SF73 - RESPIRATORY BURST OXIDASE HOMOLOG PROTEIN D (1 of 2)
VIT_00001123001	GSVIVT01001123001		ATRBOHD,RBOHD	1 of 2)	1 of 2		,ATRBOHD,RBOHD	PTHR11972:SF73 - RESPIRATORY BURST OXIDASE HOMOLOG PROTEIN D (1 of 2)
VIT_00001124001	GSVIVT01001124001		EXGT-A4,XTH5	1 of 2)	1 of 2		,EXGT-A4,XTH5	PTHR31062:SF15 - XYLOGLUCAN ENDOTRANSGLUCOSYLASE/HYDROLASE PROTEIN 4-RELATED (1 of 2)
VIT_00001126001	GSVIVT01001126001	BOI		BOI) (1 of 9)	BOI	BOI	BOI,	K19042 - E3 ubiquitin-protein ligase BOI and related proteins [EC:6.3.2.19] (BOI) (1 of 9)
VIT_00001127001	GSVIVT01001127001			#VALUE!	#VALUE!		,
VIT_00001128001	GSVIVT01001128001		GAPA,GAPA-1	1 of 1)	1 of 1		,GAPA,GAPA-1	PTHR10836//PTHR10836:SF49 - GLYCERALDEHYDE 3-PHOSPHATE DEHYDROGENASE // SUBFAMILY NOT NAMED (1 of 1)
VIT_00001129001	GSVIVT01001129001			1 of 1)	1 of 1		,	PTHR13832//PTHR13832:SF227 - PROTEIN PHOSPHATASE 2C // SUBFAMILY NOT NAMED (1 of 1)
VIT_00001130001	GSVIVT01001130001	RP-L21e, RPL21		RP-L21e, RPL21) (1 of 3)	RP-L21e, RPL21	RP-L21e, RPL21	RP-L21e, RPL21,	K02889 - large subunit ribosomal protein L21e (RP-L21e, RPL21) (1 of 3)
VIT_00001131001	GSVIVT01001131001	DUF247		DUF247) (1 of 16)	DUF247	DUF247	DUF247,	PF03140 - Plant protein of unknown function (DUF247) (1 of 16)
VIT_00001132001	GSVIVT01001132001	HGSNAT		HGSNAT) (1 of 3)	HGSNAT	HGSNAT	HGSNAT,	K10532 - heparan-alpha-glucosaminide N-acetyltransferase (HGSNAT) (1 of 3)
VIT_00001133001	GSVIVT01001133001		ASHR2,SDG39	1 of 1)	1 of 1		,ASHR2,SDG39	PTHR12197:SF138 - SET AND MYND DOMAIN-CONTAINING PROTEIN DDB_G0292140 (1 of 1)
VIT_00001134001	GSVIVT01001134001			#VALUE!	#VALUE!		,
VIT_00001135001	GSVIVT01001135001	NDUFA2		ubiquinone) 1 alpha subcomplex subunit 2 (NDUFA2) (1 of 1)	ubiquinone	NDUFA2	NDUFA2,	K03946 - NADH dehydrogenase (ubiquinone) 1 alpha subcomplex subunit 2 (NDUFA2) (1 of 1)
VIT_00001136001	GSVIVT01001136001			#VALUE!	#VALUE!		,
VIT_00001137001	GSVIVT01001137001		RPL10,RPL10A,SAC52	1 of 2)	1 of 2		,RPL10,RPL10A,SAC52	PTHR11726 - 60S RIBOSOMAL PROTEIN L10 (1 of 2)
VIT_00001138001	GSVIVT01001138001	SNRPA1	U2A\'	SNRPA1) (1 of 1)	SNRPA1	SNRPA1	SNRPA1,U2A\'	K11092 - U2 small nuclear ribonucleoprotein A' (SNRPA1) (1 of 1)
VIT_00001139001	GSVIVT01001139001	SIL1, SLS1		SIL1, SLS1) (1 of 1)	SIL1, SLS1	SIL1, SLS1	SIL1, SLS1,	K14001 - nucleotide exchange factor SIL1 (SIL1, SLS1) (1 of 1)
VIT_00001140001	GSVIVT01001140001			#VALUE!	#VALUE!		,
VIT_00001142001	GSVIVT01001142001	DUF1350		DUF1350) (DUF1350) (1 of 2)	DUF1350	DUF1350	DUF1350,	PF07082 - Protein of unknown function (DUF1350) (DUF1350) (1 of 2)
VIT_00001143001	GSVIVT01001143001			1 of 1)	1 of 1		,	PTHR11062//PTHR11062:SF88 - EXOSTOSIN HEPARAN SULFATE GLYCOSYLTRANSFERASE -RELATED // SUBFAMILY NOT NAMED (1 of 1)
VIT_00001144001	GSVIVT01001144001			1 of 1)	1 of 1		,	KOG3294 - WW domain binding protein WBP-2, contains GRAM domain (1 of 1)
VIT_00001146001	GSVIVT01001146001		PLA IIIB,PLP9	1 of 1)	1 of 1		,PLA IIIB,PLP9	PTHR32241:SF5 - INACTIVE PATATIN-LIKE PROTEIN 9-RELATED (1 of 1)
VIT_00001147001	GSVIVT01001147001			1 of 1)	1 of 1		,	PTHR33021:SF68 - CUPREDOXIN DOMAIN-CONTAINING PROTEIN-RELATED (1 of 1)
VIT_00001148001	GSVIVT01001148001		AtcpRRF,cpRRF,HFP108,RRF	1 of 1)	1 of 1		,AtcpRRF,cpRRF,HFP108,RRF	PTHR20982:SF8 - RIBOSOME-RECYCLING FACTOR, CHLOROPLASTIC (1 of 1)
VIT_00001149001	GSVIVT01001149001		TIC	1 of 2)	1 of 2		,TIC	PTHR34798:SF1 - TIC-LIKE PROTEIN (1 of 2)
VIT_00001153001	GSVIVT01001153001		ABC33,ATCPS1,CPS,CPS1,GA1	1 of 2)	1 of 2		,ABC33,ATCPS1,CPS,CPS1,GA1	5.5.1.13 - Ent-copalyl diphosphate synthase / Ent-kaurene synthetase A (1 of 2)
VIT_00001154001	GSVIVT01001154001			1 of 1)	1 of 1		,	PTHR28039:SF7 - FATTY-ACID-BINDING PROTEIN 1 (1 of 1)
VIT_00001155001	GSVIVT01001155001		ABC33,ATCPS1,CPS,CPS1,GA1				,ABC33,ATCPS1,CPS,CPS1,GA1	K04120 - ent-copalyl diphosphate synthase (E5.5.1.13) (1 of 1)
VIT_00001156001	GSVIVT01001156001	NAA20, NAT3		NAA20, NAT3) (1 of 1)	NAA20, NAT3	NAA20, NAT3	NAA20, NAT3,	K17972 - N-terminal acetyltransferase B complex catalytic subunit [EC:2.3.1.88] (NAA20, NAT3) (1 of 1)
VIT_00001157001	GSVIVT01001157001			#VALUE!	#VALUE!		,
VIT_00001158001	GSVIVT01001158001	PRPF18, PRP18		PRPF18, PRP18) (1 of 1)	PRPF18, PRP18	PRPF18, PRP18	PRPF18, PRP18,	K12817 - pre-mRNA-splicing factor 18 (PRPF18, PRP18) (1 of 1)
VIT_00001159001	GSVIVT01001159001	psaD	PSAD-2	psaD) (1 of 1)	psaD	psaD	psaD,PSAD-2	K02692 - photosystem I subunit II (psaD) (1 of 1)
VIT_00001160001	GSVIVT01001160001	FBXL2_20		FBXL2_20) (1 of 11)	FBXL2_20	FBXL2_20	FBXL2_20,	K10268 - F-box and leucine-rich repeat protein 2/20 (FBXL2_20) (1 of 11)
VIT_00001162001	GSVIVT01001162001			1 of 3)	1 of 3		,	PTHR22847//PTHR22847:SF461 - WD40 REPEAT PROTEIN // SUBFAMILY NOT NAMED (1 of 3)
VIT_00001163001	GSVIVT01001163001			#VALUE!	#VALUE!		,
VIT_00001164001	GSVIVT01001164001	DUF868		DUF868) (DUF868) (1 of 7)	DUF868	DUF868	DUF868,	PF05910 - Plant protein of unknown function (DUF868) (DUF868) (1 of 7)
VIT_00001165001	GSVIVT01001165001			1 of 1)	1 of 1		,	PTHR13087 - NF-KAPPA B ACTIVATING PROTEIN (1 of 1)
VIT_00001167001	GSVIVT01001167001	RP-S24e, RPS24		RP-S24e, RPS24) (1 of 1)	RP-S24e, RPS24	RP-S24e, RPS24	RP-S24e, RPS24,	K02974 - small subunit ribosomal protein S24e (RP-S24e, RPS24) (1 of 1)
VIT_00001168001	GSVIVT01001168001	Ribosomal_S13,Jas		Ribosomal_S13) // TPL-binding domain in jasmonate signalling (Jas) (1 of 1)	Ribosomal_S13	Ribosomal_S13,Jas	Ribosomal_S13,Jas,	PF00416//PF16135 - Ribosomal protein S13/S18 (Ribosomal_S13) // TPL-binding domain in jasmonate signalling (Jas) (1 of 1)
VIT_00001170001	GSVIVT01001170001			1 of 1)	1 of 1		,	PTHR31174:SF3 - F10O3.5 PROTEIN-RELATED (1 of 1)
VIT_00001171001	GSVIVT01001171001			#VALUE!	#VALUE!		,
VIT_00001172001	GSVIVT01001172001			#VALUE!	#VALUE!		,
VIT_00001173001	GSVIVT01001173001	zf-FLZ		zf-FLZ) (1 of 11)	zf-FLZ	zf-FLZ	zf-FLZ,	PF04570 - zinc-finger of the FCS-type, C2-C2 (zf-FLZ) (1 of 11)
VIT_00001175001	GSVIVT01001175001	TRM82, WDR4		guanine-N(7)-)-methyltransferase subunit TRM82 (TRM82, WDR4) (1 of 1)	guanine-N(7	TRM82, WDR4	TRM82, WDR4,	K15443 - tRNA (guanine-N(7)-)-methyltransferase subunit TRM82 (TRM82, WDR4) (1 of 1)
VIT_00001176001	GSVIVT01001176001			1 of 1)	1 of 1		,	PTHR24414:SF29 - SEGMENTATION PROTEIN CAP'N'COLLAR (1 of 1)
VIT_00001177001	GSVIVT01001177001			1 of 2)	1 of 2		,	PTHR33044:SF23 - BIFUNCTIONAL INHIBITOR/LIPID-TRANSFER PROTEIN/SEED STORAGE 2S ALBUMIN SUPERFAMILY PROTEIN-RELATED (1 of 2)
VIT_00001178001	GSVIVT01001178001	LTP_2		LTP_2) (1 of 35)	LTP_2	LTP_2	LTP_2,	PF68 - Probable lipid transfer (LTP_2) (1 of 35)
VIT_00001179001	GSVIVT01001179001	Complex1_LYR_1		Complex1_LYR_1) (1 of 2)	Complex1_LYR_1	Complex1_LYR_1	Complex1_LYR_1,	PF13232 - Complex1_LYR-like (Complex1_LYR_1) (1 of 2)
VIT_00001180001	GSVIVT01001180001			#VALUE!	#VALUE!		,
VIT_00001181001	GSVIVT01001181001	LTP_2	EDA4	LTP_2) (1 of 35)	LTP_2	LTP_2	LTP_2,EDA4	PF68 - Probable lipid transfer (LTP_2) (1 of 35)
VIT_00001182001	GSVIVT01001182001	PSMB2	PBD1,PRCGB	PSMB2) (1 of 1)	PSMB2	PSMB2	PSMB2,PBD1,PRCGB	K02734 - 20S proteasome subunit beta 4 (PSMB2) (1 of 1)
VIT_00001183001	GSVIVT01001183001	Ole-e-6		Ole-e-6) (1 of 1)	Ole-e-6	Ole-e-6	Ole-e-6,	PF09253 - Pollen allergen ole e 6 (Ole-e-6) (1 of 1)
VIT_00001184001	GSVIVT01001184001	RP-L24, MRPL24, rplX		RP-L24, MRPL24, rplX) (1 of 2)	RP-L24, MRPL24, rplX	RP-L24, MRPL24, rplX	RP-L24, MRPL24, rplX,	K02895 - large subunit ribosomal protein L24 (RP-L24, MRPL24, rplX) (1 of 2)
VIT_00001185001	GSVIVT01001185001	Cupin_1	PAP85	Cupin_1) (1 of 19)	Cupin_1	Cupin_1	Cupin_1,PAP85	PF00190 - Cupin (Cupin_1) (1 of 19)
VIT_00001186001	GSVIVT01001186001	Cupin_1		Cupin_1) // PPR repeat (PPR) // PPR repeat family (PPR_2) // Pentatricopeptide repeat domain (PPR_3) (1 of 1)	Cupin_1	Cupin_1	Cupin_1,	PF00190//PF01535//PF13041//PF13812 - Cupin (Cupin_1) // PPR repeat (PPR) // PPR repeat family (PPR_2) // Pentatricopeptide repeat domain (PPR_3) (1 of 1)
VIT_00001187001	GSVIVT01001187001	zf-FLZ		zf-FLZ) (1 of 11)	zf-FLZ	zf-FLZ	zf-FLZ,	PF04570 - zinc-finger of the FCS-type, C2-C2 (zf-FLZ) (1 of 11)
VIT_00001188001	GSVIVT01001188001			1 of 1)	1 of 1		,	PTHR11200//PTHR11200:SF159 - INOSITOL 5-PHOSPHATASE // SUBFAMILY NOT NAMED (1 of 1)
VIT_00001190001	GSVIVT01001190001	TP53RK, PRPK, BUD32		TP53RK, PRPK, BUD32) (1 of 1)	TP53RK, PRPK, BUD32	TP53RK, PRPK, BUD32	TP53RK, PRPK, BUD32,	K08851 - TP53 regulating kinase and related kinases [EC:2.7.11.1] (TP53RK, PRPK, BUD32) (1 of 1)
VIT_00001191001	GSVIVT01001191001			1 of 1)	1 of 1		,	PTHR31833:SF2 - UPF0690 PROTEIN C1ORF52 (1 of 1)
VIT_00001192001	GSVIVT01001192001		ATHMT-2,HMT-2,HMT2	1 of 1)	1 of 1		,ATHMT-2,HMT-2,HMT2	PTHR21091:SF6 - HOMOCYSTEINE S-METHYLTRANSFERASE 2 (1 of 1)
VIT_00001193001	GSVIVT01001193001			1 of 2)	1 of 2		,	PTHR23257:SF499 - KINASE LIKE PROTEIN (1 of 2)
VIT_00001194001	GSVIVT01001194001	E6.4.1.4A	MCCA	E6.4.1.4A) (1 of 1)	E6.4.1.4A	E6.4.1.4A	E6.4.1.4A,MCCA	K01968 - 3-methylcrotonyl-CoA carboxylase alpha subunit (E6.4.1.4A) (1 of 1)
VIT_00001195001	GSVIVT01001195001			1 of 1)	1 of 1		,	PTHR32258:SF0 - CENTROMERE PROTEIN-RELATED (1 of 1)
VIT_00001196001	GSVIVT01001196001		AST12,SULTR3;1	1 of 2)	1 of 2		,AST12,SULTR3;1	PTHR11814:SF60 - SULFATE TRANSPORTER 3.1-RELATED (1 of 2)
VIT_00001197001	GSVIVT01001197001			#VALUE!	#VALUE!		,
VIT_00001198001	GSVIVT01001198001	SULTR3.1		1 of 2)	1 of 2		SULTR3.1,	PTHR11814:SF60 - SULFATE TRANSPORTER 3.1-RELATED (1 of 2)
VIT_00001199001	GSVIVT01001199001		ATNEK4,NEK4	1 of 1)	1 of 1		,ATNEK4,NEK4	PTHR24362//PTHR24362:SF277 - SERINE/THREONINE-PROTEIN KINASE NEK // SUBFAMILY NOT NAMED (1 of 1)
VIT_00001200001	GSVIVT01001200001			2OG) AND FE(II)-DEPENDENT OXYGENASE SUPERFAMILY PROTEIN (1 of 2)	2OG		,	PTHR10209:SF170 - 2-OXOGLUTARATE (2OG) AND FE(II)-DEPENDENT OXYGENASE SUPERFAMILY PROTEIN (1 of 2)
VIT_00001201001	GSVIVT01001201001			2OG) AND FE(II)-DEPENDENT OXYGENASE SUPERFAMILY PROTEIN (1 of 2)	2OG		,	PTHR10209:SF170 - 2-OXOGLUTARATE (2OG) AND FE(II)-DEPENDENT OXYGENASE SUPERFAMILY PROTEIN (1 of 2)
VIT_00001202001	GSVIVT01001202001			Auxin_canalis) (1 of 5)	Auxin_canalis	Auxin_canalis	,	PF05703 - Auxin canalisation (Auxin_canalis) (1 of 5)
VIT_00001203001	GSVIVT01001203001			K06890) (1 of 3)	K06890	K06890	,	K06890 - uncharacterized protein (K06890) (1 of 3)
VIT_00001205001	GSVIVT01001205001		ATCLH1,ATHCOR1,CLH1,CORI1	E3.1.1.14) (1 of 4)	E3.1.1.14	E3.1.1.14	,ATCLH1,ATHCOR1,CLH1,CORI1	K08099 - chlorophyllase (E3.1.1.14) (1 of 4)
VIT_00001206001	GSVIVT01001206001			many copies) (Ank_4) (1 of 26)	many copies	many copies	,	PF13637 - Ankyrin repeats (many copies) (Ank_4) (1 of 26)
VIT_00001207001	GSVIVT01001207001		ATCLH1,ATHCOR1,CLH1,CORI1	Chlorophyllase) // Chlorophyllase enzyme (Chlorophyllase2) // Ankyrin repeats (many copies) (Ank_4) // Domain of unknown function (PGG) (1 of 1)	Chlorophyllase	Chlorophyllase	,ATCLH1,ATHCOR1,CLH1,CORI1	PF07224//PF12740//PF13637//PF13962 - Chlorophyllase (Chlorophyllase) // Chlorophyllase enzyme (Chlorophyllase2) // Ankyrin repeats (many copies) (Ank_4) // Domain of unknown function (PGG) (1 of 1)
VIT_00001208001	GSVIVT01001208001			3 copies) (Ank_2) (1 of 140)	3 copies	3 copies	,	PF12796 - Ankyrin repeats (3 copies) (Ank_2) (1 of 140)
VIT_00001209001	GSVIVT01001209001			3 copies) (Ank_2) // Ankyrin repeats (many copies) (Ank_4) // Domain of unknown function (PGG) (1 of 8)	3 copies	3 copies	,	PF12796//PF13637//PF13962 - Ankyrin repeats (3 copies) (Ank_2) // Ankyrin repeats (many copies) (Ank_4) // Domain of unknown function (PGG) (1 of 8)
VIT_00001210001	GSVIVT01001210001		ATCLH1,ATHCOR1,CLH1,CORI1	Chlorophyllase) // Chlorophyllase enzyme (Chlorophyllase2) (1 of 1)	Chlorophyllase	Chlorophyllase	,ATCLH1,ATHCOR1,CLH1,CORI1	PF07224//PF12740 - Chlorophyllase (Chlorophyllase) // Chlorophyllase enzyme (Chlorophyllase2) (1 of 1)
VIT_00001211001	GSVIVT01001211001			many copies) (Ank_4) // Domain of unknown function (PGG) (1 of 4)	many copies	many copies	,	PF13637//PF13962 - Ankyrin repeats (many copies) (Ank_4) // Domain of unknown function (PGG) (1 of 4)
VIT_00001212001	GSVIVT01001212001			1 of 14)	1 of 14	4	,	KOG4214 - Myotrophin and similar proteins (1 of 14)
VIT_00001213001	GSVIVT01001213001			PGG) (1 of 124)	PGG	PGG	,	PF13962 - Domain of unknown function (PGG) (1 of 124)
VIT_00001214001	GSVIVT01001214001			1 of 1)	1 of 1		,	2.7.11.1 - Non-specific serine/threonine protein kinase / Threonine-specific protein kinase (1 of 1)
VIT_00001215001	GSVIVT01001215001			PGG) (1 of 124)	PGG	PGG	,	PF13962 - Domain of unknown function (PGG) (1 of 124)
VIT_00001221001	GSVIVT01001221001		CYP78A7	1 of 2)	1 of 2		,CYP78A7	PTHR24298:SF66 - CYTOCHROME P450 78A7 (1 of 2)
VIT_00001223001	GSVIVT01001223001		ATLAC15,LAC15,TT10	Cu-oxidase) // Multicopper oxidase (Cu-oxidase_3) (1 of 2)	Cu-oxidase	Cu-oxidase	,ATLAC15,LAC15,TT10	PF00394//PF07732 - Multicopper oxidase (Cu-oxidase) // Multicopper oxidase (Cu-oxidase_3) (1 of 2)
VIT_00001224001	GSVIVT01001224001			#VALUE!	#VALUE!		,
VIT_00001225001	GSVIVT01001225001			#VALUE!	#VALUE!		,
VIT_00001227001	GSVIVT01001227001			#VALUE!	#VALUE!		,
VIT_00001231001	GSVIVT01001231001			#VALUE!	#VALUE!		,
VIT_00001232001	GSVIVT01001232001			#VALUE!	#VALUE!		,
VIT_00001235001	GSVIVT01001235001		TOM3	1 of 4)	1 of 4		,TOM3	PTHR31142:SF3 - PROTEIN TOM THREE HOMOLOG 1-RELATED (1 of 4)
VIT_00001237001	GSVIVT01001237001			1 of 4)	1 of 4		,	PTHR12374:SF26 - F25A4.19 PROTEIN (1 of 4)
VIT_00001243001	GSVIVT01001243001		TOM3	1 of 4)	1 of 4		,TOM3	PTHR31142:SF3 - PROTEIN TOM THREE HOMOLOG 1-RELATED (1 of 4)
VIT_00001245001	GSVIVT01001245001			1 of 6)	1 of 6		,	3.4.19.1 - Acylaminoacyl-peptidase / N-acylpeptide hydrolase (1 of 6)
VIT_00001247001	GSVIVT01001247001			1 of 6)	1 of 6		,	3.4.19.1 - Acylaminoacyl-peptidase / N-acylpeptide hydrolase (1 of 6)
VIT_00001248001	GSVIVT01001248001			#VALUE!	#VALUE!		,
VIT_00001251001	GSVIVT01001251001			1 of 1)	1 of 1		,	2.7.11.1 - Non-specific serine/threonine protein kinase / Threonine-specific protein kinase (1 of 1)
VIT_00001252001	GSVIVT01001252001		ATGSTU8,GSTU8	1 of 3)	1 of 3		,ATGSTU8,GSTU8	PTHR11260//PTHR11260:SF314 - GLUTATHIONE S-TRANSFERASE, GST, SUPERFAMILY, GST DOMAIN CONTAINING // SUBFAMILY NOT NAMED (1 of 3)
VIT_00001254001	GSVIVT01001254001		MCCA	1 of 3)	1 of 3		,MCCA	6.4.1.4 - Methylcrotonoyl-CoA carboxylase / Methylcrotonyl-CoA carboxylase (1 of 3)
VIT_00001259001	GSVIVT01001259001			1 of 2)	1 of 2		,	PTHR11134:SF4 - AP-4 COMPLEX SUBUNIT BETA-1 (1 of 2)
VIT_00001260001	GSVIVT01001260001			#VALUE!	#VALUE!		,
VIT_00001261001	GSVIVT01001261001			#VALUE!	#VALUE!		,
VIT_00001263001	GSVIVT01001263001			1 of 1)	1 of 1		,	PTHR31374:SF56 - AUXIN-REGULATED PROTEIN-RELATED (1 of 1)
VIT_00001264001	GSVIVT01001264001		ANAC007,EMB2749,NAC007,VND4	1 of 1)	1 of 1		,ANAC007,EMB2749,NAC007,VND4	PTHR31989:SF32 - NAC DOMAIN CONTAINING PROTEIN 26-RELATED (1 of 1)
VIT_00001265001	GSVIVT01001265001			#VALUE!	#VALUE!		,
VIT_00001267001	GSVIVT01001267001			9 copies) (Pentapeptide_4) (1 of 2)	9 copies	9 copies	,	PF13599 - Pentapeptide repeats (9 copies) (Pentapeptide_4) (1 of 2)
VIT_00001268001	GSVIVT01001268001			8 copies) (Pentapeptide) (1 of 3)	8 copies	8 copies	,	PF00805 - Pentapeptide repeats (8 copies) (Pentapeptide) (1 of 3)
VIT_00001269001	GSVIVT01001269001		AFO,FIL,YAB1	YABBY) (1 of 6)	YABBY	YABBY	,AFO,FIL,YAB1	PF04690 - YABBY protein (YABBY) (1 of 6)
VIT_00001270001	GSVIVT01001270001		SKU5	1 of 1)	1 of 1		,SKU5	PTHR11709:SF82 - MONOCOPPER OXIDASE-LIKE PROTEIN SKU5 (1 of 1)
VIT_00001272001	GSVIVT01001272001	GIN2	ATBETAFRUCT4,VAC-INV	1 of 2)	1 of 2		GIN2,ATBETAFRUCT4,VAC-INV	PTHR31953:SF17 - ACID BETA-FRUCTOFURANOSIDASE 3, VACUOLAR-RELATED (1 of 2)
VIT_00001274001	GSVIVT01001274001			E2.2.1.2, talA, talB) (1 of 3)	E2.2.1.2, talA, talB	E2.2.1.2, talA, talB	,	K00616 - transaldolase (E2.2.1.2, talA, talB) (1 of 3)
VIT_00001275001	GSVIVT01001275001			otsB) (1 of 7)	otsB	otsB	,	K01087 - trehalose 6-phosphate phosphatase (otsB) (1 of 7)
VIT_00001276001	GSVIVT01001276001			#VALUE!	#VALUE!		,
VIT_00001277001	GSVIVT01001277001			1 of 2)	1 of 2		,	PTHR11062//PTHR11062:SF58 - EXOSTOSIN HEPARAN SULFATE GLYCOSYLTRANSFERASE -RELATED // SUBFAMILY NOT NAMED (1 of 2)
VIT_00001278001	GSVIVT01001278001		KAS III	fabH) (1 of 1)	fabH	fabH	,KAS III	K00648 - 3-oxoacyl- (fabH) (1 of 1)
VIT_00001279001	GSVIVT01001279001			PLATZ) (1 of 13)	PLATZ	PLATZ	,	PF04640 - PLATZ transcription factor (PLATZ) (1 of 13)
VIT_00001280001	GSVIVT01001280001			1 of 9)	1 of 9		,	PTHR23023:SF94 - FLAVIN-CONTAINING MONOOXYGENASE FMO GS-OX-LIKE 1-RELATED (1 of 9)
VIT_00001281001	GSVIVT01001281001			1 of 9)	1 of 9		,	PTHR23023:SF94 - FLAVIN-CONTAINING MONOOXYGENASE FMO GS-OX-LIKE 1-RELATED (1 of 9)
VIT_00001282001	GSVIVT01001282001			1 of 9)	1 of 9		,	PTHR23023:SF94 - FLAVIN-CONTAINING MONOOXYGENASE FMO GS-OX-LIKE 1-RELATED (1 of 9)
VIT_00001284001	GSVIVT01001284001			1 of 9)	1 of 9		,	PTHR23023:SF94 - FLAVIN-CONTAINING MONOOXYGENASE FMO GS-OX-LIKE 1-RELATED (1 of 9)
VIT_00001285001	GSVIVT01001285001			#VALUE!	#VALUE!		,
VIT_00001286001	GSVIVT01001286001		ATWRKY39,WRKY39	1 of 3)	1 of 3		,ATWRKY39,WRKY39	PTHR31282:SF12 - WRKY TRANSCRIPTION FACTOR 39-RELATED (1 of 3)
VIT_00001287001	GSVIVT01001287001			#VALUE!	#VALUE!		,
VIT_00001290001	GSVIVT01001290001		ORP2A	1 of 2)	1 of 2		,ORP2A	PTHR10972//PTHR10972:SF91 - OXYSTEROL-BINDING PROTEIN-RELATED // SUBFAMILY NOT NAMED (1 of 2)
VIT_00001291001	GSVIVT01001291001		ORP2A	1 of 2)	1 of 2		,ORP2A	PTHR10972//PTHR10972:SF91 - OXYSTEROL-BINDING PROTEIN-RELATED // SUBFAMILY NOT NAMED (1 of 2)
VIT_00001292001	GSVIVT01001292001	NRT1 6.3	ATNRT1,B-1,CHL1,CHL1-1,NRT1,NRT1.1	1 of 1)	1 of 1		NRT1 6.3,ATNRT1,B-1,CHL1,CHL1-1,NRT1,NRT1.1	PTHR11654:SF78 - PROTEIN NRT1/ PTR FAMILY 6.3 (1 of 1)
VIT_00001293001	GSVIVT01001293001			#VALUE!	#VALUE!		,
VIT_00001296001	GSVIVT01001296001			1 of 1)	1 of 1		,	PTHR31731:SF8 - BIFUNCTIONAL INHIBITOR/LIPID-TRANSFER PROTEIN/SEED STORAGE 2S ALBUMIN SUPERFAMILY PROTEIN (1 of 1)
VIT_00001297001	GSVIVT01001297001			Hydrophob_seed) (1 of 6)	Hydrophob_seed	Hydrophob_seed	,	PF14547 - Hydrophobic seed protein (Hydrophob_seed) (1 of 6)
VIT_00001298001	GSVIVT01001298001			1 of 1)	1 of 1		,	PTHR31731:SF25 - BIFUNCTIONAL INHIBITOR/LIPID-TRANSFER PROTEIN/SEED STORAGE 2S ALBUMIN SUPERFAMILY PROTEIN (1 of 1)
VIT_00001299001	GSVIVT01001299001			Hydrophob_seed) (1 of 6)	Hydrophob_seed	Hydrophob_seed	,	PF14547 - Hydrophobic seed protein (Hydrophob_seed) (1 of 6)
VIT_00001301001	GSVIVT01001301001			#VALUE!	#VALUE!		,
VIT_00001302001	GSVIVT01001302001			Intron_maturas2) (1 of 5)	Intron_maturas2	Intron_maturas2	,	PF01348 - Type II intron maturase (Intron_maturas2) (1 of 5)
VIT_00001303001	GSVIVT01001303001			1 of 2)	1 of 2		,	1.1.1.27 - L-lactate dehydrogenase / L-lactic dehydrogenase (1 of 2)
VIT_00001304001	GSVIVT01001304001			#VALUE!	#VALUE!		,
VIT_00001305001	GSVIVT01001305001			tRNA_edit) (1 of 2)	tRNA_edit	tRNA_edit	,	PF04073 - Aminoacyl-tRNA editing domain (tRNA_edit) (1 of 2)
VIT_00001306001	GSVIVT01001306001			#VALUE!	#VALUE!		,
VIT_00001307001	GSVIVT01001307001	ATG8F	ATG8F	1 of 2)	1 of 2		ATG8F,ATG8F	PTHR10969:SF39 - AUTOPHAGY-RELATED PROTEIN 8F (1 of 2)
VIT_00001308001	GSVIVT01001308001		ATHAM3,HAM3	GRAS) (1 of 43)	GRAS	GRAS	,ATHAM3,HAM3	PF03514 - GRAS domain family (GRAS) (1 of 43)
VIT_00001310001	GSVIVT01001310001			#VALUE!	#VALUE!		,
VIT_00001311001	GSVIVT01001311001			#VALUE!	#VALUE!		,
VIT_00001312001	GSVIVT01001312001			1 of 1)	1 of 1		,	PTHR24031//PTHR24031:SF293 - RNA HELICASE // SUBFAMILY NOT NAMED (1 of 1)
VIT_00001313001	GSVIVT01001313001			#VALUE!	#VALUE!		,
VIT_00001314001	GSVIVT01001314001			1 of 1)	1 of 1		,	PTHR22814//PTHR22814:SF78 - COPPER TRANSPORT PROTEIN ATOX1-RELATED // SUBFAMILY NOT NAMED (1 of 1)
VIT_00001315001	GSVIVT01001315001	HSP23.5-MITO	ATHSP23.6-MITO,HSP23.6-MITO	1 of 3)	1 of 3		HSP23.5-MITO,ATHSP23.6-MITO,HSP23.6-MITO	PTHR11527:SF95 - 23.5 KDA HEAT SHOCK PROTEIN, MITOCHONDRIAL-RELATED (1 of 3)
VIT_00001316001	GSVIVT01001316001	HSP23.5-MITO	ATHSP23.6-MITO,HSP23.6-MITO	1 of 3)	1 of 3		HSP23.5-MITO,ATHSP23.6-MITO,HSP23.6-MITO	PTHR11527:SF95 - 23.5 KDA HEAT SHOCK PROTEIN, MITOCHONDRIAL-RELATED (1 of 3)
VIT_00001317001	GSVIVT01001317001		(AT)VAP,VAP,VAP27,VAP27-1	1 of 2)	1 of 2		,(AT)VAP,VAP,VAP27,VAP27-1	PTHR10809:SF50 - VESICLE-ASSOCIATED PROTEIN 1-1-RELATED (1 of 2)
VIT_00001318001	GSVIVT01001318001			1 of 1)	1 of 1		,	PTHR23324:SF63 - PHOSPHATIDYLINOSITOL/PHOSPHATIDYLCHOLINE TRANSFER PROTEIN SFH11 (1 of 1)
VIT_00001319001	GSVIVT01001319001		HINT4	ADP) / ADP-sulfurylase (1 of 1)	ADP	ADP	,HINT4	2.7.7.5 - Sulfate adenylyltransferase (ADP) / ADP-sulfurylase (1 of 1)
VIT_00001320001	GSVIVT01001320001		ATPRMT7,PRMT7	PRMT7) (1 of 1)	PRMT7	PRMT7	,ATPRMT7,PRMT7	K18 - protein arginine N-methyltransferase 7 [EC:2.1.1.-] (PRMT7) (1 of 1)
VIT_00001321001	GSVIVT01001321001		OWL1	DNAJC11) (1 of 1)	DNAJC11	DNAJC11	,OWL1	K09531 - DnaJ homolog subfamily C member 11 (DNAJC11) (1 of 1)
VIT_00001327001	GSVIVT01001327001			1 of 1)	1 of 1		,	PTHR31321:SF19 - PECTINESTERASE 68-RELATED (1 of 1)
VIT_00001328001	GSVIVT01001328001		AtPEX19-1,PEX19-1	PEX19) (1 of 1)	PEX19	PEX19	,AtPEX19-1,PEX19-1	K13337 - peroxin-19 (PEX19) (1 of 1)
VIT_00001329001	GSVIVT01001329001			#VALUE!	#VALUE!		,
VIT_00001332001	GSVIVT01001332001		WRKY4	WRKY) (1 of 59)	WRKY	WRKY	,WRKY4	PF03106 - WRKY DNA -binding domain (WRKY) (1 of 59)
VIT_00001333001	GSVIVT01001333001			#VALUE!	#VALUE!		,
VIT_00001334001	GSVIVT01001334001		ARC12,ATMINE1,MINE1	1 of 2)	1 of 2		,ARC12,ATMINE1,MINE1	PTHR33404:SF2 - CELL DIVISION TOPOLOGICAL SPECIFICITY FACTOR HOMOLOG, CHLOROPLASTIC (1 of 2)
VIT_00001337001	GSVIVT01001337001		GCN2	#VALUE!	#VALUE!		,GCN2
VIT_00001339001	GSVIVT01001339001			1 of 1)	1 of 1		,	PTHR11063:SF6 - AMINO ACID KINASE (1 of 1)
VIT_00001340001	GSVIVT01001340001		ATPCAP1,PCAP1	DREPP) (1 of 1)	DREPP	DREPP	,ATPCAP1,PCAP1	PF05558 - DREPP plasma membrane polypeptide (DREPP) (1 of 1)
VIT_00001342001	GSVIVT01001342001			#VALUE!	#VALUE!		,
VIT_00001343001	GSVIVT01001343001			#VALUE!	#VALUE!		,
VIT_00001344001	GSVIVT01001344001		SCL30A	1 of 2)	1 of 2		,SCL30A	PTHR23147//PTHR23147:SF6 - SERINE/ARGININE RICH SPLICING FACTOR // SUBFAMILY NOT NAMED (1 of 2)
VIT_00001346001	GSVIVT01001346001		FAR2,MS2	acylating) / Fatty acyl-CoA reductase (1 of 6)	acylating	acylating	,FAR2,MS2	1.2.1.42 - Hexadecanal dehydrogenase (acylating) / Fatty acyl-CoA reductase (1 of 6)
VIT_00001347001	GSVIVT01001347001		PP2A-4	1 of 2)	1 of 2		,PP2A-4	PTHR11668:SF287 - SERINE/THREONINE-PROTEIN PHOSPHATASE PP2A-4 CATALYTIC SUBUNIT (1 of 2)
VIT_00001348001	GSVIVT01001348001			DDX3X, bel) (1 of 3)	DDX3X, bel	DDX3X, bel	,	K11594 - ATP-dependent RNA helicase DDX3X (DDX3X, bel) (1 of 3)
VIT_00001349001	GSVIVT01001349001			1 of 1)	1 of 1		,	PTHR11328 - MAJOR FACILITATOR SUPERFAMILY DOMAIN-CONTAINING PROTEIN (1 of 1)
VIT_00001350001	GSVIVT01001350001			1 of 1)	1 of 1		,	PTHR33044:SF21 - PROTEIN YLS3 (1 of 1)
VIT_00001351001	GSVIVT01001351001			#VALUE!	#VALUE!		,
VIT_00001352001	GSVIVT01001352001	BCS1		1 of 1)	1 of 1		BCS1,	PTHR23070//PTHR23070:SF43 - BCS1 AAA-TYPE ATPASE // SUBFAMILY NOT NAMED (1 of 1)
VIT_00001353001	GSVIVT01001353001			#VALUE!	#VALUE!		,
VIT_00001356001	GSVIVT01001356001	VQ		VQ) (1 of 5)	VQ	VQ	VQ,	PF05678 - VQ motif (VQ) (1 of 5)
VIT_00001357001	GSVIVT01001357001		CNX2	1 of 2)	1 of 2		,CNX2	4.1.99.18 - Cyclic pyranopterin phosphate synthase / Molybdenum cofactor biosynthesis protein 1 (1 of 2)
VIT_00001358001	GSVIVT01001358001		ATCS,CSY4	Si)-synthase / Citrate oxaloacetate-lyase ((pro-3S)-CH(2)COO->acetyl-CoA) (1 of 2)	Si	Si	,ATCS,CSY4	2.3.3.1 - Citrate (Si)-synthase / Citrate oxaloacetate-lyase ((pro-3S)-CH(2)COO->acetyl-CoA) (1 of 2)
VIT_00001359001	GSVIVT01001359001			#VALUE!	#VALUE!		,
VIT_00001360001	GSVIVT01001360001			#VALUE!	#VALUE!		,
VIT_00001361001	GSVIVT01001361001		ATGSL06,ATGSL6,CALS1,GSL06,GSL6	1 of 1)	1 of 1		,ATGSL06,ATGSL6,CALS1,GSL06,GSL6	PTHR12741:SF9 - CALLOSE SYNTHASE 1-RELATED (1 of 1)
VIT_00001362001	GSVIVT01001362001			#VALUE!	#VALUE!		,
VIT_00001363001	GSVIVT01001363001			#VALUE!	#VALUE!		,
VIT_00001365001	GSVIVT01001365001			1 of 1)	1 of 1		,	PTHR12313:SF0 - RING FINGER PROTEIN 5 (1 of 1)
VIT_00001366001	GSVIVT01001366001		HAT14	1 of 1)	1 of 1		,HAT14	PTHR24326:SF243 - HOMEOBOX-LEUCINE ZIPPER PROTEIN HAT14 (1 of 1)
VIT_00001367001	GSVIVT01001367001			1 of 1)	1 of 1		,	PTHR37173:SF1 - HYDROXYPROLINE-RICH GLYCOPROTEIN FAMILY PROTEIN (1 of 1)
VIT_00001368001	GSVIVT01001368001			NTAN1) (1 of 1)	NTAN1	NTAN1	,	K14662 - protein N-terminal asparagine amidohydrolase (NTAN1) (1 of 1)
VIT_00001369001	GSVIVT01001369001			1 of 2)	1 of 2		,	PTHR10288//PTHR10288:SF154 - KH DOMAIN CONTAINING RNA BINDING PROTEIN // SUBFAMILY NOT NAMED (1 of 2)
VIT_00001371001	GSVIVT01001371001			1 of 1)	1 of 1		,	PTHR15398 - BROMODOMAIN-CONTAINING PROTEIN 8 (1 of 1)
VIT_00001372001	GSVIVT01001372001		ABA1,ATABA1,ATZEP,IBS3,LOS6,NPQ2,ZEP	1 of 1)	1 of 1		,ABA1,ATABA1,ATZEP,IBS3,LOS6,NPQ2,ZEP	PTHR13789//PTHR13789:SF227 - MONOOXYGENASE // SUBFAMILY NOT NAMED (1 of 1)
VIT_00001373001	GSVIVT01001373001			ENT) DOMAIN-CONTAINING PROTEIN-RELATED (1 of 1)	ENT	ENT	,	PTHR33432:SF5 - EMSY N TERMINUS (ENT) DOMAIN-CONTAINING PROTEIN-RELATED (1 of 1)
VIT_00001374001	GSVIVT01001374001			1 of 4)	1 of 4		,	PTHR31314:SF7 - MYB-LIKE HTH TRANSCRIPTIONAL REGULATOR FAMILY PROTEIN (1 of 4)
VIT_00001375001	GSVIVT01001375001			#VALUE!	#VALUE!		,
VIT_00001376001	GSVIVT01001376001			1 of 4)	1 of 4		,	PTHR31314:SF7 - MYB-LIKE HTH TRANSCRIPTIONAL REGULATOR FAMILY PROTEIN (1 of 4)
VIT_00001377001	GSVIVT01001377001			#VALUE!	#VALUE!		,
VIT_00001378001	GSVIVT01001378001			1 of 1)	1 of 1		,	2.7.11.1 - Non-specific serine/threonine protein kinase / Threonine-specific protein kinase (1 of 1)
VIT_00001380001	GSVIVT01001380001			#VALUE!	#VALUE!		,
VIT_00001381001	GSVIVT01001381001			#VALUE!	#VALUE!		,
VIT_00001382001	GSVIVT01001382001			1 of 39)	1 of 39	9	,	PTHR23155//PTHR23155:SF414 - LEUCINE-RICH REPEAT-CONTAINING PROTEIN // SUBFAMILY NOT NAMED (1 of 39)
VIT_00001384001	GSVIVT01001384001			#VALUE!	#VALUE!		,
VIT_00001389001	GSVIVT01001389001			1 of 39)	1 of 39	9	,	PTHR23155//PTHR23155:SF414 - LEUCINE-RICH REPEAT-CONTAINING PROTEIN // SUBFAMILY NOT NAMED (1 of 39)
VIT_00001390001	GSVIVT01001390001			#VALUE!	#VALUE!		,
VIT_00001391001	GSVIVT01001391001			#VALUE!	#VALUE!		,
VIT_00001395001	GSVIVT01001395001			#VALUE!	#VALUE!		,
VIT_00001396001	GSVIVT01001396001			#VALUE!	#VALUE!		,
VIT_00001397001	GSVIVT01001397001			#VALUE!	#VALUE!		,
VIT_00001399001	GSVIVT01001399001		RLK1	Pkinase) // NB-ARC domain (NB-ARC) // S-locus glycoprotein domain (S_locus_glycop) // D-mannose binding lectin (B_lectin) // Protein tyrosine kinase (Pkinase_Tyr) (1 of 1)	Pkinase	Pkinase	,RLK1	PF00069//PF00931//PF00954//PF01453//PF07714 - Protein kinase domain (Pkinase) // NB-ARC domain (NB-ARC) // S-locus glycoprotein domain (S_locus_glycop) // D-mannose binding lectin (B_lectin) // Protein tyrosine kinase (Pkinase_Tyr) (1 of 1)
VIT_00001400001	GSVIVT01001400001			AAK) (1 of 1)	AAK	AAK	,	K08853 - AP2-associated kinase [EC:2.7.11.1] (AAK) (1 of 1)
VIT_00001401001	GSVIVT01001401001			1 of 1)	1 of 1		,	PTHR22967//PTHR22967:SF63 - SERINE/THREONINE PROTEIN KINASE // SUBFAMILY NOT NAMED (1 of 1)
VIT_00001402001	GSVIVT01001402001			1 of 6)	1 of 6		,	PTHR13483:SF3 - BOX C/D SNORNA PROTEIN 1 (1 of 6)
VIT_00001405001	GSVIVT01001405001		FB,GI	1 of 2)	1 of 2		,FB,GI	PTHR36319:SF1 - PROTEIN GIGANTEA (1 of 2)
VIT_00001406001	GSVIVT01001406001	GI	FB,GI	GI) (1 of 1)	GI	GI	GI,FB,GI	K12124 - GIGANTEA (GI) (1 of 1)
VIT_00001407001	GSVIVT01001407001		AtRLP43,RLP43	1 of 9)	1 of 9		,AtRLP43,RLP43	PTHR27004:SF3 - RECEPTOR LIKE PROTEIN 54 (1 of 9)
VIT_00001409001	GSVIVT01001409001		SOL1	1 of 1)	1 of 1		,SOL1	3.4.17.22 - Metallocarboxypeptidase D / Carboxypeptidase D (1 of 1)
VIT_00001410001	GSVIVT01001410001			1 of 2)	1 of 2		,	4.4.1.4 - Alliin lyase / L-cysteine sulfoxide lyase (1 of 2)
VIT_00001411001	GSVIVT01001411001			#VALUE!	#VALUE!		,
VIT_00001412001	GSVIVT01001412001			1 of 7)	1 of 7		,	PTHR11751:SF126 - TRYPTOPHAN AMINOTRANSFERASE-RELATED PROTEIN 3-RELATED (1 of 7)
VIT_00001413001	GSVIVT01001413001			1 of 7)	1 of 7		,	PTHR11751:SF126 - TRYPTOPHAN AMINOTRANSFERASE-RELATED PROTEIN 3-RELATED (1 of 7)
VIT_00001414001	GSVIVT01001414001			1 of 7)	1 of 7		,	PTHR11751:SF126 - TRYPTOPHAN AMINOTRANSFERASE-RELATED PROTEIN 3-RELATED (1 of 7)
VIT_00001416001	GSVIVT01001416001			#VALUE!	#VALUE!		,
VIT_00001418001	GSVIVT01001418001			1 of 7)	1 of 7		,	PTHR11751:SF126 - TRYPTOPHAN AMINOTRANSFERASE-RELATED PROTEIN 3-RELATED (1 of 7)
VIT_00001419001	GSVIVT01001419001			1 of 2)	1 of 2		,	4.4.1.4 - Alliin lyase / L-cysteine sulfoxide lyase (1 of 2)
VIT_00001420001	GSVIVT01001420001			1 of 4)	1 of 4		,	PTHR10687:SF22 - SECRETORY CARRIER-ASSOCIATED MEMBRANE PROTEIN 1-RELATED (1 of 4)
VIT_00001422001	GSVIVT01001422001			1 of 7)	1 of 7		,	PTHR11751:SF126 - TRYPTOPHAN AMINOTRANSFERASE-RELATED PROTEIN 3-RELATED (1 of 7)
VIT_00001423001	GSVIVT01001423001		SAMC1,SAMT1	mitochondrial S-adenosylmethionine transporter), member 26 (SLC25A26) (1 of 3)	mitochondrial S-adenosylmethionine transporter	mitochondrial S-adenosylmethionine transporter	,SAMC1,SAMT1	K15111 - solute carrier family 25 (mitochondrial S-adenosylmethionine transporter), member 26 (SLC25A26) (1 of 3)
VIT_00001426001	GSVIVT01001426001		ATCK1,CK,CK1	1 of 1)	1 of 1		,ATCK1,CK,CK1	PTHR22603:SF39 - CHOLINE KINASE 1-RELATED (1 of 1)
VIT_00001427001	GSVIVT01001427001			NADP(+)) (1 of 1)	NADP(+	NADP(+	,	1.1.1.105//1.1.1.300 - NADP-retinol dehydrogenase / Retinol dehydrogenase (NADP(+)) (1 of 1)
VIT_00001428001	GSVIVT01001428001			1 of 1)	1 of 1		,	PTHR11200:SF128 - TYPE I INOSITOL 1,4,5-TRISPHOSPHATE 5-PHOSPHATASE 1 (1 of 1)
VIT_00001429001	GSVIVT01001429001			1 of 65)	1 of 65	5	,	PTHR23155//PTHR23155:SF563 - LEUCINE-RICH REPEAT-CONTAINING PROTEIN // SUBFAMILY NOT NAMED (1 of 65)
VIT_00001431001	GSVIVT01001431001			#VALUE!	#VALUE!		,
VIT_00001432001	GSVIVT01001432001		PSRP6	PSRP6) (1 of 1)	PSRP6	PSRP6	,PSRP6	K19035 - 50S ribosomal protein 6 (PSRP6) (1 of 1)
VIT_00001433001	GSVIVT01001433001		scpl40	1 of 2)	1 of 2		,scpl40	PTHR11802:SF66 - SERINE CARBOXYPEPTIDASE-LIKE 36-RELATED (1 of 2)
VIT_00001434001	GSVIVT01001434001			#VALUE!	#VALUE!		,
VIT_00001435001	GSVIVT01001435001		scpl40	1 of 2)	1 of 2		,scpl40	PTHR11802:SF66 - SERINE CARBOXYPEPTIDASE-LIKE 36-RELATED (1 of 2)
VIT_00001437001	GSVIVT01001437001		AGL15	1 of 1)	1 of 1		,AGL15	PTHR11945//PTHR11945:SF237 - MADS BOX PROTEIN // SUBFAMILY NOT NAMED (1 of 1)
VIT_00001439001	GSVIVT01001439001			1 of 4)	1 of 4		,	3.4.24.71 - Endothelin-converting enzyme 1 / ECE-1 (1 of 4)
VIT_00001440001	GSVIVT01001440001			1 of 1)	1 of 1		,	PTHR10374:SF10 - EXPRESSED PROTEIN (1 of 1)
VIT_00001441001	GSVIVT01001441001			SEC31) (1 of 1)	SEC31	SEC31	,	K14005 - protein transport protein SEC31 (SEC31) (1 of 1)
VIT_00001442001	GSVIVT01001442001			1 of 1)	1 of 1		,	2.7.11.1 - Non-specific serine/threonine protein kinase / Threonine-specific protein kinase (1 of 1)
VIT_00001443001	GSVIVT01001443001			1 of 1)	1 of 1		,	PTHR20208:SF13 - EMB (1 of 1)
VIT_00001444001	GSVIVT01001444001	SLX1		SLX1) (1 of 2)	SLX1	SLX1	SLX1,	K15078 - structure-specific endonuclease subunit SLX1 (SLX1) (1 of 2)
VIT_00001445001	GSVIVT01001445001		CRN1,PPH	1 of 1)	1 of 1		,CRN1,PPH	PTHR10992:SF879 - PHEOPHYTINASE, CHLOROPLASTIC (1 of 1)
VIT_00001446001	GSVIVT01001446001			1 of 65)	1 of 65		,	PTHR23155//PTHR23155:SF563 - LEUCINE-RICH REPEAT-CONTAINING PROTEIN // SUBFAMILY NOT NAMED (1 of 65)
VIT_00001448001	GSVIVT01001448001			1 of 65)	1 of 65		,	PTHR23155//PTHR23155:SF563 - LEUCINE-RICH REPEAT-CONTAINING PROTEIN // SUBFAMILY NOT NAMED (1 of 65)
VIT_00001449001	GSVIVT01001449001			#VALUE!	#VALUE!		,
VIT_00001450001	GSVIVT01001450001			#VALUE!	#VALUE!		,
VIT_00001451001	GSVIVT01001451001			#VALUE!	#VALUE!		,
VIT_00001453001	GSVIVT01001453001			1 of 65)	1 of 65		,	PTHR23155//PTHR23155:SF563 - LEUCINE-RICH REPEAT-CONTAINING PROTEIN // SUBFAMILY NOT NAMED (1 of 65)
VIT_00001455001	GSVIVT01001455001			#VALUE!	#VALUE!		,
VIT_00001457001	GSVIVT01001457001			1 of 65)	1 of 65		,	PTHR23155//PTHR23155:SF563 - LEUCINE-RICH REPEAT-CONTAINING PROTEIN // SUBFAMILY NOT NAMED (1 of 65)
VIT_00001459001	GSVIVT01001459001			1 of 65)	1 of 65		,	PTHR23155//PTHR23155:SF563 - LEUCINE-RICH REPEAT-CONTAINING PROTEIN // SUBFAMILY NOT NAMED (1 of 65)
VIT_00001461001	GSVIVT01001461001		ATCKX6,ATCKX7,CKX6	1 of 2)	1 of 2		,ATCKX6,ATCKX7,CKX6	PTHR13878:SF53 - CYTOKININ DEHYDROGENASE 6 (1 of 2)
VIT_00001462001	GSVIVT01001462001			#VALUE!	#VALUE!		,
VIT_00001463001	GSVIVT01001463001	GPD1	GPDHC1	NAD+) (GPD1) (1 of 3)	NAD+	GPD1	GPD1,GPDHC1	K00006 - glycerol-3-phosphate dehydrogenase (NAD+) (GPD1) (1 of 3)
VIT_00001464001	GSVIVT01001464001			#VALUE!	#VALUE!		,
VIT_00001466001	GSVIVT01001466001		ACA11	E1-E2_ATPase) // Cation transporting ATPase, C-terminus (Cation_ATPase_C) // Cation transporter/ATPase, N-terminus (Cation_ATPase_N) // haloacid dehalogenase-like hydrolase (Hydrolase) // Ca2+-ATPase N terminal autoinhibitory domain (CaATP_NAI) (1 of 3)	E1-E2_ATPase	E1-E2_ATPase	,ACA11	PF00122//PF00689//PF00690//PF00702//PF12515 - E1-E2 ATPase (E1-E2_ATPase) // Cation transporting ATPase, C-terminus (Cation_ATPase_C) // Cation transporter/ATPase, N-terminus (Cation_ATPase_N) // haloacid dehalogenase-like hydrolase (Hydrolase) // Ca2+-ATPase N terminal autoinhibitory domain (CaATP_NAI) (1 of 3)
VIT_00001467001	GSVIVT01001467001			1 of 1)	1 of 1		,	PTHR24009:SF3 - RNA RECOGNITION MOTIF-CONTAINING PROTEIN-RELATED (1 of 1)
VIT_00001468001	GSVIVT01001468001		bZIP23	1 of 1)	1 of 1		,bZIP23	PTHR23334 - CCAAT/ENHANCER BINDING PROTEIN (1 of 1)
VIT_00001469001	GSVIVT01001469001			1 of 3)	1 of 3		,	PTHR23155//PTHR23155:SF580 - LEUCINE-RICH REPEAT-CONTAINING PROTEIN // SUBFAMILY NOT NAMED (1 of 3)
VIT_00001470001	GSVIVT01001470001			#VALUE!	#VALUE!		,
VIT_00001471001	GSVIVT01001471001			1 of 65)	1 of 65	5	,	PTHR23155//PTHR23155:SF563 - LEUCINE-RICH REPEAT-CONTAINING PROTEIN // SUBFAMILY NOT NAMED (1 of 65)
VIT_00001473001	GSVIVT01001473001			1 of 65)	1 of 65	5	,	PTHR23155//PTHR23155:SF563 - LEUCINE-RICH REPEAT-CONTAINING PROTEIN // SUBFAMILY NOT NAMED (1 of 65)
VIT_00001478001	GSVIVT01001478001			1 of 1)	1 of 1		,	PTHR32343:SF8 - LD29830P (1 of 1)
VIT_00001479001	GSVIVT01001479001			1 of 2)	1 of 2		,	PTHR10250 - MICROSOMAL GLUTATHIONE S-TRANSFERASE (1 of 2)
VIT_00001480001	GSVIVT01001480001			1 of 1)	1 of 1		,	3.5.99.2 - Aminopyrimidine aminohydrolase / Thiaminase II (1 of 1)
VIT_00001483001	GSVIVT01001483001		ATMRE11,MRE11	#VALUE!	#VALUE!		,ATMRE11,MRE11
VIT_00001484001	GSVIVT01001484001			#VALUE!	#VALUE!		,
VIT_00001486001	GSVIVT01001486001			#VALUE!	#VALUE!		,
VIT_00001488001	GSVIVT01001488001		ATMRE11,MRE11	#VALUE!	#VALUE!		,ATMRE11,MRE11
VIT_00001489001	GSVIVT01001489001			1 of 373)	1 of 373	73	,	PTHR23155 - LEUCINE-RICH REPEAT-CONTAINING PROTEIN (1 of 373)
VIT_00001491001	GSVIVT01001491001	NB-ARC, TIR_2		NB-ARC) // TIR domain (TIR_2) (1 of 10)	NB-ARC	NB-ARC	NB-ARC, TIR_2,	PF00931//PF13676 - NB-ARC domain (NB-ARC) // TIR domain (TIR_2) (1 of 10)
VIT_00001492001	GSVIVT01001492001			1 of 4)	1 of 4		,	PTHR11017//PTHR11017:SF159 - LEUCINE-RICH REPEAT-CONTAINING PROTEIN // SUBFAMILY NOT NAMED (1 of 4)
VIT_00001493001	GSVIVT01001493001			#VALUE!	#VALUE!		,
VIT_00001494001	GSVIVT01001494001			#VALUE!	#VALUE!		,
VIT_00001495001	GSVIVT01001495001			#VALUE!	#VALUE!		,
VIT_00001497001	GSVIVT01001497001		ATKINESIN-13A,KINESIN-13A	Kinesin) // Lanthionine synthetase C-like protein (LANC_like) (1 of 1)	Kinesin	Kinesin	,ATKINESIN-13A,KINESIN-13A	PF00225//PF05147 - Kinesin motor domain (Kinesin) // Lanthionine synthetase C-like protein (LANC_like) (1 of 1)
VIT_00001498001	GSVIVT01001498001			#VALUE!	#VALUE!		,
VIT_00001500001	GSVIVT01001500001			#VALUE!	#VALUE!		,
VIT_00001501001	GSVIVT01001501001			#VALUE!	#VALUE!		,
VIT_00001502001	GSVIVT01001502001			#VALUE!	#VALUE!		,
VIT_00001503001	GSVIVT01001503001			H3) (1 of 11)	H3	H3	,	K11253 - histone H3 (H3) (1 of 11)
VIT_00001504001	GSVIVT01001504001		ATXIB,XI-8,XI-B,XIB	1 of 3)	1 of 3		,ATXIB,XI-8,XI-B,XIB	PTHR13140//PTHR13140:SF435 - MYOSIN // SUBFAMILY NOT NAMED (1 of 3)
VIT_00001507001	GSVIVT01001507001		RANBP1	Ran_BP1) (1 of 4)	Ran_BP1	Ran_BP1	,RANBP1	PF00638 - RanBP1 domain (Ran_BP1) (1 of 4)
VIT_00001509001	GSVIVT01001509001			#VALUE!	#VALUE!		,
VIT_00001510001	GSVIVT01001510001			1 of 4)	1 of 4		,	PTHR11017//PTHR11017:SF159 - LEUCINE-RICH REPEAT-CONTAINING PROTEIN // SUBFAMILY NOT NAMED (1 of 4)
VIT_00001512001	GSVIVT01001512001			1 of 4)	1 of 4		,	PTHR11017//PTHR11017:SF159 - LEUCINE-RICH REPEAT-CONTAINING PROTEIN // SUBFAMILY NOT NAMED (1 of 4)
VIT_00001513001	GSVIVT01001513001			#VALUE!	#VALUE!		,
VIT_00001514001	GSVIVT01001514001			#VALUE!	#VALUE!		,
VIT_00001516001	GSVIVT01001516001			DYW_deaminase) (1 of 157)	DYW_deaminase	DYW_deaminase	,	PF14432 - DYW family of nucleic acid deaminases (DYW_deaminase) (1 of 157)
VIT_00001519001	GSVIVT01001519001		ATMRE11,MRE11	1 of 2)	1 of 2		,ATMRE11,MRE11	PTHR10139 - DOUBLE-STRAND BREAK REPAIR PROTEIN MRE11A (1 of 2)
VIT_00001521001	GSVIVT01001521001		UGT74F1	1 of 4)	1 of 4		,UGT74F1	PTHR11926:SF396 - UDP-GLYCOSYLTRANSFERASE 75B2 (1 of 4)
VIT_00001523001	GSVIVT01001523001		ATSAGT1,GT,SAGT1,SGT1,UGT74F2	1 of 4)	1 of 4		,ATSAGT1,GT,SAGT1,SGT1,UGT74F2	PTHR11926:SF396 - UDP-GLYCOSYLTRANSFERASE 75B2 (1 of 4)
VIT_00001524001	GSVIVT01001524001			#VALUE!	#VALUE!		,
VIT_00001526001	GSVIVT01001526001			#VALUE!	#VALUE!		,
VIT_00001527001	GSVIVT01001527001			1 of 1)	1 of 1		,	PTHR31791:SF12 - FRIGIDA-LIKE PROTEIN 3 (1 of 1)
VIT_00001528001	GSVIVT01001528001		ATZIP4	1 of 1)	1 of 1		,ATZIP4	PTHR31791:SF8 - ZIP4-LIKE PROTEIN (1 of 1)
VIT_00001529001	GSVIVT01001529001		ATATG10,ATG10	ATG10L, ATG10) (1 of 1)	ATG10L, ATG10	ATG10L, ATG10	,ATATG10,ATG10	K17888 - ubiquitin-like-conjugating enzyme ATG10, animal type (ATG10L, ATG10) (1 of 1)
VIT_00001530001	GSVIVT01001530001			1 of 2)	1 of 2		,	PTHR11177:SF167 - RHODANESE-LIKE DOMAIN-CONTAINING PROTEIN 4, CHLOROPLASTIC (1 of 2)
VIT_00001532001	GSVIVT01001532001			cytidine1920-2'-O)/16S rRNA (cytidine1409-2'-O)-methyltransferase [EC:2.1.1.226 2.1.1.227] (tlyA) (1 of 1)	cytidine1920-2'-O	cytidine1920-2'-O	,	K06442 - 23S rRNA (cytidine1920-2'-O)/16S rRNA (cytidine1409-2'-O)-methyltransferase [EC:2.1.1.226 2.1.1.227] (tlyA) (1 of 1)
VIT_00001533001	GSVIVT01001533001			1 of 2)	1 of 2		,	3.8.1.5 - Haloalkane dehalogenase / 1-chlorohexane halidohydrolase (1 of 2)
VIT_00001534001	GSVIVT01001534001			DUF707) (DUF707) (1 of 16)	DUF707	DUF707	,	PF05212 - Protein of unknown function (DUF707) (DUF707) (1 of 16)
VIT_00001537001	GSVIVT01001537001			Sec61_beta) // Domain of unknown function (PGG) (1 of 1)	Sec61_beta	Sec61_beta	,	PF03911//PF13962 - Sec61beta family (Sec61_beta) // Domain of unknown function (PGG) (1 of 1)
VIT_00001543001	GSVIVT01001543001			#VALUE!	#VALUE!		,
VIT_00001544001	GSVIVT01001544001			#VALUE!	#VALUE!		,
VIT_00001549001	GSVIVT01001549001			1 of 1)	1 of 1		,	PTHR13268:SF0 - BREAST CARCINOMA-AMPLIFIED SEQUENCE 3 (1 of 1)
VIT_00001550001	GSVIVT01001550001			1 of 8)	1 of 8		,	6.3.1.2 - Glutamate--ammonia ligase / Glutamine synthetase (1 of 8)
VIT_00001552001	GSVIVT01001552001			1 of 3)	1 of 3		,	PTHR12663:SF3 - ASPARTYL BETA-HYDROXYLASE N-TERMINAL REGION DOMAIN-CONTAINING PROTEIN-RELATED (1 of 3)
VIT_00001564001	GSVIVT01001564001		RPS5	1 of 10)	1 of 10	0	,RPS5	PTHR23155:SF478 - LEUCINE-RICH REPEAT-CONTAINING PROTEIN SOG2 (1 of 10)
VIT_00001572001	GSVIVT01001572001		NUP155	#VALUE!	#VALUE!		,NUP155
VIT_00001575001	GSVIVT01001575001		AtRLP1,RLP1	1 of 22)	1 of 22	2	,AtRLP1,RLP1	PTHR27004:SF29 - RECEPTOR LIKE PROTEIN 13-RELATED (1 of 22)
VIT_00001578001	GSVIVT01001578001			#VALUE!	#VALUE!		,
VIT_00001582001	GSVIVT01001582001			#VALUE!	#VALUE!		,
VIT_00001583001	GSVIVT01001583001			#VALUE!	#VALUE!		,
VIT_00001584001	GSVIVT01001584001		ATKRS-1	1 of 3)	1 of 3		,ATKRS-1	PTHR22594:SF35 - LYSINE--TRNA LIGASE (1 of 3)
VIT_00001586001	GSVIVT01001586001			1 of 2)	1 of 2		,	PTHR22937//PTHR22937:SF49 - RING FINGER CONTAINING PROTEIN // SUBFAMILY NOT NAMED (1 of 2)
VIT_00001590001	GSVIVT01001590001		EPF2	1 of 1)	1 of 1		,EPF2	PTHR33109:SF6 - EPIDERMAL PATTERNING FACTOR-LIKE PROTEIN 7-RELATED (1 of 1)
VIT_00001592001	GSVIVT01001592001			contains WD40 repeats) (1 of 5)	contains WD40 repeats	contains WD40 repeats	,	KOG0296 - Angio-associated migratory cell protein (contains WD40 repeats) (1 of 5)
VIT_00001593001	GSVIVT01001593001			#VALUE!	#VALUE!		,
VIT_00001595001	GSVIVT01001595001		ATPD	ATPF1D, atpH) (1 of 1)	ATPF1D, atpH	ATPF1D, atpH	,ATPD	K02113 - F-type H+-transporting ATPase subunit delta (ATPF1D, atpH) (1 of 1)
VIT_00001596001	GSVIVT01001596001			1 of 1)	1 of 1		,	PTHR12161:SF21 - REGULATOR OF VPS4 ACTIVITY IN THE MVB PATHWAY PROTEIN (1 of 1)
VIT_00001597001	GSVIVT01001597001			#VALUE!	#VALUE!		,
VIT_00001600001	GSVIVT01001600001		ATSERK1,SERK1	SERK1) (1 of 2)	SERK1	SERK1	,ATSERK1,SERK1	K13418 - somatic embryogenesis receptor kinase 1 [EC:2.7.10.1 2.7.11.1] (SERK1) (1 of 2)
VIT_00001601001	GSVIVT01001601001		LAC7	1 of 6)	1 of 6		,LAC7	PTHR11709:SF94 - LACCASE-15 (1 of 6)
VIT_00001603001	GSVIVT01001603001		LAC14	1 of 6)	1 of 6		,LAC14	PTHR11709:SF94 - LACCASE-15 (1 of 6)
VIT_00001604001	GSVIVT01001604001		LAC14	1 of 6)	1 of 6		,LAC14	PTHR11709:SF94 - LACCASE-15 (1 of 6)
VIT_00001612001	GSVIVT01001612001			#VALUE!	#VALUE!		,
VIT_00001614001	GSVIVT01001614001		LAC14	1 of 6)	1 of 6		,LAC14	PTHR11709:SF94 - LACCASE-15 (1 of 6)
VIT_00001620001	GSVIVT01001620001			1 of 4)	1 of 4		,	PTHR24198//PTHR24198:SF77 - ANKYRIN REPEAT AND PROTEIN KINASE DOMAIN-CONTAINING PROTEIN // SUBFAMILY NOT NAMED (1 of 4)
VIT_00001621001	GSVIVT01001621001			#VALUE!	#VALUE!		,
VIT_00001627001	GSVIVT01001627001			PGG) (1 of 124)	PGG	PGG	,	PF13962 - Domain of unknown function (PGG) (1 of 124)
VIT_00001629001	GSVIVT01001629001			many copies) (Ank_4) (1 of 26)	many copies	many copies	,	PF13637 - Ankyrin repeats (many copies) (Ank_4) (1 of 26)
VIT_00001631001	GSVIVT01001631001			many copies) (Ank_4) // Domain of unknown function (PGG) (1 of 4)	many copies	many copies	,	PF13637//PF13962 - Ankyrin repeats (many copies) (Ank_4) // Domain of unknown function (PGG) (1 of 4)
VIT_00001633001	GSVIVT01001633001			3 copies) (Ank_2) // Domain of unknown function (PGG) (1 of 47)	3 copies	3 copies	,	PF12796//PF13962 - Ankyrin repeats (3 copies) (Ank_2) // Domain of unknown function (PGG) (1 of 47)
VIT_00001636001	GSVIVT01001636001	Ank_2, PGG		3 copies) (Ank_2) // Domain of unknown function (PGG) (1 of 47)	3 copies	3 copies	Ank_2, PGG,	PF12796//PF13962 - Ankyrin repeats (3 copies) (Ank_2) // Domain of unknown function (PGG) (1 of 47)
VIT_00001638001	GSVIVT01001638001			#VALUE!	#VALUE!		,
VIT_00001639001	GSVIVT01001639001			PGG) (1 of 124)	PGG	PGG	,	PF13962 - Domain of unknown function (PGG) (1 of 124)
VIT_00001640001	GSVIVT01001640001		ATSAR1,ATSAR1B,ATSARA1B,SAR1,SAR1B	1 of 1)	1 of 1		,ATSAR1,ATSAR1B,ATSARA1B,SAR1,SAR1B	PTHR11711:SF171 - GTP-BINDING PROTEIN SAR1B-RELATED (1 of 1)
VIT_00001641001	GSVIVT01001641001			#VALUE!	#VALUE!		,
VIT_00001643001	GSVIVT01001643001			#VALUE!	#VALUE!		,
VIT_00001645001	GSVIVT01001645001			3 copies) (Ank_2) // Domain of unknown function (PGG) (1 of 47)	3 copies	3 copies	,	PF12796//PF13962 - Ankyrin repeats (3 copies) (Ank_2) // Domain of unknown function (PGG) (1 of 47)
VIT_00001649001	GSVIVT01001649001			3 copies) (Ank_2) // Domain of unknown function (PGG) (1 of 47)	3 copies	3 copies	,	PF12796//PF13962 - Ankyrin repeats (3 copies) (Ank_2) // Domain of unknown function (PGG) (1 of 47)
VIT_00001650001	GSVIVT01001650001			#VALUE!	#VALUE!		,
VIT_00001651001	GSVIVT01001651001		ANK1,ATANK1	1 of 64)	1 of 64	4	,ANK1,ATANK1	KOG4412 - 26S proteasome regulatory complex, subunit PSMD10 (1 of 64)
VIT_00001653001	GSVIVT01001653001			Pkinase_Tyr) // Leucine rich repeat (LRR_8) (1 of 9)	Pkinase_Tyr	Pkinase_Tyr	,	PF07714//PF13855 - Protein tyrosine kinase (Pkinase_Tyr) // Leucine rich repeat (LRR_8) (1 of 9)
VIT_00001654001	GSVIVT01001654001			#VALUE!	#VALUE!		,
VIT_00001656001	GSVIVT01001656001		EDA23,GSO2	LRR_1) // Protein tyrosine kinase (Pkinase_Tyr) // Leucine rich repeat N-terminal domain (LRRNT_2) // Leucine rich repeat (LRR_8) (1 of 16)	LRR_1	LRR_1	,EDA23,GSO2	PF00560//PF07714//PF08263//PF13855 - Leucine Rich Repeat (LRR_1) // Protein tyrosine kinase (Pkinase_Tyr) // Leucine rich repeat N-terminal domain (LRRNT_2) // Leucine rich repeat (LRR_8) (1 of 16)
VIT_00001657001	GSVIVT01001657001			#VALUE!	#VALUE!		,
VIT_00001658001	GSVIVT01001658001			#VALUE!	#VALUE!		,
VIT_00001660001	GSVIVT01001660001			1 of 2)	1 of 2		,	PTHR19241//PTHR19241:SF286 - ATP-BINDING CASSETTE TRANSPORTER // SUBFAMILY NOT NAMED (1 of 2)
VIT_00001661001	GSVIVT01001661001			1 of 1)	1 of 1		,	PTHR33:SF6 - F16F4.1 PROTEIN-RELATED (1 of 1)
VIT_00001662001	GSVIVT01001662001			#VALUE!	#VALUE!		,
VIT_00001666001	GSVIVT01001666001			1 of 1)	1 of 1		,	PTHR24089:SF221 - PROTEIN MITOFERRINLIKE 1, CHLOROPLASTIC (1 of 1)
VIT_00001667001	GSVIVT01001667001			1 of 3)	1 of 3		,	PTHR11804:SF49 - ORGANELLAR OLIGOPEPTIDASE A, CHLOROPLASTIC/MITOCHONDRIAL-RELATED (1 of 3)
VIT_00001668001	GSVIVT01001668001			#VALUE!	#VALUE!		,
VIT_00001669001	GSVIVT01001669001			#VALUE!	#VALUE!		,
VIT_00001670001	GSVIVT01001670001			#VALUE!	#VALUE!		,
VIT_00001672001	GSVIVT01001672001		ATRZ-1A	RBMX, HNRNPG) (1 of 3)	RBMX, HNRNPG	RBMX, HNRNPG	,ATRZ-1A	K12885 - heterogeneous nuclear ribonucleoprotein G (RBMX, HNRNPG) (1 of 3)
VIT_00001674001	GSVIVT01001674001			#VALUE!	#VALUE!		,
VIT_00001675001	GSVIVT01001675001			RCC1) FAMILY WITH FYVE ZINC FINGER DOMAIN-RELATED (1 of 1)	RCC1	RCC1	,	PTHR22870:SF91 - REGULATOR OF CHROMOSOME CONDENSATION (RCC1) FAMILY WITH FYVE ZINC FINGER DOMAIN-RELATED (1 of 1)
VIT_00001678001	GSVIVT01001678001			#VALUE!	#VALUE!		,
VIT_00001679001	GSVIVT01001679001		RLK1	Pkinase) // D-mannose binding lectin (B_lectin) (1 of 9)	Pkinase	Pkinase	,RLK1	PF00069//PF01453 - Protein kinase domain (Pkinase) // D-mannose binding lectin (B_lectin) (1 of 9)
VIT_00001680001	GSVIVT01001680001			1 of 1)	1 of 1		,	PTHR10501:SF20 - NUCLEIC ACID/NUCLEOTIDE BINDING PROTEIN (1 of 1)
VIT_00001687001	GSVIVT01001687001		AWI31,VEP1	4)-3-ketosteroid 5-beta-reductase (1 of 4)	4	4	,AWI31,VEP1	1.3.99.6 - 3-oxo-5-beta-steroid 4-dehydrogenase / Delta(4)-3-ketosteroid 5-beta-reductase (1 of 4)
VIT_00001689001	GSVIVT01001689001			4)-3-oxosteroid 5-beta-reductase / Testosterone 5-beta-reductase (1 of 2)	4	4	,	1.3.1.3 - Delta(4)-3-oxosteroid 5-beta-reductase / Testosterone 5-beta-reductase (1 of 2)
VIT_00001690001	GSVIVT01001690001			1 of 1)	1 of 1		,	PTHR23257:SF505 - SERINE/THREONINE-PROTEIN KINASE DRKC-RELATED (1 of 1)
VIT_00001692001	GSVIVT01001692001		ATHDH,HDH,HISN8	hisD) (1 of 1)	hisD	hisD	,ATHDH,HDH,HISN8	K00013 - histidinol dehydrogenase (hisD) (1 of 1)
VIT_00001693001	GSVIVT01001693001			#VALUE!	#VALUE!		,
VIT_00001694001	GSVIVT01001694001		ATGCN4,GCN4	ABCF1) (1 of 2)	ABCF1	ABCF1	,ATGCN4,GCN4	K06184 - ATP-binding cassette, subfamily F, member 1 (ABCF1) (1 of 2)
VIT_00001695001	GSVIVT01001695001			#VALUE!	#VALUE!		,
VIT_00001696001	GSVIVT01001696001		ARF6	B3) (1 of 47)	B3	B3	,ARF6	PF02362 - B3 DNA binding domain (B3) (1 of 47)
VIT_00001697001	GSVIVT01001697001			1 of 13)	1 of 13	3	,	PTHR27007:SF24 - L-TYPE LECTIN-DOMAIN CONTAINING RECEPTOR KINASE IX.1-RELATED (1 of 13)
VIT_00001698001	GSVIVT01001698001			1 of 4)	1 of 4		,	3.1.31.1 - Micrococcal nuclease / Micrococcal endonuclease (1 of 4)
VIT_00001699001	GSVIVT01001699001			1 of 13)	1 of 13	3	,	PTHR27007:SF24 - L-TYPE LECTIN-DOMAIN CONTAINING RECEPTOR KINASE IX.1-RELATED (1 of 13)
VIT_00001700001	GSVIVT01001700001			#VALUE!	#VALUE!		,
VIT_00001701001	GSVIVT01001701001		AGL22,SVP	1 of 5)	1 of 5		,AGL22,SVP	PTHR11945:SF179 - MADS-BOX PROTEIN SVP (1 of 5)
VIT_00001702001	GSVIVT01001702001			1 of 13)	1 of 13	3	,	PTHR27007:SF24 - L-TYPE LECTIN-DOMAIN CONTAINING RECEPTOR KINASE IX.1-RELATED (1 of 13)
VIT_00001703001	GSVIVT01001703001			#VALUE!	#VALUE!		,
VIT_00001705001	GSVIVT01001705001		AT VAMP7B,ATVAMP721,VAMP721,VAMP7B	#VALUE!	#VALUE!		,AT VAMP7B,ATVAMP721,VAMP721,VAMP7B
VIT_00001706001	GSVIVT01001706001			#VALUE!	#VALUE!		,
VIT_00001707001	GSVIVT01001707001		ULP1A	1 of 47)	1 of 47	7	,ULP1A	3.4.22.68 - Ulp1 peptidase / Ulp1 protease (1 of 47)
VIT_00001709001	GSVIVT01001709001			#VALUE!	#VALUE!		,
VIT_00001710001	GSVIVT01001710001		CYP714A1	1 of 2)	1 of 2		,CYP714A1	PTHR24282//PTHR24282:SF11 - CYTOCHROME P450 FAMILY MEMBER // SUBFAMILY NOT NAMED (1 of 2)
VIT_00001713001	GSVIVT01001713001		ATMKK2,MK1,MKK2	1 of 2)	1 of 2		,ATMKK2,MK1,MKK2	PTHR24361:SF385 - MITOGEN-ACTIVATED PROTEIN KINASE KINASE 1-RELATED (1 of 2)
VIT_00001714001	GSVIVT01001714001			1 of 2)	1 of 2		,	PTHR11649:SF62 - PROTEIN SEY1 HOMOLOG (1 of 2)
VIT_00001716001	GSVIVT01001716001			1 of 3)	1 of 3		,	PTHR11649:SF5 - GTP-BINDING PROTEIN (1 of 3)
VIT_00001717001	GSVIVT01001717001			1 of 1)	1 of 1		,	PTHR18901//PTHR18901:SF28 - 2-DEOXYGLUCOSE-6-PHOSPHATE PHOSPHATASE 2 // SUBFAMILY NOT NAMED (1 of 1)
VIT_00001721001	GSVIVT01001721001		CAS1	E5.4.99.8) (1 of 6)	E5.4.99.8	E5.4.99.8	,CAS1	K01853 - cycloartenol synthase (E5.4.99.8) (1 of 6)
VIT_00001722001	GSVIVT01001722001		CAS1	1 of 15)	1 of 15	5	,CAS1	5.4.99.8 - Cycloartenol synthase / 2,3-epoxysqualene--cycloartenol cyclase (1 of 15)
VIT_00001723001	GSVIVT01001723001		CAS1	1 of 15)	1 of 15	5	,CAS1	5.4.99.8 - Cycloartenol synthase / 2,3-epoxysqualene--cycloartenol cyclase (1 of 15)
VIT_00001724001	GSVIVT01001724001		CAS1		#N/A	5	,CAS1	5.4.99.8 - Cycloartenol synthase / 2,3-epoxysqualene--cycloartenol cyclase (1 of 15)
VIT_00001725001	GSVIVT01001725001			#VALUE!	#VALUE!		,
VIT_00001732001	GSVIVT01001732001		ATMRP3,MRP3	1 of 62)	1 of 62	2	,ATMRP3,MRP3	3.6.3.44 - Xenobiotic-transporting ATPase / Steroid-transporting ATPase (1 of 62)
VIT_00001734001	GSVIVT01001734001		BGAL10	1 of 12)	1 of 12	2	,BGAL10	PTHR23421:SF67 - BETA-GALACTOSIDASE 10 (1 of 12)
VIT_00001735001	GSVIVT01001735001		BGAL10	1 of 12)	1 of 12	2	,BGAL10	PTHR23421:SF67 - BETA-GALACTOSIDASE 10 (1 of 12)
VIT_00001737001	GSVIVT01001737001		BGAL10	1 of 12)	1 of 12	2	,BGAL10	PTHR23421:SF67 - BETA-GALACTOSIDASE 10 (1 of 12)
VIT_00001741001	GSVIVT01001741001			1 of 10)	1 of 10	0	,	PTHR22814:SF51 - HEAVY METAL TRANSPORT/DETOXIFICATION DOMAIN-CONTAINING PROTEIN (1 of 10)
VIT_00001742001	GSVIVT01001742001			1 of 10)	1 of 10	0	,	PTHR22814:SF51 - HEAVY METAL TRANSPORT/DETOXIFICATION DOMAIN-CONTAINING PROTEIN (1 of 10)
VIT_00001745001	GSVIVT01001745001			#VALUE!	#VALUE!		,
VIT_00001746001	GSVIVT01001746001			1 of 5)	1 of 5		,	PTHR23172:SF33 - AUXILIN-LIKE PROTEIN 1-RELATED (1 of 5)
VIT_00001747001	GSVIVT01001747001		AAP2	1 of 4)	1 of 4		,AAP2	PTHR22950:SF295 - AMINO ACID PERMEASE 2 (1 of 4)
VIT_00001748001	GSVIVT01001748001		AAP2	1 of 4)	1 of 4		,AAP2	PTHR22950:SF295 - AMINO ACID PERMEASE 2 (1 of 4)
VIT_00001750001	GSVIVT01001750001			#VALUE!	#VALUE!		,
VIT_00001753001	GSVIVT01001753001		ARIA	#VALUE!	#VALUE!		,ARIA
VIT_00001754001	GSVIVT01001754001			KIX_2) (1 of 28)	KIX_2	KIX_2	,	PF16987 - KIX domain (KIX_2) (1 of 28)
VIT_00001758001	GSVIVT01001758001			KIX_2) (1 of 28)	KIX_2	KIX_2	,	PF16987 - KIX domain (KIX_2) (1 of 28)
VIT_00001759001	GSVIVT01001759001			1 of 2)	1 of 2		,	PTHR10663//PTHR10663:SF147 - GUANYL-NUCLEOTIDE EXCHANGE FACTOR // SUBFAMILY NOT NAMED (1 of 2)
VIT_00001760001	GSVIVT01001760001			#VALUE!	#VALUE!		,
VIT_00001763001	GSVIVT01001763001			#VALUE!	#VALUE!		,
VIT_00001764001	GSVIVT01001764001		ARIA	#VALUE!	#VALUE!		,ARIA
VIT_00001765001	GSVIVT01001765001			#VALUE!	#VALUE!		,
VIT_00001767001	GSVIVT01001767001			#VALUE!	#VALUE!		,
VIT_00001768001	GSVIVT01001768001			#VALUE!	#VALUE!		,
VIT_00001769001	GSVIVT01001769001			1 of 3)	1 of 3		,	PTHR23241:SF50 - LATE EMBRYOGENESIS ABUNDANT DOMAIN-CONTAINING PROTEIN-RELATED (1 of 3)
VIT_00001771001	GSVIVT01001771001			#VALUE!	#VALUE!		,
VIT_00001772001	GSVIVT01001772001			1 of 3)	1 of 3		,	PTHR23241:SF50 - LATE EMBRYOGENESIS ABUNDANT DOMAIN-CONTAINING PROTEIN-RELATED (1 of 3)
VIT_00001773001	GSVIVT01001773001			#VALUE!	#VALUE!		,
VIT_00001774001	GSVIVT01001774001		LCR12	1 of 2)	1 of 2		,LCR12	PTHR33830:SF1 - DEFENSIN-LIKE PROTEIN 155-RELATED (1 of 2)
VIT_00001776001	GSVIVT01001776001			1 of 3)	1 of 3		,	PTHR23241:SF50 - LATE EMBRYOGENESIS ABUNDANT DOMAIN-CONTAINING PROTEIN-RELATED (1 of 3)
VIT_00001779001	GSVIVT01001779001			#VALUE!	#VALUE!		,
VIT_00001780001	GSVIVT01001780001			#VALUE!	#VALUE!		,
VIT_00001781001	GSVIVT01001781001			1 of 4)	1 of 4		,	PTHR23092:SF30 - NUCLEOTIDYLTRANSFERASE FAMILY PROTEIN-RELATED (1 of 4)
VIT_00001782001	GSVIVT01001782001			#VALUE!	#VALUE!		,
VIT_00001783001	GSVIVT01001783001			1 of 2)	1 of 2		,	PTHR13301:SF25 - BZIP TRANSCRIPTION FACTOR-LIKE PROTEIN (1 of 2)
VIT_00001784001	GSVIVT01001784001			1 of 40)	1 of 40	0	,	PTHR11017:SF169 - DISEASE RESISTANCE PROTEIN-RELATED (1 of 40)
VIT_00001785001	GSVIVT01001785001			#VALUE!	#VALUE!		,
VIT_00001786001	GSVIVT01001786001			1 of 1)	1 of 1		,	PTHR12864:SF14 - RAN-BINDING PROTEINS 9/10 HOMOLOG (1 of 1)
VIT_00001787001	GSVIVT01001787001			#VALUE!	#VALUE!		,
VIT_00001789001	GSVIVT01001789001			#VALUE!	#VALUE!		,
VIT_00001790001	GSVIVT01001790001			NB-ARC) // Leucine Rich Repeat (LRR_3) // TIR domain (TIR_2) (1 of 3)	NB-ARC	NB-ARC	,	PF00931//PF07725//PF13676 - NB-ARC domain (NB-ARC) // Leucine Rich Repeat (LRR_3) // TIR domain (TIR_2) (1 of 3)
VIT_00001791001	GSVIVT01001791001		VATG3	ATPeV1G, ATP6G) (1 of 7)	ATPeV1G, ATP6G	ATPeV1G, ATP6G	,VATG3	K02152 - V-type H+-transporting ATPase subunit G (ATPeV1G, ATP6G) (1 of 7)
VIT_00001792001	GSVIVT01001792001		VATG3	ATPeV1G, ATP6G) (1 of 7)	ATPeV1G, ATP6G	ATPeV1G, ATP6G	,VATG3	K02152 - V-type H+-transporting ATPase subunit G (ATPeV1G, ATP6G) (1 of 7)
VIT_00001793001	GSVIVT01001793001			#VALUE!	#VALUE!		,
VIT_00001794001	GSVIVT01001794001			#VALUE!	#VALUE!		,
VIT_00001797001	GSVIVT01001797001			#VALUE!	#VALUE!		,
VIT_00001799001	GSVIVT01001799001		VATG3	ATPeV1G, ATP6G) (1 of 7)	ATPeV1G, ATP6G	ATPeV1G, ATP6G	,VATG3	K02152 - V-type H+-transporting ATPase subunit G (ATPeV1G, ATP6G) (1 of 7)
VIT_00001801001	GSVIVT01001801001			#VALUE!	#VALUE!		,
VIT_00001802001	GSVIVT01001802001			1 of 9)	1 of 9		,	PTHR27004:SF21 - DISEASE RESISTANCE-LIKE PROTEIN/LRR DOMAIN-CONTAINING PROTEIN (1 of 9)
VIT_00001803001	GSVIVT01001803001			1 of 9)	1 of 9		,	PTHR27004:SF21 - DISEASE RESISTANCE-LIKE PROTEIN/LRR DOMAIN-CONTAINING PROTEIN (1 of 9)
VIT_00001804001	GSVIVT01001804001			LRR_1) // Leucine rich repeat N-terminal domain (LRRNT_2) // Leucine rich repeat (LRR_8) // Uracil phosphoribosyltransferase (UPRTase) (1 of 1)	LRR_1	LRR_1	,	PF00560//PF08263//PF13855//PF14681 - Leucine Rich Repeat (LRR_1) // Leucine rich repeat N-terminal domain (LRRNT_2) // Leucine rich repeat (LRR_8) // Uracil phosphoribosyltransferase (UPRTase) (1 of 1)
VIT_00001805001	GSVIVT01001805001		ATUK/UPRT1,UK/UPRT1,UKL1	1 of 3)	1 of 3		,ATUK/UPRT1,UK/UPRT1,UKL1	PTHR10285:SF71 - URIDINE KINASE-LIKE PROTEIN 1, CHLOROPLASTIC-RELATED (1 of 3)
VIT_00001806001	GSVIVT01001806001		ATUK/UPRT1,UK/UPRT1,UKL1	1 of 1)	1 of 1		,ATUK/UPRT1,UK/UPRT1,UKL1	PTHR10285//PTHR10285:SF82 - URIDINE KINASE // SUBFAMILY NOT NAMED (1 of 1)
VIT_00001807001	GSVIVT01001807001			Cu_bind_like) (1 of 39)	Cu_bind_like	Cu_bind_like	,	PF02298 - Plastocyanin-like domain (Cu_bind_like) (1 of 39)
VIT_00001808001	GSVIVT01001808001		MPL1	1 of 1)	1 of 1		,MPL1	PTHR11005:SF38 - TRIACYLGLYCEROL LIPASE 2 (1 of 1)
VIT_00001809001	GSVIVT01001809001			#VALUE!	#VALUE!		,
VIT_00001810001	GSVIVT01001810001			1 of 2)	1 of 2		,	5.1.3.1 - Ribulose-phosphate 3-epimerase / Xylulose phosphate 3-epimerase (1 of 2)
VIT_00001811001	GSVIVT01001811001			1 of 1)	1 of 1		,	PTHR27001:SF120 - PROTEIN LYK2 (1 of 1)
VIT_00001812001	GSVIVT01001812001			#VALUE!	#VALUE!		,
VIT_00001813001	GSVIVT01001813001			1 of 1)	1 of 1		,	PTHR23359//PTHR23359:SF86 - NUCLEOTIDE KINASE // SUBFAMILY NOT NAMED (1 of 1)
VIT_00001814001	GSVIVT01001814001			1 of 1)	1 of 1		,	PTHR31344:SF1 - F28J7.14 PROTEIN (1 of 1)
VIT_00001815001	GSVIVT01001815001			Pkinase_Tyr) // Leucine rich repeat (LRR_8) (1 of 9)	Pkinase_Tyr	Pkinase_Tyr	,	PF07714//PF13855 - Protein tyrosine kinase (Pkinase_Tyr) // Leucine rich repeat (LRR_8) (1 of 9)
VIT_00001816001	GSVIVT01001816001		HEMG2,MEE61,PPO2	1 of 1)	1 of 1		,HEMG2,MEE61,PPO2	PTHR10742:SF229 - PROTOPORPHYRINOGEN OXIDASE 2, CHLOROPLASTIC/MITOCHONDRIAL (1 of 1)
VIT_00001817001	GSVIVT01001817001			1 of 1)	1 of 1		,	KOG0508//KOG4214//KOG4412 - Ankyrin repeat protein // Myotrophin and similar proteins // 26S proteasome regulatory complex, subunit PSMD10 (1 of 1)
VIT_00001818001	GSVIVT01001818001			frr, MRRF, RRF) (1 of 2)	frr, MRRF, RRF	frr, MRRF, RRF	,	K02838 - ribosome recycling factor (frr, MRRF, RRF) (1 of 2)
VIT_00001819001	GSVIVT01001819001			1 of 1)	1 of 1		,	PTHR13068:SF9 - MITOCHONDRIAL TRANSCRIPTION TERMINATION FACTOR FAMILY PROTEIN (1 of 1)
VIT_00001820001	GSVIVT01001820001		AtRAD21.1,SYN2	1 of 1)	1 of 1		,AtRAD21.1,SYN2	PTHR12585:SF31 - SISTER CHROMATID COHESION 1 PROTEIN 2 (1 of 1)
VIT_00001821001	GSVIVT01001821001			RP-L13, MRPL13, rplM) (1 of 2)	RP-L13, MRPL13, rplM	RP-L13, MRPL13, rplM	,	K02871 - large subunit ribosomal protein L13 (RP-L13, MRPL13, rplM) (1 of 2)
VIT_00001822001	GSVIVT01001822001			1 of 1)	1 of 1		,	PTHR21148:SF1 - PHOSDUCIN-LIKE PROTEIN 3 (1 of 1)
VIT_00001824001	GSVIVT01001824001		COP13,CSN3,FUS11	COPS3, CSN3) (1 of 1)	COPS3, CSN3	COPS3, CSN3	,COP13,CSN3,FUS11	K12177 - COP9 signalosome complex subunit 3 (COPS3, CSN3) (1 of 1)
VIT_00001825001	GSVIVT01001825001		TPLATE	1 of 1)	1 of 1		,TPLATE	PTHR36029:SF1 - PROTEIN TPLATE (1 of 1)
VIT_00001826001	GSVIVT01001826001			1 of 17)	1 of 17	7	,	KOG1176 - Acyl-CoA synthetase (1 of 17)
VIT_00001827001	GSVIVT01001827001			1 of 17)	1 of 17	7	,	KOG1176 - Acyl-CoA synthetase (1 of 17)
VIT_00001828001	GSVIVT01001828001			1 of 1)	1 of 1		,	PTHR13271//PTHR13271:SF9 - UNCHARACTERIZED PUTATIVE METHYLTRANSFERASE // SUBFAMILY NOT NAMED (1 of 1)
VIT_00001829001	GSVIVT01001829001			Kelch_1) // Galactose oxidase, central domain (Kelch_4) // Kelch motif (Kelch_6) (1 of 1)	Kelch_1	Kelch_1	,	PF01344//PF13418//PF13964 - Kelch motif (Kelch_1) // Galactose oxidase, central domain (Kelch_4) // Kelch motif (Kelch_6) (1 of 1)
VIT_00001830001	GSVIVT01001830001			CYC1, CYT1, petC) (1 of 2)	CYC1, CYT1, petC	CYC1, CYT1, petC	,	K00413 - ubiquinol-cytochrome c reductase cytochrome c1 subunit (CYC1, CYT1, petC) (1 of 2)
VIT_00001831001	GSVIVT01001831001			1 of 3)	1 of 3		,	PTHR11102 - SEL-1-LIKE PROTEIN (1 of 3)
VIT_00001832001	GSVIVT01001832001			#VALUE!	#VALUE!		,
VIT_00001833001	GSVIVT01001833001			1 of 2)	1 of 2		,	PTHR33595:SF3 - EMB (1 of 2)
VIT_00001834001	GSVIVT01001834001		ATTMPK.1,ATTMPK.2,ZEU1	1 of 1)	1 of 1		,ATTMPK.1,ATTMPK.2,ZEU1	2.7.4.9 - dTMP kinase / TMPK (1 of 1)
VIT_00001835001	GSVIVT01001835001		GTE8	1 of 1)	1 of 1		,GTE8	PTHR22880:SF158 - DNA-BINDING BROMODOMAIN-CONTAINING PROTEIN (1 of 1)
VIT_00001837001	GSVIVT01001837001			1 of 2)	1 of 2		,	PTHR31766:SF2 - DNA-BINDING STOREKEEPER PROTEIN-LIKE PROTEIN-RELATED (1 of 2)
VIT_00001838001	GSVIVT01001838001			#VALUE!	#VALUE!		,
VIT_00001839001	GSVIVT01001839001		LHT1	1 of 10)	1 of 10	0	,LHT1	PTHR22950:SF235 - LYSINE HISTIDINE TRANSPORTER 1-RELATED (1 of 10)
VIT_00001840001	GSVIVT01001840001			1 of 4)	1 of 4		,	PTHR24198//PTHR24198:SF77 - ANKYRIN REPEAT AND PROTEIN KINASE DOMAIN-CONTAINING PROTEIN // SUBFAMILY NOT NAMED (1 of 4)
VIT_00001841001	GSVIVT01001841001		ATPHB3,PHB3	PHB1) (1 of 1)	PHB1	PHB1	,ATPHB3,PHB3	K17080 - prohibitin 1 (PHB1) (1 of 1)
VIT_00001842001	GSVIVT01001842001	GAPDH, gapA	GAPC-2,GAPC2	GAPDH, gapA) (1 of 6)	GAPDH, gapA	GAPDH, gapA	GAPDH, gapA,GAPC-2,GAPC2	K00134 - glyceraldehyde 3-phosphate dehydrogenase (GAPDH, gapA) (1 of 6)
VIT_00001843001	GSVIVT01001843001			1 of 3)	1 of 3		,	PTHR10032:SF222 - TRIHELIX TRANSCRIPTION FACTOR GT-1-RELATED (1 of 3)
VIT_00001845001	GSVIVT01001845001		ATNBP35,NBP35	1 of 3)	1 of 3		,ATNBP35,NBP35	PTHR23264 - NUCLEOTIDE-BINDING PROTEIN NBP35 YEAST -RELATED (1 of 3)
VIT_00001846001	GSVIVT01001846001			F-box-like) (1 of 35)	F-box-like	F-box-like	,	PF12937 - F-box-like (F-box-like) (1 of 35)
VIT_00001847001	GSVIVT01001847001		G6PD6	1 of 1)	1 of 1		,G6PD6	PTHR23429//PTHR23429:SF6 - GLUCOSE-6-PHOSPHATE 1-DEHYDROGENASE G6PD // SUBFAMILY NOT NAMED (1 of 1)
VIT_00001848001	GSVIVT01001848001			#VALUE!	#VALUE!		,
VIT_00001850001	GSVIVT01001850001		PUX1	ASPSCR1, ASPL) (1 of 1)	ASPSCR1, ASPL	ASPSCR1, ASPL	,PUX1	K15627 - tether containing UBX domain for GLUT4 (ASPSCR1, ASPL) (1 of 1)
VIT_00001851001	GSVIVT01001851001			HAUS6_N) (1 of 1)	HAUS6_N	HAUS6_N	,	PF14661 - HAUS augmin-like complex subunit 6 N-terminus (HAUS6_N) (1 of 1)
VIT_00001852001	GSVIVT01001852001			1 of 2)	1 of 2		,	PTHR10257:SF26 - SERINE/THREONINE PROTEIN PHOSPHATASE 2A 55 KDA REGULATORY SUBUNIT B' DELTA ISOFORM (1 of 2)
VIT_00001853001	GSVIVT01001853001		AMT1;1,ATAMT1,ATAMT1;1	1 of 1)	1 of 1		,AMT1;1,ATAMT1,ATAMT1;1	PTHR11730:SF57 - AMMONIUM TRANSPORTER 1 MEMBER 4 (1 of 1)
VIT_00001855001	GSVIVT01001855001			1 of 6)	1 of 6		,	3.4.21.102 - C-terminal processing peptidase / Tsp protease (1 of 6)
VIT_00001856001	GSVIVT01001856001			#VALUE!	#VALUE!		,
VIT_00001859001	GSVIVT01001859001			AMBRA1) (1 of 2)	AMBRA1	AMBRA1	,	K17985 - activating molecule in BECN1-regulated autophagy protein 1 (AMBRA1) (1 of 2)
VIT_00001863001	GSVIVT01001863001		BAM1,BMY7,TR-BAMY	E3.2.1.2) (1 of 6)	E3.2.1.2	E3.2.1.2	,BAM1,BMY7,TR-BAMY	K01177 - beta-amylase (E3.2.1.2) (1 of 6)
VIT_00001864001	GSVIVT01001864001			1 of 1)	1 of 1		,	PTHR23180//PTHR23180:SF243 - CENTAURIN/ARF // SUBFAMILY NOT NAMED (1 of 1)
VIT_00001865001	GSVIVT01001865001			#VALUE!	#VALUE!		,
VIT_00001867001	GSVIVT01001867001			1 of 1)	1 of 1		,	PTHR21493:SF119 - TRIGLYCERIDE LIPASE-RELATED (1 of 1)
VIT_00001869001	GSVIVT01001869001			#VALUE!	#VALUE!		,
VIT_00001870001	GSVIVT01001870001			1 of 1)	1 of 1		,	PTHR37226:SF1 - GENOMIC DNA, CHROMOSOME 3, BAC CLONE:F14O13 (1 of 1)
VIT_00001871001	GSVIVT01001871001		CTF18	1 of 16)	1 of 16	6	,CTF18	PTHR13779:SF31 - CHROMOSOME TRANSMISSION FIDELITY PROTEIN 18 (1 of 16)
VIT_00001872001	GSVIVT01001872001		CTF18	1 of 16)	1 of 16	6	,CTF18	PTHR13779:SF31 - CHROMOSOME TRANSMISSION FIDELITY PROTEIN 18 (1 of 16)
VIT_00001875001	GSVIVT01001875001			Malectin) (1 of 60)	Malectin	Malectin	,	PF11721 - Di-glucose binding within endoplasmic reticulum (Malectin) (1 of 60)
VIT_00001876001	GSVIVT01001876001			#VALUE!	#VALUE!		,
VIT_00001880001	GSVIVT01001880001			KIX_2) (1 of 28)	KIX_2	KIX_2	,	PF16987 - KIX domain (KIX_2) (1 of 28)
VIT_00001882001	GSVIVT01001882001			#VALUE!	#VALUE!		,
VIT_00001885001	GSVIVT01001885001			#VALUE!	#VALUE!		,
VIT_00001886001	GSVIVT01001886001			Malectin) (1 of 60)	Malectin	Malectin	,	PF11721 - Di-glucose binding within endoplasmic reticulum (Malectin) (1 of 60)
VIT_00001887001	GSVIVT01001887001			#VALUE!	#VALUE!		,
VIT_00001888001	GSVIVT01001888001			#VALUE!	#VALUE!		,
VIT_00001889001	GSVIVT01001889001			#VALUE!	#VALUE!		,
VIT_00001892001	GSVIVT01001892001			1 of 13)	1 of 13	3	,	PTHR24177:SF32 - ANKYRIN REPEAT FAMILY PROTEIN (1 of 13)
VIT_00001893001	GSVIVT01001893001			#VALUE!	#VALUE!		,
VIT_00001894001	GSVIVT01001894001			#VALUE!	#VALUE!		,
VIT_00001895001	GSVIVT01001895001			#VALUE!	#VALUE!		,
VIT_00001896001	GSVIVT01001896001			1 of 2)	1 of 2		,	PTHR31669:SF46 - FAR-RED IMPAIRED RESPONSIVE 1-LIKE PROTEIN (1 of 2)
VIT_00001897001	GSVIVT01001897001			1 of 2)	1 of 2		,	PTHR31669:SF44 - FAR-RED IMPAIRED RESPONSIVE 1-LIKE PROTEIN (1 of 2)
VIT_00001898001	GSVIVT01001898001			#VALUE!	#VALUE!		,
VIT_00001899001	GSVIVT01001899001		ATUBP5,PDE323,UBP5	1 of 2)	1 of 2		,ATUBP5,PDE323,UBP5	PTHR24006:SF526 - UBIQUITIN CARBOXYL-TERMINAL HYDROLASE 10-RELATED (1 of 2)
VIT_00001902001	GSVIVT01001902001			1 of 2)	1 of 2		,	PTHR23130:SF78 - CYTOCHROME B561/FERRIC REDUCTASE TRANSMEMBRANE WITH DOMON RELATED DOMAIN (1 of 2)
VIT_00001903001	GSVIVT01001903001			DUF3755) (DUF3755) (1 of 4)	DUF3755	DUF3755	,	PF12579 - Protein of unknown function (DUF3755) (DUF3755) (1 of 4)
VIT_00001905001	GSVIVT01001905001		OLI7,RPL5B	1 of 4)	1 of 4		,OLI7,RPL5B	PTHR23410 - RIBOSOMAL PROTEIN L5-RELATED (1 of 4)
VIT_00001906001	GSVIVT01001906001		ATL5,OLI5,PGY3,RPL5A	1 of 1)	1 of 1		,ATL5,OLI5,PGY3,RPL5A	PTHR23410//PTHR23410:SF15 - RIBOSOMAL PROTEIN L5-RELATED // SUBFAMILY NOT NAMED (1 of 1)
VIT_00001907001	GSVIVT01001907001			1 of 1)	1 of 1		,	PTHR21231:SF7 - GPN-LOOP GTPASE 3 (1 of 1)
VIT_00001908001	GSVIVT01001908001		ATCAD1,CAD1	1 of 4)	1 of 4		,ATCAD1,CAD1	PTHR11695//PTHR11695:SF540 - ALCOHOL DEHYDROGENASE RELATED // SUBFAMILY NOT NAMED (1 of 4)
VIT_00001909001	GSVIVT01001909001		ATCAD1,CAD1	NAD(P)(+)) / Retinal reductase (1 of 3)	NAD(P	NAD(P	,ATCAD1,CAD1	1.1.1.71 - Alcohol dehydrogenase (NAD(P)(+)) / Retinal reductase (1 of 3)
VIT_00001910001	GSVIVT01001910001		UBP23	1 of 66)	1 of 66	6	,UBP23	3.4.19.12 - Ubiquitinyl hydrolase 1 / Ubiquitin thiolesterase (1 of 66)
VIT_00001911001	GSVIVT01001911001			#VALUE!	#VALUE!		,
VIT_00001912001	GSVIVT01001912001		UBP23	1 of 4)	1 of 4		,UBP23	KOG1870 - Ubiquitin C-terminal hydrolase (1 of 4)
VIT_00001913001	GSVIVT01001913001		ATCAD1,CAD1	1 of 4)	1 of 4		,ATCAD1,CAD1	PTHR11695//PTHR11695:SF540 - ALCOHOL DEHYDROGENASE RELATED // SUBFAMILY NOT NAMED (1 of 4)
VIT_00001914001	GSVIVT01001914001		ATCAD1,CAD1	1 of 2)	1 of 2		,ATCAD1,CAD1	PTHR11695//PTHR11695:SF543 - ALCOHOL DEHYDROGENASE RELATED // SUBFAMILY NOT NAMED (1 of 2)
VIT_00001915001	GSVIVT01001915001			#VALUE!	#VALUE!		,
VIT_00001918001	GSVIVT01001918001		RNS2	2) / Ribonuclease T2 (1 of 5)	2	2	,RNS2	3.1.27.1 - Ribonuclease T(2) / Ribonuclease T2 (1 of 5)
VIT_00001920001	GSVIVT01001920001		MED19A	1 of 2)	1 of 2		,MED19A	PTHR22536 - LUNG CANCER METASTASIS-RELATED LCMR1 PROTEIN (1 of 2)
VIT_00001923001	GSVIVT01001923001			#VALUE!	#VALUE!		,
VIT_00001924001	GSVIVT01001924001			#VALUE!	#VALUE!		,
VIT_00001925001	GSVIVT01001925001		ATORC1B,ORC1B,UNE13	1 of 4)	1 of 4		,ATORC1B,ORC1B,UNE13	PTHR10763:SF23 - ORIGIN RECOGNITION COMPLEX SUBUNIT 1 (1 of 4)
VIT_00001926001	GSVIVT01001926001		ATORC1B,ORC1B,UNE13	1 of 4)	1 of 4		,ATORC1B,ORC1B,UNE13	PTHR10763:SF23 - ORIGIN RECOGNITION COMPLEX SUBUNIT 1 (1 of 4)
VIT_00001927001	GSVIVT01001927001			#VALUE!	#VALUE!		,
VIT_00001930001	GSVIVT01001930001			1 of 2)	1 of 2		,	PTHR11527:SF156 - HEAT SHOCK FAMILY PROTEIN (1 of 2)
VIT_00001931001	GSVIVT01001931001		ATCPK2,CPK2	1 of 1)	1 of 1		,ATCPK2,CPK2	PTHR24349:SF161 - CALCIUM-DEPENDENT PROTEIN KINASE 1-RELATED (1 of 1)
VIT_00001932001	GSVIVT01001932001			#VALUE!	#VALUE!		,
VIT_00001935001	GSVIVT01001935001		ATSUN2,SUN2	SUN1_2) (1 of 1)	SUN1_2	SUN1_2	,ATSUN2,SUN2	K19347 - SUN domain-containing protein 1/2 (SUN1_2) (1 of 1)
VIT_00001936001	GSVIVT01001936001		ATSUN1,SUN1	#VALUE!	#VALUE!		,ATSUN1,SUN1
VIT_00001940001	GSVIVT01001940001		AREB3,DPBF3	ABF) (1 of 8)	ABF	ABF	,AREB3,DPBF3	K14432 - ABA responsive element binding factor (ABF) (1 of 8)
VIT_00001941001	GSVIVT01001941001		AGO4,OCP11	1 of 2)	1 of 2		,AGO4,OCP11	PTHR22891:SF20 - PROTEIN ARGONAUTE 4-RELATED (1 of 2)
VIT_00001943001	GSVIVT01001943001			VAC8) (1 of 1)	VAC8	VAC8	,	K08332 - vacuolar protein 8 (VAC8) (1 of 1)
VIT_00001944001	GSVIVT01001944001		ULP1A	1 of 47)	1 of 47	7	,ULP1A	3.4.22.68 - Ulp1 peptidase / Ulp1 protease (1 of 47)
VIT_00001945001	GSVIVT01001945001			CTNNBL1) (1 of 2)	CTNNBL1	CTNNBL1	,	K12864 - beta-catenin-like protein 1 (CTNNBL1) (1 of 2)
VIT_00001948001	GSVIVT01001948001		VHA-A1	1 of 5)	1 of 5		,VHA-A1	PTHR11629 - VACUOLAR PROTON ATPASES (1 of 5)
VIT_00001949001	GSVIVT01001949001			#VALUE!	#VALUE!		,
VIT_00001950001	GSVIVT01001950001		VHA-A1	1 of 2)	1 of 2		,VHA-A1	PTHR11629:SF72 - VACUOLAR PROTON ATPASE A1 (1 of 2)
VIT_00001951001	GSVIVT01001951001		SSP4b	1 of 1)	1 of 1		,SSP4b	PTHR12210//PTHR12210:SF74 - NUCLEAR LIM INTERACTOR-INTERACTING FACTOR-RELATED // SUBFAMILY NOT NAMED (1 of 1)
VIT_00001953001	GSVIVT01001953001		AATP1	1 of 3)	1 of 3		,AATP1	PTHR23070//PTHR23070:SF42 - BCS1 AAA-TYPE ATPASE // SUBFAMILY NOT NAMED (1 of 3)
VIT_00001955001	GSVIVT01001955001			DUF547) // Leucine-zipper of ternary complex factor MIP1 (Lzipper-MIP1) (1 of 12)	DUF547	DUF547	,	PF04784//PF89 - Protein of unknown function, DUF547 (DUF547) // Leucine-zipper of ternary complex factor MIP1 (Lzipper-MIP1) (1 of 12)
VIT_00001956001	GSVIVT01001956001			DUF547) (1 of 19)	DUF547	DUF547	,	PF04784 - Protein of unknown function, DUF547 (DUF547) (1 of 19)
VIT_00001958001	GSVIVT01001958001			#VALUE!	#VALUE!		,
VIT_00001959001	GSVIVT01001959001		ATG2484-1,G2484-1	1 of 1)	1 of 1		,ATG2484-1,G2484-1	PTHR31917:SF17 - AGENET DOMAIN-CONTAINING PROTEIN (1 of 1)
VIT_00001961001	GSVIVT01001961001		CID9	RRM superfamily) (1 of 1)	RRM superfamily	RRM superfamily	,CID9	KOG0131//KOG0148 - Splicing factor 3b, subunit 4 // Apoptosis-promoting RNA-binding protein TIA-1/TIAR (RRM superfamily) (1 of 1)
VIT_00001963001	GSVIVT01001963001			1 of 4)	1 of 4		,	5.4.2.8 - Phosphomannomutase / Phosphomannose mutase (1 of 4)
VIT_00001965001	GSVIVT01001965001		ATGA2OX8,GA2OX8	1 of 3)	1 of 3		,ATGA2OX8,GA2OX8	PTHR10209:SF90 - GIBBERELLIN 2-BETA-DIOXYGENASE 7-RELATED (1 of 3)
VIT_00001966001	GSVIVT01001966001		ATGA2OX8,GA2OX8	1 of 3)	1 of 3		,ATGA2OX8,GA2OX8	PTHR10209:SF90 - GIBBERELLIN 2-BETA-DIOXYGENASE 7-RELATED (1 of 3)
VIT_00001969001	GSVIVT01001969001			#VALUE!	#VALUE!		,
VIT_00001971001	GSVIVT01001971001		UBQ10	ubiquitin) // Ubiquitin-2 like Rad60 SUMO-like (Rad60-SLD) (1 of 4)	ubiquitin	ubiquitin	,UBQ10	PF00240//PF11976 - Ubiquitin family (ubiquitin) // Ubiquitin-2 like Rad60 SUMO-like (Rad60-SLD) (1 of 4)
VIT_00001973001	GSVIVT01001973001		SESA5	Tryp_alpha_amyl) (1 of 5)	Tryp_alpha_amyl	Tryp_alpha_amyl	,SESA5	PF00234 - Protease inhibitor/seed storage/LTP family (Tryp_alpha_amyl) (1 of 5)
VIT_00001974001	GSVIVT01001974001			EIF1, SUI1) (1 of 3)	EIF1, SUI1	EIF1, SUI1	,	K03113 - translation initiation factor 1 (EIF1, SUI1) (1 of 3)
VIT_00001975001	GSVIVT01001975001			#VALUE!	#VALUE!		,
VIT_00001977001	GSVIVT01001977001		THI1,THI4,TZ	1 of 2)	1 of 2		,THI1,THI4,TZ	PTHR10617:SF115 - THIAMINE THIAZOLE SYNTHASE (1 of 2)
VIT_00001978001	GSVIVT01001978001			1 of 1)	1 of 1		,	PTHR13270 - PROTEIN C20ORF116-RELATED (1 of 1)
VIT_00001979001	GSVIVT01001979001		COBL10	1 of 1)	1 of 1		,COBL10	PTHR31052:SF2 - COBRA-LIKE PROTEIN 10-RELATED (1 of 1)
VIT_00001980001	GSVIVT01001980001			1 of 1)	1 of 1		,	PTHR22957//PTHR22957:SF276 - TBC1 DOMAIN FAMILY MEMBER GTPASE-ACTIVATING PROTEIN // SUBFAMILY NOT NAMED (1 of 1)
VIT_00001982001	GSVIVT01001982001	Cu_bind_like	AtENODL9,ENODL9	Cu_bind_like) (1 of 39)	Cu_bind_like	Cu_bind_like	Cu_bind_like,AtENODL9,ENODL9	PF02298 - Plastocyanin-like domain (Cu_bind_like) (1 of 39)
VIT_00001983001	GSVIVT01001983001		ATPDI7,ATPDIL5-4,PDI7,PDIL5-4	1 of 1)	1 of 1		,ATPDI7,ATPDIL5-4,PDI7,PDIL5-4	PTHR10984:SF37 - CELL REDOX HOMEOSTASIS PROTEIN-RELATED (1 of 1)
VIT_00001984001	GSVIVT01001984001		ETFALPHA	fixB, etfA) (1 of 1)	fixB, etfA	fixB, etfA	,ETFALPHA	K03522 - electron transfer flavoprotein alpha subunit (fixB, etfA) (1 of 1)
VIT_00001985001	GSVIVT01001985001			#VALUE!	#VALUE!		,
VIT_00001986001	GSVIVT01001986001		HDG2	#VALUE!	#VALUE!		,HDG2
VIT_00001987001	GSVIVT01001987001		HDG2	#VALUE!	#VALUE!		,HDG2
VIT_00001989001	GSVIVT01001989001			AP5Z1, SPG48) (1 of 1)	AP5Z1, SPG48	AP5Z1, SPG48	,	K19025 - AP-5 complex subunit zeta-1 (AP5Z1, SPG48) (1 of 1)
VIT_00001991001	GSVIVT01001991001			#VALUE!	#VALUE!		,
VIT_00001992001	GSVIVT01001992001	DnaJ		DnaJ) (1 of 70)	DnaJ	DnaJ	DnaJ,	PF00226 - DnaJ domain (DnaJ) (1 of 70)
VIT_00001994001	GSVIVT01001994001	DnaJC		1 of 1)	1 of 1		DnaJC,	PTHR24078//PTHR24078:SF190 - DNAJ HOMOLOG SUBFAMILY C MEMBER // SUBFAMILY NOT NAMED (1 of 1)
VIT_00001995001	GSVIVT01001995001			#VALUE!	#VALUE!		,
VIT_00001996001	GSVIVT01001996001		ATGPT2,GPT2	1 of 1)	1 of 1		,ATGPT2,GPT2	PTHR11132:SF112 - GLUCOSE-6-PHOSPHATE/PHOSPHATE TRANSLOCATOR 1, CHLOROPLASTIC-RELATED (1 of 1)
VIT_00001997001	GSVIVT01001997001		TSB2	1 of 1)	1 of 1		,TSB2	PTHR10314:SF98 - TRYPTOPHAN SYNTHASE BETA CHAIN 1, CHLOROPLASTIC-RELATED (1 of 1)
VIT_00001999001	GSVIVT01001999001		CHL	1 of 1)	1 of 1		,CHL	PTHR10 - LIPOCALIN (1 of 1)
VIT_00002001001	GSVIVT01002001001			1 of 1)	1 of 1		,	PTHR24151:SF1 - ANKYRIN REPEAT DOMAIN-CONTAINING PROTEIN 50 (1 of 1)
VIT_00002002001	GSVIVT01002002001			#VALUE!	#VALUE!		,
VIT_00002003001	GSVIVT01002003001			#VALUE!	#VALUE!		,
VIT_00002004001	GSVIVT01002004001			1 of 1)	1 of 1		,	PTHR13048 - TRAFFICKING PROTEIN PARTICLE COMPLEX SUBUNIT 3 (1 of 1)
VIT_00002005001	GSVIVT01002005001		AAC2	1 of 1)	1 of 1		,AAC2	PTHR24089:SF366 - ADP,ATP CARRIER PROTEIN 2, MITOCHONDRIAL (1 of 1)
VIT_00002010001	GSVIVT01002010001		ATCSLC06,ATCSLC6,CSLC06,CSLC6	1 of 1)	1 of 1		,ATCSLC06,ATCSLC6,CSLC06,CSLC6	PTHR32044:SF14 - XYLOGLUCAN GLYCOSYLTRANSFERASE 6-RELATED (1 of 1)
VIT_00002014001	GSVIVT01002014001			1 of 6)	1 of 6		,	PTHR13285 - ACYLTRANSFERASE (1 of 6)
VIT_00002015001	GSVIVT01002015001			#VALUE!	#VALUE!		,
VIT_00002016001	GSVIVT01002016001			ACOT9) (1 of 3)	ACOT9	ACOT9	,	K17361 - acyl-coenzyme A thioesterase 9 [EC:3.1.2.-] (ACOT9) (1 of 3)
VIT_00002017001	GSVIVT01002017001		ATSYP51,SYP51	1 of 4)	1 of 4		,ATSYP51,SYP51	PTHR19957:SF119 - SYNTAXIN-8 (1 of 4)
VIT_00002018001	GSVIVT01002018001			1 of 2)	1 of 2		,	PTHR13152 - TFIIH, POLYPEPTIDE 4 (1 of 2)
VIT_00002019001	GSVIVT01002019001			1 of 1)	1 of 1		,	PTHR19282//PTHR19282:SF221 - TETRASPANIN // SUBFAMILY NOT NAMED (1 of 1)
VIT_00002020001	GSVIVT01002020001		DES-1-LIKE	DEGS) (1 of 1)	DEGS	DEGS	,DES-1-LIKE	K04712 - sphingolipid delta-4 desaturase (DEGS) (1 of 1)
VIT_00002021001	GSVIVT01002021001			1 of 2)	1 of 2		,	PTHR15315//PTHR15315:SF20 - RING FINGER PROTEIN 41, 151 // SUBFAMILY NOT NAMED (1 of 2)
VIT_00002027001	GSVIVT01002027001		ATLCBK1,LCBK1	1 of 4)	1 of 4		,ATLCBK1,LCBK1	2.7.1.91 - Sphinganine kinase / Dihydrosphingosine kinase (1 of 4)
VIT_00002028001	GSVIVT01002028001		CGL,CGL1,GNTI	MGAT1) (1 of 2)	MGAT1	MGAT1	,CGL,CGL1,GNTI	K00726 - alpha-1,3-mannosyl-glycoprotein beta-1,2-N-acetylglucosaminyltransferase (MGAT1) (1 of 2)
VIT_00002029001	GSVIVT01002029001		SFR6	1 of 3)	1 of 3		,SFR6	PTHR35130:SF1 - MEDIATOR OF RNA POLYMERASE II TRANSCRIPTION SUBUNIT 16 (1 of 3)
VIT_00002030001	GSVIVT01002030001			1 of 1)	1 of 1		,	PTHR13134:SF3 - TRAFFICKING PROTEIN PARTICLE COMPLEX SUBUNIT 13 (1 of 1)
VIT_00002031001	GSVIVT01002031001			1 of 2)	1 of 2		,	PTHR11772//PTHR11772:SF15 - ASPARAGINE SYNTHETASE // SUBFAMILY NOT NAMED (1 of 2)
VIT_00002032001	GSVIVT01002032001		ATRPA70B,RPA70B	1 of 14)	1 of 14	4	,ATRPA70B,RPA70B	PTHR23273:SF4 - REPLICATION PROTEIN A 70 KDA DNA-BINDING SUBUNIT (1 of 14)
VIT_00002034001	GSVIVT01002034001	CBS		1 of 2)	1 of 2		CBS,	PTHR13780:SF39 - CBS DOMAIN-CONTAINING PROTEIN-RELATED (1 of 2)
VIT_00002036001	GSVIVT01002036001			#VALUE!	#VALUE!		,
VIT_00002049001	GSVIVT01002049001			1 of 4)	1 of 4		,	PTHR12299 - HYALURONIC ACID-BINDING PROTEIN 4 (1 of 4)
VIT_00002050001	GSVIVT01002050001			#VALUE!	#VALUE!		,
VIT_00002051001	GSVIVT01002051001		ATRAD1,RAD1,UVH1	ERCC4, XPF) (1 of 1)	ERCC4, XPF	ERCC4, XPF	,ATRAD1,RAD1,UVH1	K10848 - DNA excision repair protein ERCC-4 (ERCC4, XPF) (1 of 1)
VIT_00002054001	GSVIVT01002054001			#VALUE!	#VALUE!		,
VIT_00002055001	GSVIVT01002055001			TK) // PPR repeat (PPR) // PPR repeat family (PPR_2) (1 of 1)	TK	TK	,	PF00265//PF01535//PF13041 - Thymidine kinase (TK) // PPR repeat (PPR) // PPR repeat family (PPR_2) (1 of 1)
VIT_00002056001	GSVIVT01002056001			PPR_2) (1 of 440)	PPR_2	PPR_2	,	PF13041 - PPR repeat family (PPR_2) (1 of 440)
VIT_00002058001	GSVIVT01002058001			#VALUE!	#VALUE!		,
VIT_00002061001	GSVIVT01002061001			1 of 13)	1 of 13	3	,	PTHR27002:SF100 - G-TYPE LECTIN S-RECEPTOR-LIKE SERINE/THREONINE-PROTEIN KINASE RKS1 (1 of 13)
VIT_00002062001	GSVIVT01002062001			1 of 1)	1 of 1		,	PTHR11772//PTHR11772:SF19 - ASPARAGINE SYNTHETASE // SUBFAMILY NOT NAMED (1 of 1)
VIT_00002063001	GSVIVT01002063001		SDE5	1 of 1)	1 of 1		,SDE5	PTHR13308:SF17 - GENOMIC DNA, CHROMOSOME 3, P1 CLONE: MJK13 (1 of 1)
VIT_00002064001	GSVIVT01002064001			1 of 1)	1 of 1		,	PTHR10293:SF40 - GLUTAREDOXIN-3 (1 of 1)
VIT_00002065001	GSVIVT01002065001			PPR) // PPR repeat family (PPR_2) (1 of 160)	PPR	PPR	,	PF01535//PF13041 - PPR repeat (PPR) // PPR repeat family (PPR_2) (1 of 160)
VIT_00002066001	GSVIVT01002066001		AT-HSFB2A,HSFB2A	1 of 1)	1 of 1		,AT-HSFB2A,HSFB2A	PTHR10015//PTHR10015:SF155 - HEAT SHOCK TRANSCRIPTION FACTOR // SUBFAMILY NOT NAMED (1 of 1)
VIT_00002067001	GSVIVT01002067001		CDS2	1 of 1)	1 of 1		,CDS2	KOG1440 - CDP-diacylglycerol synthase (1 of 1)
VIT_00002068001	GSVIVT01002068001			1 of 2)	1 of 2		,	2.1.2.2 - Phosphoribosylglycinamide formyltransferase / Glycinamide ribonucleotide transformylase (1 of 2)
VIT_00002069001	GSVIVT01002069001			#VALUE!	#VALUE!		,
VIT_00002072001	GSVIVT01002072001			#VALUE!	#VALUE!		,
VIT_00002073001	GSVIVT01002073001			#VALUE!	#VALUE!		,
VIT_00002074001	GSVIVT01002074001		DG1,EMB1408,EMB246	PPR) (1 of 413)	PPR	PPR	,DG1,EMB1408,EMB246	PF01535 - PPR repeat (PPR) (1 of 413)
VIT_00002075001	GSVIVT01002075001		ARLA1C,ATARLA1C	ARL8) (1 of 3)	ARL8	ARL8	,ARLA1C,ATARLA1C	K07955 - ADP-ribosylation factor-like protein 8 (ARL8) (1 of 3)
VIT_00002076001	GSVIVT01002076001			#VALUE!	#VALUE!		,
VIT_00002092001	GSVIVT01002092001			#VALUE!	#VALUE!		,
VIT_00002093001	GSVIVT01002093001			#VALUE!	#VALUE!		,
VIT_00002095001	GSVIVT01002095001			1 of 3)	1 of 3		,	PTHR23139//PTHR23139:SF61 - RNA-BINDING PROTEIN // SUBFAMILY NOT NAMED (1 of 3)
VIT_00002096001	GSVIVT01002096001		SOBER1	1 of 3)	1 of 3		,SOBER1	3.1.2.22 - Palmitoyl-protein hydrolase / Palmitoyl-protein thioesterase (1 of 3)
VIT_00002097001	GSVIVT01002097001			1 of 5)	1 of 5		,	PTHR14154:SF2 - MITOCHONDRIAL PYRUVATE CARRIER 2 (1 of 5)
VIT_00002098001	GSVIVT01002098001			#VALUE!	#VALUE!		,
VIT_00002105001	GSVIVT01002105001		ATCAD8,CAD-B2,ELI3,ELI3-2	1 of 11)	1 of 11	1	,ATCAD8,CAD-B2,ELI3,ELI3-2	PTHR11695//PTHR11695:SF588 - ALCOHOL DEHYDROGENASE RELATED // SUBFAMILY NOT NAMED (1 of 11)
VIT_00002106001	GSVIVT01002106001		ATCAD8,CAD-B2,ELI3,ELI3-2	1 of 11)	1 of 11	1	,ATCAD8,CAD-B2,ELI3,ELI3-2	PTHR11695//PTHR11695:SF588 - ALCOHOL DEHYDROGENASE RELATED // SUBFAMILY NOT NAMED (1 of 11)
VIT_00002108001	GSVIVT01002108001		ATCAD8,CAD-B2,ELI3,ELI3-2	1 of 1)	1 of 1		,ATCAD8,CAD-B2,ELI3,ELI3-2	1.1.1.183//1.1.1.195 - Cinnamyl-alcohol dehydrogenase / CAD (1 of 1)
VIT_00002109001	GSVIVT01002109001		ATCAD8,CAD-B2,ELI3,ELI3-2	1 of 11)	1 of 11	1	,ATCAD8,CAD-B2,ELI3,ELI3-2	PTHR11695//PTHR11695:SF588 - ALCOHOL DEHYDROGENASE RELATED // SUBFAMILY NOT NAMED (1 of 11)
VIT_00002110001	GSVIVT01002110001			#VALUE!	#VALUE!		,
VIT_00002111001	GSVIVT01002111001			1 of 1)	1 of 1		,	PTHR11662:SF232 - GLYCEROL-3-PHOSPHATE TRANSPORTER 4-RELATED (1 of 1)
VIT_00002112001	GSVIVT01002112001			1 of 1)	1 of 1		,	PTHR15680:SF10 - 50S RIBOSOMAL PROTEIN L19-1, CHLOROPLASTIC-RELATED (1 of 1)
VIT_00002113001	GSVIVT01002113001			CDC7) (1 of 2)	CDC7	CDC7	,	K02214 - cell division control protein 7 (CDC7) (1 of 2)
VIT_00002124001	GSVIVT01002124001		PLA-I[beta]2	1 of 1)	1 of 1		,PLA-I[beta]2	PTHR31403:SF2 - PHOSPHOLIPASE A1-IBETA2, CHLOROPLASTIC (1 of 1)
VIT_00002125001	GSVIVT01002125001			SERBP1) (1 of 2)	SERBP1	SERBP1	,	K13199 - plasminogen activator inhibitor 1 RNA-binding protein (SERBP1) (1 of 2)
VIT_00002136001	GSVIVT01002136001		ABCG11,ATWBC11,COF1,DSO,WBC11	1 of 8)	1 of 8		,ABCG11,ATWBC11,COF1,DSO,WBC11	PTHR19241//PTHR19241:SF229 - ATP-BINDING CASSETTE TRANSPORTER // SUBFAMILY NOT NAMED (1 of 8)
VIT_00002138001	GSVIVT01002138001			PABPN1, PABP2) (1 of 3)	PABPN1, PABP2	PABPN1, PABP2	,	K96 - polyadenylate-binding protein 2 (PABPN1, PABP2) (1 of 3)
VIT_00002139001	GSVIVT01002139001		ABCG11,ATWBC11,COF1,DSO,WBC11	1 of 8)	1 of 8		,ABCG11,ATWBC11,COF1,DSO,WBC11	PTHR19241//PTHR19241:SF229 - ATP-BINDING CASSETTE TRANSPORTER // SUBFAMILY NOT NAMED (1 of 8)
VIT_00002189001	GSVIVT01002189001			#VALUE!	#VALUE!		,
VIT_00002194001	GSVIVT01002194001	F21O3.11		1 of 1)	1 of 1		F21O3.11,	PTHR21493:SF84 - F21O3.11 PROTEIN (1 of 1)
VIT_00002195001	GSVIVT01002195001	ERF016		1 of 4)	1 of 4		ERF016,	PTHR31985:SF27 - ETHYLENE-RESPONSIVE TRANSCRIPTION FACTOR ERF016-RELATED (1 of 4)
VIT_00002201001	GSVIVT01002201001			1 of 55)	1 of 55	5	,	2.7.10.1//2.7.11.1 - Receptor protein-tyrosine kinase / Receptor protein tyrosine kinase // Non-specific serine/threonine protein kinase / Threonine-specific protein kinase (1 of 55)
VIT_00002202001	GSVIVT01002202001			1 of 1)	1 of 1		,	PTHR23324//PTHR23324:SF80 - SEC14 RELATED PROTEIN // SUBFAMILY NOT NAMED (1 of 1)
VIT_00002204001	GSVIVT01002204001			1 of 1)	1 of 1		,	PTHR31964:SF10 - ADENINE NUCLEOTIDE ALPHA HYDROLASES-LIKE SUPERFAMILY PROTEIN (1 of 1)
VIT_00002205001	GSVIVT01002205001		AGC1-2,D6PKL1	1 of 3)	1 of 3		,AGC1-2,D6PKL1	PTHR24351//PTHR24351:SF87 - RIBOSOMAL PROTEIN S6 KINASE // SUBFAMILY NOT NAMED (1 of 3)
VIT_00002210001	GSVIVT01002210001		LUG,RON2	1 of 2)	1 of 2		,LUG,RON2	PTHR22847//PTHR22847:SF429 - WD40 REPEAT PROTEIN // SUBFAMILY NOT NAMED (1 of 2)
VIT_00002212001	GSVIVT01002212001			1 of 55)	1 of 55	5	,	2.7.10.1//2.7.11.1 - Receptor protein-tyrosine kinase / Receptor protein tyrosine kinase // Non-specific serine/threonine protein kinase / Threonine-specific protein kinase (1 of 55)
VIT_00002213001	GSVIVT01002213001			#VALUE!	#VALUE!		,
VIT_00002214001	GSVIVT01002214001	STUB1, CHIP	ATCHIP,CHIP	STUB1, CHIP) (1 of 2)	STUB1, CHIP	STUB1, CHIP	STUB1, CHIP,ATCHIP,CHIP	K09561 - STIP1 homology and U-box containing protein 1 (STUB1, CHIP) (1 of 2)
VIT_00002221001	GSVIVT01002221001			1 of 8)	1 of 8		,	3.1.1.23 - Acylglycerol lipase / Monoacylglycerol lipase (1 of 8)
VIT_00002223001	GSVIVT01002223001			1 of 8)	1 of 8		,	KOG2345 - Serine/threonine protein kinase/TGF-beta stimulated factor (1 of 8)
VIT_00002224001	GSVIVT01002224001		SFR6	1 of 3)	1 of 3		,SFR6	PTHR35130:SF1 - MEDIATOR OF RNA POLYMERASE II TRANSCRIPTION SUBUNIT 16 (1 of 3)
VIT_00002234001	GSVIVT01002234001			#VALUE!	#VALUE!		,
VIT_00002236001	GSVIVT01002236001			1 of 6)	1 of 6		,	PTHR13533:SF11 - O-ACETYLTRANSFERASE CAS1P-LIKE PROTEIN-RELATED (1 of 6)
VIT_00002237001	GSVIVT01002237001		CRK29	1 of 23)	1 of 23	3	,CRK29	PTHR27002:SF122 - CYSTEINE-RICH RECEPTOR-LIKE PROTEIN KINASE 28-RELATED (1 of 23)
VIT_00002242001	GSVIVT01002242001		OBP3	zf-Dof) (1 of 22)	zf-Dof	zf-Dof	,OBP3	PF02701 - Dof domain, zinc finger (zf-Dof) (1 of 22)
VIT_00002243001	GSVIVT01002243001			DUF1218) (DUF1218) (1 of 12)	DUF1218	DUF1218	,	PF06749 - Protein of unknown function (DUF1218) (DUF1218) (1 of 12)
VIT_00002244001	GSVIVT01002244001		GEM1,MOR1	CKAP5, XMAP215) (1 of 2)	CKAP5, XMAP215	CKAP5, XMAP215	,GEM1,MOR1	K16803 - cytoskeleton-associated protein 5 (CKAP5, XMAP215) (1 of 2)
VIT_00002248001	GSVIVT01002248001			#VALUE!	#VALUE!		,
VIT_00002251001	GSVIVT01002251001		ATBCAT-5	1 of 1)	1 of 1		,ATBCAT-5	PTHR11825:SF46 - BRANCHED-CHAIN-AMINO-ACID AMINOTRANSFERASE 3, CHLOROPLASTIC (1 of 1)
VIT_00002252001	GSVIVT01002252001			LRRNT_2) (1 of 215)	LRRNT_2	LRRNT_2	,	PF08263 - Leucine rich repeat N-terminal domain (LRRNT_2) (1 of 215)
VIT_00002253001	GSVIVT01002253001			Pkinase) // Leucine rich repeat (LRR_8) (1 of 10)	Pkinase	Pkinase	,	PF00069//PF13855 - Protein kinase domain (Pkinase) // Leucine rich repeat (LRR_8) (1 of 10)
VIT_00002254001	GSVIVT01002254001			HAUS3) (1 of 2)	HAUS3	HAUS3	,	K16586 - HAUS augmin-like complex subunit 3 (HAUS3) (1 of 2)
VIT_00002259001	GSVIVT01002259001		ACX2,ATACX2	1 of 1)	1 of 1		,ACX2,ATACX2	PTHR10909:SF317 - ACYL-COENZYME A OXIDASE 2, PEROXISOMAL (1 of 1)
VIT_00002260001	GSVIVT01002260001			#VALUE!	#VALUE!		,
VIT_00002261001	GSVIVT01002261001			#VALUE!	#VALUE!		,
VIT_00002262001	GSVIVT01002262001		RAP2.4	1 of 4)	1 of 4		,RAP2.4	PTHR31657:SF9 - ETHYLENE-RESPONSIVE TRANSCRIPTION FACTOR CRF5-RELATED (1 of 4)
VIT_00002264001	GSVIVT01002264001		GONST3	1 of 3)	1 of 3		,GONST3	PTHR11132//PTHR11132:SF34 - SOLUTE CARRIER FAMILY 35 // SUBFAMILY NOT NAMED (1 of 3)
VIT_00002265001	GSVIVT01002265001			#VALUE!	#VALUE!		,
VIT_00002268001	GSVIVT01002268001			1 of 5)	1 of 5		,	PTHR10315:SF20 - E3 UBIQUITIN-PROTEIN LIGASE SINA-RELATED (1 of 5)
VIT_00002270001	GSVIVT01002270001			1 of 2)	1 of 2		,	PTHR24089:SF339 - MITOCHONDRIAL ADENINE NUCLEOTIDE TRANSPORTER BTL3-RELATED (1 of 2)
VIT_00002271001	GSVIVT01002271001			#VALUE!	#VALUE!		,
VIT_00002272001	GSVIVT01002272001			#VALUE!	#VALUE!		,
VIT_00002273001	GSVIVT01002273001		AtRABH1e,RABH1e	RAB6A) (1 of 3)	RAB6A	RAB6A	,AtRABH1e,RABH1e	K07893 - Ras-related protein Rab-6A (RAB6A) (1 of 3)
VIT_00002274001	GSVIVT01002274001		DOT3	#NAME?	#NAME?		,DOT3	PTHR32370:SF37 - BTB/POZ DOMAIN-CONTAINING PROTEIN DOT3-RELATED (1 of 2)
VIT_00002276001	GSVIVT01002276001		ATCHIP,CHIP		#N/A	STUB1, CHIP	,ATCHIP,CHIP	K09561 - STIP1 homology and U-box containing protein 1 (STUB1, CHIP) (1 of 2)
VIT_00002278001	GSVIVT01002278001			MRPL45) (1 of 2)	MRPL45	CCT7	,	K09499 - T-complex protein 1 subunit eta (CCT7) (1 of 1)
VIT_00002279001	GSVIVT01002279001		NAGS1	1 of 1)	1 of 1	argAB	,NAGS1	K14682 - amino-acid N-acetyltransferase (argAB) (1 of 4)
VIT_00002283001	GSVIVT01002283001	EIF2B3		1 of 1)	1 of 1	EIF2B3	EIF2B3,	K03241 - translation initiation factor eIF-2B subunit gamma (EIF2B3) (1 of 2)
VIT_00002284001	GSVIVT01002284001			1 of 1)	1 of 1		,
VIT_00002319001	GSVIVT01002319001			1 of 4)	1 of 4		,	PTHR19241//PTHR19241:SF229 - ATP-BINDING CASSETTE TRANSPORTER // SUBFAMILY NOT NAMED (1 of 8)
VIT_00002328001	GSVIVT01002328001			1 of 4)	1 of 4	RUVBL2, RVB2, INO80J	,	K11338 - RuvB-like protein 2 [EC:3.6.4.12] (RUVBL2, RVB2, INO80J) (1 of 1)
VIT_00002329001	GSVIVT01002329001			1 of 4)	1 of 4		,
VIT_00002330001	GSVIVT01002330001		scpl16	1 of 1)	1 of 1	2	,scpl16	PTHR11802:SF29 - SERINE CARBOXYPEPTIDASE-LIKE 1-RELATED (1 of 12)
VIT_00002332001	GSVIVT01002332001			1 of 6)	1 of 6		,	PTHR23257//PTHR23257:SF507 - SERINE-THREONINE PROTEIN KINASE // SUBFAMILY NOT NAMED (1 of 6)
VIT_00002333001	GSVIVT01002333001		IQD20	IQ) (1 of 43)	IQ	IQ	,IQD20	PF00612 - IQ calmodulin-binding motif (IQ) (1 of 43)
VIT_00002334001	GSVIVT01002334001		ATSEN1,DIN1,SEN1	1 of 4)	1 of 4		,ATSEN1,DIN1,SEN1	2.8.1.1 - Thiosulfate sulfurtransferase / Thiosulfate thiotransferase (1 of 4)
VIT_00002335001	GSVIVT01002335001			1 of 2)	1 of 2		,	PTHR34573:SF1 - THIOL-DISULFIDE OXIDOREDUCTASE LTO1 (1 of 2)
VIT_00002338001	GSVIVT01002338001			#VALUE!	#VALUE!		,
VIT_00002339001	GSVIVT01002339001		EMB2001	1 of 2)	1 of 2		,EMB2001	PTHR11649//PTHR11649:SF49 - MSS1/TRME-RELATED GTP-BINDING PROTEIN // SUBFAMILY NOT NAMED (1 of 2)
VIT_00002340001	GSVIVT01002340001			1 of 2)	1 of 2		,	PTHR31923:SF4 - BSD DOMAIN-CONTAINING PROTEIN (1 of 2)
VIT_00002341001	GSVIVT01002341001	ACR1	ACR1	1 of 2)	1 of 2		ACR1,ACR1	PTHR31096:SF7 - ACR1 (1 of 2)
VIT_00002342001	GSVIVT01002342001			F6H1) (1 of 5)	F6H1	F6H1	,	K06892 - feruloyl-CoA ortho-hydroxylase (F6H1) (1 of 5)
VIT_00002344001	GSVIVT01002344001			#VALUE!	#VALUE!		,
VIT_00002351001	GSVIVT01002351001		GES,TPS04,TPS4	E,E)-GERANYLLINALOOL SYNTHASE (1 of 5)	E,E	E,E	,GES,TPS04,TPS4	PTHR31739:SF7 - (E,E)-GERANYLLINALOOL SYNTHASE (1 of 5)
VIT_00002356001	GSVIVT01002356001			#VALUE!	#VALUE!		,
VIT_00002361001	GSVIVT01002361001		CAT2	1 of 4)	1 of 4		,CAT2	PTHR11465//PTHR11465:SF15 - CATALASE // SUBFAMILY NOT NAMED (1 of 4)
VIT_00002362001	GSVIVT01002362001		CAT2	1 of 4)	1 of 4		,CAT2	PTHR11465//PTHR11465:SF15 - CATALASE // SUBFAMILY NOT NAMED (1 of 4)
VIT_00002363001	GSVIVT01002363001			#VALUE!	#VALUE!		,
VIT_00002369001	GSVIVT01002369001			1 of 55)	1 of 55	5	,	2.7.10.1//2.7.11.1 - Receptor protein-tyrosine kinase / Receptor protein tyrosine kinase // Non-specific serine/threonine protein kinase / Threonine-specific protein kinase (1 of 55)
VIT_00002374001	GSVIVT01002374001		DER2.2	DERL2_3) (1 of 4)	DERL2_3	DERL2_3	,DER2.2	K13989 - Derlin-2/3 (DERL2_3) (1 of 4)
VIT_00002375001	GSVIVT01002375001		CYP716A1	1 of 11)	1 of 11	1	,CYP716A1	1.14.13.109 - Abieta-7,13-dien-18-ol hydroxylase / CYP720B1 (1 of 11)
VIT_00002376001	GSVIVT01002376001	CYP720B1	CYP716A1	1 of 11)	1 of 11	1	CYP720B1,CYP716A1	1.14.13.109 - Abieta-7,13-dien-18-ol hydroxylase / CYP720B1 (1 of 11)
VIT_00002377001	GSVIVT01002377001			ASPM, ASP) (1 of 2)	ASPM, ASP	ASPM, ASP	,	K16743 - abnormal spindle-like microcephaly-associated protein (ASPM, ASP) (1 of 2)
VIT_00002378001	GSVIVT01002378001		CYP81D8	p450) (1 of 321)	p450	p450	,CYP81D8	PF00067 - Cytochrome P450 (p450) (1 of 321)
VIT_00002381001	GSVIVT01002381001			#VALUE!	#VALUE!		,
VIT_00002382001	GSVIVT01002382001			1 of 2)	1 of 2		,	PTHR11527:SF97 - 15.4 KDA CLASS V HEAT SHOCK PROTEIN (1 of 2)
VIT_00002384001	GSVIVT01002384001		ATTRB1,TRB1	1 of 3)	1 of 3		,ATTRB1,TRB1	PTHR21717:SF27 - TELOMERE REPEAT-BINDING FACTOR 2-RELATED (1 of 3)
VIT_00002385001	GSVIVT01002385001		FRO1	ubiquinone) Fe-S protein 4 (NDUFS4) (1 of 1)	ubiquinone	ubiquinone	,FRO1	K03937 - NADH dehydrogenase (ubiquinone) Fe-S protein 4 (NDUFS4) (1 of 1)
VIT_00002386001	GSVIVT01002386001	argAB	NAGS1	argAB) (1 of 4)	argAB	argAB	argAB,NAGS1	K14682 - amino-acid N-acetyltransferase (argAB) (1 of 4)
VIT_00002388001	GSVIVT01002388001		GCL1	1 of 2)	1 of 2		,GCL1	PTHR12736:SF14 - LANC-LIKE PROTEIN GCL1 (1 of 2)
VIT_00002389001	GSVIVT01002389001		ATOST1,OST1,P44,SNRK2-6,SNRK2.6,SRK2E	1 of 3)	1 of 3		,ATOST1,OST1,P44,SNRK2-6,SNRK2.6,SRK2E	PTHR24343:SF207 - SERINE/THREONINE-PROTEIN KINASE SRK2C (1 of 3)
VIT_00002409001	GSVIVT01002409001			#VALUE!	#VALUE!		,
VIT_00002415001	GSVIVT01002415001			1 of 5)	1 of 5		,	PTHR10315:SF20 - E3 UBIQUITIN-PROTEIN LIGASE SINA-RELATED (1 of 5)
VIT_00002442001	GSVIVT01002442001		AGL24	1 of 57)	1 of 57	7	,AGL24	PTHR11945 - MADS BOX PROTEIN (1 of 57)
VIT_00002443001	GSVIVT01002443001		FRO1	1 of 3)	1 of 3		,FRO1	PTHR12219 - NADH-UBIQUINONE OXIDOREDUCTASE (1 of 3)
VIT_00002444001	GSVIVT01002444001		NAGS1	argAB) (1 of 4)	argAB	argAB	,NAGS1	K14682 - amino-acid N-acetyltransferase (argAB) (1 of 4)
VIT_00002447001	GSVIVT01002447001		HAT22	1 of 1)	1 of 1		,HAT22	PTHR24326:SF252 - HOMEOBOX-LEUCINE ZIPPER PROTEIN HAT9 (1 of 1)
VIT_00002448001	GSVIVT01002448001			ATPeF1A, ATP5A1, ATP1) (1 of 1)	ATPeF1A, ATP5A1, ATP1	ATPeF1A, ATP5A1, ATP1	,	K02132 - F-type H+-transporting ATPase subunit alpha (ATPeF1A, ATP5A1, ATP1) (1 of 1)
VIT_00002449001	GSVIVT01002449001			#VALUE!	#VALUE!		,
VIT_00002450001	GSVIVT01002450001			1 of 2)	1 of 2		,	PTHR10229:SF0 - GTP-BINDING PROTEIN 6-RELATED (1 of 2)
VIT_00002452001	GSVIVT01002452001			#VALUE!	#VALUE!		,
VIT_00002463001	GSVIVT01002463001			#VALUE!	#VALUE!		,
VIT_00002466001	GSVIVT01002466001			1 of 1)	1 of 1		,	PTHR12059 - RIBOSOMAL PROTEIN L23-RELATED (1 of 1)
VIT_00002467001	GSVIVT01002467001			1 of 1)	1 of 1		,	PTHR10231:SF3 - CMP-SIALIC ACID TRANSPORTER 5 (1 of 1)
VIT_00002468001	GSVIVT01002468001		ASN2	glutamine-hydrolyzing) / Glutamine-dependent asparagine synthetase (1 of 2)	glutamine-hydrolyzing	glutamine-hydrolyzing	,ASN2	6.3.5.4 - Asparagine synthase (glutamine-hydrolyzing) / Glutamine-dependent asparagine synthetase (1 of 2)
VIT_00002470001	GSVIVT01002470001			Pkinase) // Domain of unknown function (DUF3403) (DUF3403) (1 of 2)	Pkinase	Pkinase	,	PF00069//PF11883 - Protein kinase domain (Pkinase) // Domain of unknown function (DUF3403) (DUF3403) (1 of 2)
VIT_00002472001	GSVIVT01002472001			Pkinase_Tyr) // PAN-like domain (PAN_2) (1 of 5)	Pkinase_Tyr	Pkinase_Tyr	,	PF07714//PF08276 - Protein tyrosine kinase (Pkinase_Tyr) // PAN-like domain (PAN_2) (1 of 5)
VIT_00002482001	GSVIVT01002482001		CRK25	Pkinase) // Salt stress response/antifungal (Stress-antifung) (1 of 8)	Pkinase	Pkinase	,CRK25	PF00069//PF01657 - Protein kinase domain (Pkinase) // Salt stress response/antifungal (Stress-antifung) (1 of 8)
VIT_00002490001	GSVIVT01002490001			1 of 8)	1 of 8		,	PTHR22814:SF117 - METAL ION BINDING PROTEIN-RELATED (1 of 8)
VIT_00002492001	GSVIVT01002492001			#VALUE!	#VALUE!		,
VIT_00002499001	GSVIVT01002499001		ATCHIP,CHIP	1 of 4)	1 of 4		,ATCHIP,CHIP	PTHR22904//PTHR22904:SF363 - TPR REPEAT CONTAINING PROTEIN // SUBFAMILY NOT NAMED (1 of 4)
VIT_00002500001	GSVIVT01002500001		HINT3	1 of 1)	1 of 1		,HINT3	PTHR23089:SF7 - HIT FAMILY PROTEIN 1 (1 of 1)
VIT_00002505001	GSVIVT01002505001		HEMC	1 of 1)	1 of 1		,HEMC	2.5.1.61 - Hydroxymethylbilane synthase / Uroporphyrinogen synthetase (1 of 1)
VIT_00002509001	GSVIVT01002509001		AHA11,HA11	1 of 17)	1 of 17	7	,AHA11,HA11	3.6.3.6 - Proton-exporting ATPase / Proton-translocating P-type ATPase (1 of 17)
VIT_00002511001	GSVIVT01002511001			Pkinase) // Domain of unknown function (DUF3403) (DUF3403) (1 of 2)	Pkinase	Pkinase	,	PF00069//PF11883 - Protein kinase domain (Pkinase) // Domain of unknown function (DUF3403) (DUF3403) (1 of 2)
VIT_00002512001	GSVIVT01002512001			1 of 2)	1 of 2		,	PTHR27002:SF157 - G-TYPE LECTIN S-RECEPTOR-LIKE SERINE/THREONINE-PROTEIN KINASE SD1-13 (1 of 2)
VIT_00002513001	GSVIVT01002513001		CBRLK1,RKS2,SD1-13	1 of 2)	1 of 2		,CBRLK1,RKS2,SD1-13	PTHR27002:SF157 - G-TYPE LECTIN S-RECEPTOR-LIKE SERINE/THREONINE-PROTEIN KINASE SD1-13 (1 of 2)
VIT_00002515001	GSVIVT01002515001	Pkinase_Tyr, PAN_2		Pkinase_Tyr) // PAN-like domain (PAN_2) (1 of 5)	Pkinase_Tyr	Pkinase_Tyr	Pkinase_Tyr, PAN_2,	PF07714//PF08276 - Protein tyrosine kinase (Pkinase_Tyr) // PAN-like domain (PAN_2) (1 of 5)
VIT_00002523001	GSVIVT01002523001			#VALUE!	#VALUE!		,
VIT_00002524001	GSVIVT01002524001			#VALUE!	#VALUE!		,
VIT_00002525001	GSVIVT01002525001		RBK1	1 of 3)	1 of 3		,RBK1	PTHR27001:SF105 - PROTEIN KINASE FAMILY PROTEIN-RELATED (1 of 3)
VIT_00002527001	GSVIVT01002527001		ATFKBP65,FKBP65,ROF2	FKBP4_5) (1 of 4)	FKBP4_5	FKBP4_5	,ATFKBP65,FKBP65,ROF2	K09571 - FK506-binding protein 4/5 (FKBP4_5) (1 of 4)
VIT_00002530001	GSVIVT01002530001			PPR) // PPR repeat family (PPR_2) // Pentatricopeptide repeat domain (PPR_3) // DYW family of nucleic acid deaminases (DYW_deaminase) (1 of 21)	PPR	PPR	,	PF01535//PF13041//PF13812//PF14432 - PPR repeat (PPR) // PPR repeat family (PPR_2) // Pentatricopeptide repeat domain (PPR_3) // DYW family of nucleic acid deaminases (DYW_deaminase) (1 of 21)
VIT_00002531001	GSVIVT01002531001			#VALUE!	#VALUE!		,
VIT_00002533001	GSVIVT01002533001			1 of 1)	1 of 1		,	PTHR27003:SF81 - U-BOX DOMAIN-CONTAINING PROTEIN 50-RELATED (1 of 1)
VIT_00002536001	GSVIVT01002536001		AIL6,PLT3	1 of 2)	1 of 2		,AIL6,PLT3	PTHR32467:SF33 - AP2-LIKE ETHYLENE-RESPONSIVE TRANSCRIPTION FACTOR AIL6-RELATED (1 of 2)
VIT_00002543001	GSVIVT01002543001		SRF3	1 of 3)	1 of 3		,SRF3	PTHR27001:SF91 - PROTEIN STRUBBELIG-RELATED (1 of 3)
VIT_00002544001	GSVIVT01002544001			KATNB1) (1 of 4)	KATNB1	KATNB1	,	K18643 - katanin p80 WD40 repeat-containing subunit B1 (KATNB1) (1 of 4)
VIT_00002581001	GSVIVT01002581001			#VALUE!	#VALUE!		,
VIT_00002582001	GSVIVT01002582001			1 of 2)	1 of 2		,	PTHR18937//PTHR18937:SF222 - STRUCTURAL MAINTENANCE OF CHROMOSOMES SMC FAMILY MEMBER // SUBFAMILY NOT NAMED (1 of 2)
VIT_00002583001	GSVIVT01002583001		PFK2	1 of 1)	1 of 1		,PFK2	PTHR13697:SF11 - 6-PHOSPHOFRUCTOKINASE 2 (1 of 1)
VIT_00002584001	GSVIVT01002584001			1 of 1)	1 of 1		,	PTHR32227:SF11 - O-GLYCOSYL HYDROLASES FAMILY 17 PROTEIN (1 of 1)
VIT_00002585001	GSVIVT01002585001			#VALUE!	#VALUE!		,
VIT_00002586001	GSVIVT01002586001		RGLG2	1 of 1)	1 of 1		,RGLG2	PTHR10857//PTHR10857:SF37 - COPINE // SUBFAMILY NOT NAMED (1 of 1)
VIT_00002593001	GSVIVT01002593001			1 of 6)	1 of 6		,	PTHR19878:SF4 - TRANSDUCIN/WD40 DOMAIN-CONTAINING PROTEIN (1 of 6)
VIT_00002601001	GSVIVT01002601001			#VALUE!	#VALUE!		,
VIT_00002602001	GSVIVT01002602001			HSPA1_8) (1 of 6)	HSPA1_8	HSPA1_8	,	K03283 - heat shock 70kDa protein 1/8 (HSPA1_8) (1 of 6)
VIT_00002603001	GSVIVT01002603001			1 of 6)	1 of 6		,	PTHR11599:SF16 - PROTEASOME SUBUNIT ALPHA TYPE-2 (1 of 6)
VIT_00002604001	GSVIVT01002604001			#VALUE!	#VALUE!		,
VIT_00002606001	GSVIVT01002606001			#VALUE!	#VALUE!		,
VIT_00002607001	GSVIVT01002607001		CYP81D8	1 of 16)	1 of 16	6	,CYP81D8	1.14.13.89 - Isoflavone 2'-hydroxylase / Isoflavone 2'-monooxygenase (1 of 16)
VIT_00002619001	GSVIVT01002619001			DDX56, DBP9) (1 of 3)	DDX56, DBP9	DDX56, DBP9	,	K14810 - ATP-dependent RNA helicase DDX56/DBP9 [EC:3.6.4.13] (DDX56, DBP9) (1 of 3)
VIT_00002623001	GSVIVT01002623001	SLC35A4	ATUTR6,UTR6	1 of 4)	1 of 4		SLC35A4,ATUTR6,UTR6	PTHR10231:SF25 - UDP-SUGAR TRANSPORTER PROTEIN SLC35A4-RELATED (1 of 4)
VIT_00002627001	GSVIVT01002627001			A4GALT) (1 of 2)	A4GALT	A4GALT	,	K01988 - lactosylceramide 4-alpha-galactosyltransferase (A4GALT) (1 of 2)
VIT_00002629001	GSVIVT01002629001			#VALUE!	#VALUE!		,
VIT_00002630001	GSVIVT01002630001	CYSTM		CYSTM) (1 of 10)	CYSTM	CYSTM	CYSTM,	PF12734 - Cysteine-rich TM module stress tolerance (CYSTM) (1 of 10)
VIT_00002631001	GSVIVT01002631001	DUF2215		DUF2215) (DUF2215) (1 of 2)	DUF2215	DUF2215	DUF2215,	PF10225 - Uncharacterized conserved protein (DUF2215) (DUF2215) (1 of 2)
VIT_00002632001	GSVIVT01002632001	DUF4228		DUF4228) (DUF4228) (1 of 17)	DUF4228	DUF4228	DUF4228,	PF14009 - Domain of unknown function (DUF4228) (DUF4228) (1 of 17)
VIT_00002633001	GSVIVT01002633001			1 of 1)	1 of 1		,	PTHR22050 - RW1 PROTEIN HOMOLOG (1 of 1)
VIT_00002634001	GSVIVT01002634001			1 of 3)	1 of 3		,	PTHR23054:SF29 - EXPRESSED PROTEIN (1 of 3)
VIT_00002635001	GSVIVT01002635001			1 of 1)	1 of 1		,	PTHR23335:SF0 - CALMODULIN-BINDING TRANSCRIPTION ACTIVATOR, ISOFORM F (1 of 1)
VIT_00002636001	GSVIVT01002636001		CDKC;1	1 of 4)	1 of 4		,CDKC;1	PTHR24056:SF227 - CYCLIN-DEPENDENT KINASE C-2 (1 of 4)
VIT_00002637001	GSVIVT01002637001		CDKC;1	1 of 4)	1 of 4		,CDKC;1	PTHR24056:SF227 - CYCLIN-DEPENDENT KINASE C-2 (1 of 4)
VIT_00002646001	GSVIVT01002646001			#VALUE!	#VALUE!		,
VIT_00002647001	GSVIVT01002647001	XPF	ATRAD1,RAD1,UVH1	1 of 2)	1 of 2		XPF,ATRAD1,RAD1,UVH1	PTHR10150 - DNA REPAIR ENDONUCLEASE XPF (1 of 2)
VIT_00002648001	GSVIVT01002648001		ATMAK10,MAK10	alpha)-terminal acetyltransferase (Mak10) (1 of 1)	alpha	alpha	,ATMAK10,MAK10	PF04112 - Mak10 subunit, NatC N(alpha)-terminal acetyltransferase (Mak10) (1 of 1)
VIT_00002650001	GSVIVT01002650001			1 of 2)	1 of 2		,	PTHR11119:SF54 - NUCLEOBASE-ASCORBATE TRANSPORTER 11 (1 of 2)
VIT_00002654001	GSVIVT01002654001			1 of 5)	1 of 5		,	PTHR10992//PTHR10992:SF792 - ALPHA/BETA HYDROLASE FOLD-CONTAINING PROTEIN // SUBFAMILY NOT NAMED (1 of 5)
VIT_00002655001	GSVIVT01002655001			SF3B2, SAP145, CUS1) (1 of 1)	SF3B2, SAP145, CUS1	SF3B2, SAP145, CUS1	,	K12829 - splicing factor 3B subunit 2 (SF3B2, SAP145, CUS1) (1 of 1)
VIT_00002660001	GSVIVT01002660001			#VALUE!	#VALUE!		,
VIT_00002663001	GSVIVT01002663001		ABCG11,ATWBC11,COF1,DSO,WBC11	1 of 8)	1 of 8		,ABCG11,ATWBC11,COF1,DSO,WBC11	PTHR19241//PTHR19241:SF229 - ATP-BINDING CASSETTE TRANSPORTER // SUBFAMILY NOT NAMED (1 of 8)
VIT_00002665001	GSVIVT01002665001		NAGS1	argAB) (1 of 4)	argAB	argAB	,NAGS1	K14682 - amino-acid N-acetyltransferase (argAB) (1 of 4)
VIT_00002666001	GSVIVT01002666001			1 of 1)	1 of 1		,	KOG1369 - Hexokinase (1 of 1)
VIT_00002667001	GSVIVT01002667001		HKL3	#VALUE!	#VALUE!		,HKL3
VIT_00002668001	GSVIVT01002668001			1 of 9)	1 of 9		,	PTHR23042:SF61 - TRANSCRIPTION FACTOR BHLH18-RELATED (1 of 9)
VIT_00002674001	GSVIVT01002674001			#VALUE!	#VALUE!		,
VIT_00002675001	GSVIVT01002675001			1 of 3)	1 of 3		,	PTHR24089:SF266 - MITOCHONDRIAL DICARBOXYLATE/TRICARBOXYLATE TRANSPORTER DTC (1 of 3)
VIT_00002693001	GSVIVT01002693001		DYAD,SWI1	#VALUE!	#VALUE!		,DYAD,SWI1
VIT_00002699001	GSVIVT01002699001			#VALUE!	#VALUE!		,
VIT_00002701001	GSVIVT01002701001		LUG,RON2	1 of 2)	1 of 2		,LUG,RON2	PTHR22847//PTHR22847:SF429 - WD40 REPEAT PROTEIN // SUBFAMILY NOT NAMED (1 of 2)
VIT_00002708001	GSVIVT01002708001		ACS8	1 of 3)	1 of 3		,ACS8	PTHR11751:SF431 - 1-AMINOCYCLOPROPANE-1-CARBOXYLATE SYNTHASE 4-RELATED (1 of 3)
VIT_00002709001	GSVIVT01002709001			1 of 2)	1 of 2		,	PTHR10229:SF0 - GTP-BINDING PROTEIN 6-RELATED (1 of 2)
VIT_00002710001	GSVIVT01002710001			#VALUE!	#VALUE!		,
VIT_00002711001	GSVIVT01002711001			#VALUE!	#VALUE!		,
VIT_00002712001	GSVIVT01002712001			PPR_2) // DYW family of nucleic acid deaminases (DYW_deaminase) (1 of 7)	PPR_2	PPR_2	,	PF13041//PF14432 - PPR repeat family (PPR_2) // DYW family of nucleic acid deaminases (DYW_deaminase) (1 of 7)
VIT_00002717001	GSVIVT01002717001			#VALUE!	#VALUE!		,
VIT_00002718001	GSVIVT01002718001		ATTPS14,TPS14	1 of 18)	1 of 18	8	,ATTPS14,TPS14	4.2.3.25 - S-linalool synthase / LIS (1 of 18)
VIT_00002722001	GSVIVT01002722001			#VALUE!	#VALUE!		,
VIT_00002723001	GSVIVT01002723001			1 of 1)	1 of 1		,	PTHR16057 - WINS1, 2 PROTEIN (1 of 1)
VIT_00002724001	GSVIVT01002724001			#VALUE!	#VALUE!		,
VIT_00002725001	GSVIVT01002725001			#VALUE!	#VALUE!		,
VIT_00002726001	GSVIVT01002726001		ATMRE11,MRE11	#VALUE!	#VALUE!		,ATMRE11,MRE11
VIT_00002731001	GSVIVT01002731001			PDS5) (1 of 5)	PDS5	PDS5	,	K11267 - sister chromatid cohesion protein PDS5 (PDS5) (1 of 5)
VIT_00002733001	GSVIVT01002733001			#VALUE!	#VALUE!		,
VIT_00002734001	GSVIVT01002734001			DUF1218) (DUF1218) (1 of 12)	DUF1218	DUF1218	,	PF06749 - Protein of unknown function (DUF1218) (DUF1218) (1 of 12)
VIT_00002735001	GSVIVT01002735001		HTA2	H2A) (1 of 12)	H2A	H2A	,HTA2	K11251 - histone H2A (H2A) (1 of 12)
VIT_00002737001	GSVIVT01002737001			#VALUE!	#VALUE!		,
VIT_00002745001	GSVIVT01002745001			1 of 1)	1 of 1		,	PTHR31662:SF1 - A_IG002N01.32 PROTEIN-RELATED (1 of 1)
VIT_00002746001	GSVIVT01002746001		HTA2	H2A) (1 of 12)	H2A	H2A	,HTA2	K11251 - histone H2A (H2A) (1 of 12)
VIT_00002747001	GSVIVT01002747001			DUF1218) (DUF1218) (1 of 12)	DUF1218	DUF1218	,	PF06749 - Protein of unknown function (DUF1218) (DUF1218) (1 of 12)
VIT_00002748001	GSVIVT01002748001			DUF241) (1 of 16)	DUF241	DUF241	,	PF03087 - Arabidopsis protein of unknown function (DUF241) (1 of 16)
VIT_00002750001	GSVIVT01002750001			#VALUE!	#VALUE!		,
VIT_00002751001	GSVIVT01002751001			#VALUE!	#VALUE!		,
VIT_00002752001	GSVIVT01002752001			RP-S12, MRPS12, rpsL) (1 of 1)	RP-S12, MRPS12, rpsL	RP-S12, MRPS12, rpsL	,	K02950 - small subunit ribosomal protein S12 (RP-S12, MRPS12, rpsL) (1 of 1)
VIT_00002756001	GSVIVT01002756001			1 of 2)	1 of 2		,	PTHR23029:SF49 - PHOSPHOHISTIDINE PHOSPHATASE SIXA (1 of 2)
VIT_00002783001	GSVIVT01002783001		ATSBT5.4,SBT5.4	1 of 2)	1 of 2		,ATSBT5.4,SBT5.4	PTHR10795//PTHR10795:SF3 - PROPROTEIN CONVERTASE SUBTILISIN/KEXIN // SUBFAMILY NOT NAMED (1 of 2)
VIT_00002784001	GSVIVT01002784001		AtSIP2,SIP2	1 of 8)	1 of 8		,AtSIP2,SIP2	2.4.1.82 - Galactinol--sucrose galactosyltransferase / Raffinose synthase (1 of 8)
VIT_00002785001	GSVIVT01002785001		AT-RAB2,ATRAB-B1B,ATRAB2A,ATRABB1C,RAB-B1B,RAB2A,RABB1C	1 of 2)	1 of 2		,AT-RAB2,ATRAB-B1B,ATRAB2A,ATRABB1C,RAB-B1B,RAB2A,RABB1C	PTHR24073:SF597 - RAS-RELATED PROTEIN RABB1B (1 of 2)
VIT_00002788001	GSVIVT01002788001			1 of 2)	1 of 2		,	PTHR13935:SF46 - BASIC HELIX-LOOP-HELIX DOMAIN-CONTAINING PROTEIN (1 of 2)
VIT_00002790001	GSVIVT01002790001			EIF3D) (1 of 1)	EIF3D	EIF3D	,	K03251 - translation initiation factor 3 subunit D (EIF3D) (1 of 1)
VIT_00002793001	GSVIVT01002793001			1 of 5)	1 of 5		,	PTHR10315:SF20 - E3 UBIQUITIN-PROTEIN LIGASE SINA-RELATED (1 of 5)
VIT_00002796001	GSVIVT01002796001		ATLCBK1,LCBK1	1 of 4)	1 of 4		,ATLCBK1,LCBK1	2.7.1.91 - Sphinganine kinase / Dihydrosphingosine kinase (1 of 4)
VIT_00002801001	GSVIVT01002801001			1 of 3)	1 of 3		,	PTHR10551//PTHR10551:SF13 - FASCIN // SUBFAMILY NOT NAMED (1 of 3)
VIT_00002803001	GSVIVT01002803001			LRR_1) (1 of 240)	LRR_1	LRR_1	,	PF00560 - Leucine Rich Repeat (LRR_1) (1 of 240)
VIT_00002807001	GSVIVT01002807001			PGG) (1 of 124)	PGG	PGG	,	PF13962 - Domain of unknown function (PGG) (1 of 124)
[truncated: 24,766 more rows]
