# Supplementary material for: Transcriptome profiling of symptomatic vs. asymptomatic grapevine plants reveals candidate genes for plant improvement against trunk diseases
Source: BMC Plant Biol. 2025 Jul 2;25:811. doi: 10.1186/s12870-025-06763-9 (PMC12220349; doi:10.1186/s12870-025-06763-9)
Supplement: Supplementary file 10 — Supplementary Material 10 [file 12870_2025_6763_MOESM10_ESM.xlsx]

## Sheet: FuncEnrich_allcases
Supplementary Table S5. Functional enrichment analysis of differentially expressed genes for each comparison group.
ID	Description	GO_Category	Category	GeneRatio	BgRatio	pvalue	p.adjust	qvalue	geneID	Count genes	FC	Case	Comparison Group	GO_Category_Description
GO:0006979	response to oxidative stress	Biological Process	Stress response	1/2	100/12799	0.0155658	0.0233487	0.00819252	VIT_00012727001	1	Down-regulated	Case1	symp. vs asymp.	Involving the cellular responses to counteract the detrimental effects of oxidative stress, which is an imbalance between the production of reactive oxygen species (ROS) and the ability of cells to detoxify them.
GO:0004601	peroxidase activity	Molecular Function	Primary metabolism	1/2	91/12799	0.0141699	0.0233487	0.00819252	VIT_00012727001	1	Down-regulated	Case1	symp. vs asymp.	Molecular function of enzymes with peroxidase activity, which typically catalyze the oxidation of various substrates using hydrogen peroxide.
GO:0006810	transport	Biological Process	Transport	26/527	219/12799	1.15858e-06	0.000259521	0.000235374	VIT_00025106001/VIT_00011122001/VIT_00032550001/VIT_00019469001/VIT_00008064001/VIT_00019471001/VIT_00034224001/VIT_00013171001/VIT_00018403001/VIT_00026064001/VIT_00017325001/VIT_00020164001/VIT_00032578001/VIT_00025681001/VIT_00013493001/VIT_00025188001/VIT_00017696001/VIT_00032861001/VIT_00021237001/VIT_00034237001/VIT_00021274001/VIT_00015306001/VIT_00032716001/VIT_00033677001/VIT_00037125001…	26	Down-regulated	Case2	T vs AB	Involving the directed movement of substances (such as ions, molecules, or cellular components) into, out of, or within cells.
GO:0006855	drug transmembrane transport	Biological Process	Transport	9/527	69/12799	0.00199242	0.0446301	0.0404775	VIT_00030594001/VIT_00032091001/VIT_00009253001/VIT_00010621001/VIT_00030589001/VIT_00030951001/VIT_00028882001/VIT_00036812001/VIT_00028885001	9	Down-regulated	Case2	T vs AB	Involving the movement of drugs across cellular membranes.
GO:0008272	sulfate transport	Biological Process	Transport	5/527	15/12799	0.000247305	0.0110793	0.0100484	VIT_00018027001/VIT_00022159001/VIT_00017118001/VIT_00001198001/VIT_00011744001	5	Down-regulated	Case2	T vs AB	Involving the movement of sulfate ions across cellular membranes.
GO:0055085	transmembrane transport	Biological Process	Transport	35/527	489/12799	0.0010387	0.0387781	0.0351699	VIT_00030594001/VIT_00032091001/VIT_00009253001/VIT_00010621001/VIT_00018027001/VIT_00019469001/VIT_00023156001/VIT_00022159001/VIT_00019471001/VIT_00030589001/VIT_00023959001/VIT_00013171001/VIT_00030951001/VIT_00018403001/VIT_00017118001/VIT_00001198001/VIT_00017844001/VIT_00029603001/VIT_00015593001/VIT_00011744001/VIT_00020164001/VIT_00028882001/VIT_00024741001/VIT_00025749001/VIT_00032578001…	35	Down-regulated	Case2	T vs AB	Involving the movement of substances across cellular membranes.
GO:0005215	transporter activity	Molecular Function	Transport	18/527	132/12799	7.57862e-06	0.000848806	0.000769828	VIT_00025106001/VIT_00032550001/VIT_00008064001/VIT_00034224001/VIT_00013171001/VIT_00026064001/VIT_00020164001/VIT_00025681001/VIT_00013493001/VIT_00025188001/VIT_00032861001/VIT_00021237001/VIT_00034237001/VIT_00021274001/VIT_00032716001/VIT_00033677001/VIT_00037125001/VIT_00016615001	18	Down-regulated	Case2	T vs AB	Molecular function of proteins that facilitate the movement of ions, molecules, or complexes across biological membranes.
GO:0008271	secondary active sulfate transmembrane transporter activity	Molecular Function	Transport	5/527	15/12799	0.000247305	0.0110793	0.0100484	VIT_00018027001/VIT_00022159001/VIT_00017118001/VIT_00001198001/VIT_00011744001	5	Down-regulated	Case2	T vs AB	Molecular function of proteins that facilitate the transport of sulfate ions across a membrane, and the transport is coupled to the movement of another substance.
GO:0015116	sulfate transmembrane transporter activity	Molecular Function	Transport	5/527	15/12799	0.000247305	0.0110793	0.0100484	VIT_00018027001/VIT_00022159001/VIT_00017118001/VIT_00001198001/VIT_00011744001	5	Down-regulated	Case2	T vs AB	Molecular function of proteins that facilitate the transport of sulfate ions across a membrane.
GO:0015238	drug transmembrane transporter activity	Molecular Function	Transport	9/527	69/12799	0.00199242	0.0446301	0.0404775	VIT_00030594001/VIT_00032091001/VIT_00009253001/VIT_00010621001/VIT_00030589001/VIT_00030951001/VIT_00028882001/VIT_00036812001/VIT_00028885001	9	Down-regulated	Case2	T vs AB	Molecular function of proteins that facilitate the transport of drugs across a biological membrane.
GO:0015297	antiporter activity	Molecular Function	Transport	9/527	69/12799	0.00199242	0.0446301	0.0404775	VIT_00030594001/VIT_00032091001/VIT_00009253001/VIT_00010621001/VIT_00030589001/VIT_00030951001/VIT_00028882001/VIT_00036812001/VIT_00028885001	9	Down-regulated	Case2	T vs AB	Molecular function of proteins that facilitate the exchange of ions or molecules across a membrane, with one substance moving in one direction while another moves in the opposite direction.
GO:0030247	polysaccharide binding	Molecular Function	Transport	7/527	43/12799	0.00171158	0.0446301	0.0404775	VIT_00020110001/VIT_00017668001/VIT_00021671001/VIT_00021682001/VIT_00021686001/VIT_00037112001/VIT_00006040001	7	Down-regulated	Case2	T vs AB	Molecular function of proteins that can bind to polysaccharides, which are complex carbohydrates composed of multiple sugar units.
GO:0006508	proteolysis	Biological Process	Primary metabolism	21/320	395/12799	0.000958456	0.0224553	0.020178	VIT_00004937001/VIT_00024042001/VIT_00023863001/VIT_00031781001/VIT_00015724001/VIT_00036017001/VIT_00019073001/VIT_00026420001/VIT_00022392001/VIT_00025760001/VIT_00033940001/VIT_00016682001/VIT_00006341001/VIT_00015069001/VIT_00016455001/VIT_00016451001/VIT_00016449001/VIT_00016439001/VIT_00027586001/VIT_00018466001/VIT_00009968001	21	Up-regulated	Case3	AB symp. vs T symp.	Involving the breakdown of proteins into smaller peptides or amino acids through enzymatic cleavage, which is a fundamental process in primary metabolism for recycling and regulating cellular protein content.
GO:0006807	nitrogen compound metabolic process	Biological Process	Primary metabolism	5/299	32/12799	0.000807273	0.0196436	0.0175617	VIT_00022702001/VIT_00022705001/VIT_00022715001/VIT_00022721001/VIT_00022723001	5	Down-regulated	Case3	AB symp. vs T symp.	Involving the metabolic pathways related to nitrogen-containing compounds, which are crucial for various cellular functions, including amino acid metabolism, nucleotide metabolism, and other nitrogen-containing molecule processes.
GO:0006810	transport	Biological Process	Transport	15/320	219/12799	0.000406332	0.0129058	0.011597	VIT_00020164001/VIT_00019471001/VIT_00017696001/VIT_00025188001/VIT_00025106001/VIT_00033677001/VIT_00021274001/VIT_00032861001/VIT_00016615001/VIT_00013493001/VIT_00032550001/VIT_00032578001/VIT_00018403001/VIT_00008064001/VIT_00026064001	15	Up-regulated	Case3	AB symp. vs T symp.	Involving the directed movement of substances (such as ions, molecules, or cellular components) into, out of, or within cells.
GO:0008272	sulfate transport	Biological Process	Transport	4/320	15/12799	0.000420829	0.0129058	0.011597	VIT_00011744001/VIT_00018027001/VIT_00001198001/VIT_00017118001	4	Up-regulated	Case3	AB symp. vs T symp.	Involving the movement of sulfate ions across cellular membranes.
GO:0009611	response to wounding	Biological Process	Stress response	3/299	7/12799	0.000412035	0.0150393	0.0134453	VIT_00018137001/VIT_00018139001/VIT_00018142001	3	Down-regulated	Case3	AB symp. vs T symp.	Involving the reactions of an organism to physical injury or damage.
GO:0055085	transmembrane transport	Biological Process	Transport	24/320	489/12799	0.00128678	0.0263791	0.0237039	VIT_00011801001/VIT_00011744001/VIT_00020164001/VIT_00019471001/VIT_00023959001/VIT_00019126001/VIT_00017696001/VIT_00018027001/VIT_00025266001/VIT_00024741001/VIT_00001198001/VIT_00034211001/VIT_00017118001/VIT_00029603001/VIT_00015593001/VIT_00030589001/VIT_00023156001/VIT_00013493001/VIT_00032578001/VIT_00018403001/VIT_00028882001/VIT_00008475001/VIT_00036812001/VIT_00036734001	24	Up-regulated	Case3	AB symp. vs T symp.	Involving the movement of substances across cellular membranes.
GO:0003700	sequence-specific DNA binding transcription factor activity	Molecular Function	Regulation of gene expression	18/299	329/12799	0.000735885	0.0196436	0.0175617	VIT_00020060001/VIT_00034968001/VIT_00035098001/VIT_00024624001/VIT_00028314001/VIT_00022277001/VIT_00033781001/VIT_00012682001/VIT_00021252001/VIT_00021269001/VIT_00021765001/VIT_00015389001/VIT_00020781001/VIT_00001366001/VIT_00011300001/VIT_00034563001/VIT_00006277001/VIT_00002195001	18	Down-regulated	Case3	AB symp. vs T symp.	Molecular function of a protein that binds to DNA and regulates transcription, playing a crucial role in the control/regulation of gene expression.
GO:0004252	serine-type endopeptidase activity	Molecular Function	Primary metabolism	11/320	110/12799	9.45875e-05	0.0129058	0.011597	VIT_00024042001/VIT_00026420001/VIT_00016682001/VIT_00015069001/VIT_00016455001/VIT_00016451001/VIT_00016449001/VIT_00016439001/VIT_00027586001/VIT_00018466001/VIT_00009968001	11	Up-regulated	Case3	AB symp. vs T symp.	Molecular function of proteins that have the ability to catalyze the hydrolysis of peptide bonds within proteins, specifically using a serine residue in the catalytic active site. It represents a subclass of endopeptidases based on the type of amino acid involved in the catalytic activity.
GO:0004867	serine-type endopeptidase inhibitor activity	Molecular Function	Regulation of gene expression	3/299	7/12799	0.000412035	0.0150393	0.0134453	VIT_00018137001/VIT_00018139001/VIT_00018142001	3	Down-regulated	Case3	AB symp. vs T symp.	Molecular function of proteins that can inhibit the activity of serine-type endopeptidases, which are enzymes that cleave peptide bonds within proteins using a serine residue in their active site.
GO:0005215	transporter activity	Molecular Function	Transport	11/320	132/12799	0.000472165	0.0129058	0.011597	VIT_00020164001/VIT_00025188001/VIT_00025106001/VIT_00033677001/VIT_00021274001/VIT_00032861001/VIT_00016615001/VIT_00013493001/VIT_00032550001/VIT_00008064001/VIT_00026064001	11	Up-regulated	Case3	AB symp. vs T symp.	Molecular function of proteins that facilitate the movement of ions, molecules, or complexes across biological membranes.
GO:0008271	secondary active sulfate transmembrane transporter activity	Molecular Function	Transport	4/320	15/12799	0.000420829	0.0129058	0.011597	VIT_00011744001/VIT_00018027001/VIT_00001198001/VIT_00017118001	4	Up-regulated	Case3	AB symp. vs T symp.	Molecular function of proteins that facilitate the transport of sulfate ions across a membrane, and the transport is coupled to the movement of another substance.
GO:0015116	sulfate transmembrane transporter activity	Molecular Function	Transport	4/320	15/12799	0.000420829	0.0129058	0.011597	VIT_00011744001/VIT_00018027001/VIT_00001198001/VIT_00017118001	4	Up-regulated	Case3	AB symp. vs T symp.	Molecular function of proteins that facilitate the transport of sulfate ions across a membrane.
GO:0016758	transferase activity, transferring hexosyl groups	Molecular Function	Primary metabolism	16/299	148/12799	3.58621e-07	5.23587e-05	4.68095e-05	VIT_00015859001/VIT_00019017001/VIT_00031580001/VIT_00031581001/VIT_00031613001/VIT_00031614001/VIT_00038203001/VIT_00024656001/VIT_00024653001/VIT_00037410001/VIT_00029122001/VIT_00023084001/VIT_00030931001/VIT_00007896001/VIT_00009062001/VIT_00009658001	16	Down-regulated	Case3	AB symp. vs T symp.	Molecular function of enzymes involved in the transfer of hexosyl groups, which are six-carbon sugar moieties.
GO:0016810	hydrolase activity, acting on carbon-nitrogen (but not peptide) bonds	Molecular Function	Primary metabolism	5/299	19/12799	5.97788e-05	0.00436385	0.00390135	VIT_00022702001/VIT_00022705001/VIT_00022715001/VIT_00022721001/VIT_00022723001	5	Down-regulated	Case3	AB symp. vs T symp.	Molecular function of enzymes that catalyze the hydrolysis of carbon-nitrogen bonds
GO:0043565	sequence-specific DNA binding	Molecular Function	Regulation of gene expression	11/299	168/12799	0.00197523	0.0411976	0.0368313	VIT_00020060001/VIT_00034968001/VIT_00024624001/VIT_00033781001/VIT_00012682001/VIT_00021252001/VIT_00021269001/VIT_00021765001/VIT_00015389001/VIT_00020781001/VIT_00001366001	11	Down-regulated	Case3	AB symp. vs T symp.	Molecular function of proteins that can bind to DNA in a sequence-specific manner, meaning they recognize and interact with specific DNA sequences.
GO:0005985	sucrose metabolic process	Biological Process	Primary metabolism	3/442	9/12799	0.00294127	0.0335651	0.0287753	VIT_00035210001/VIT_00029388001/VIT_00037186001	3	Up-regulated	Case4	AB asymp. vs T asymp.	Involving the metabolic pathways related to sucrose, a disaccharide composed of glucose and fructose.
GO:0006073	cellular glucan metabolic process	Biological Process	Primary metabolism	5/442	28/12799	0.0024453	0.0316258	0.0271128	VIT_00001124001/VIT_00029175001/VIT_00029173001/VIT_00029166001/VIT_00029163001	5	Up-regulated	Case4	AB asymp. vs T asymp.	Involving the metabolic pathways related to cellular glucans, which are polysaccharides consisting of glucose units, and play essential roles in cellular structures.
GO:0006629	lipid metabolic process	Biological Process	Primary metabolism	11/442	122/12799	0.00330176	0.0355856	0.0305075	VIT_00035088001/VIT_00024734001/VIT_00024733001/VIT_00024732001/VIT_00001146001/VIT_00028160001/VIT_00030214001/VIT_00012448001/VIT_00031329001/VIT_00032531001/VIT_00007452001	11	Up-regulated	Case4	AB asymp. vs T asymp.	Involving the metabolic pathways related to lipids, which are diverse molecules that include fats, phospholipids, and steroids. Lipids are fundamental components of cell membranes and play essential roles in energy storage and signaling.
GO:0006810	transport	Biological Process	Transport	16/442	219/12799	0.00389816	0.0398023	0.0341224	VIT_00019471001/VIT_00025188001/VIT_00025106001/VIT_00025038001/VIT_00025681001/VIT_00034224001/VIT_00034237001/VIT_00021237001/VIT_00021274001/VIT_00021365001/VIT_00032861001/VIT_00016615001/VIT_00032578001/VIT_00018403001/VIT_00008064001/VIT_00026064001	16	Up-regulated	Case4	AB asymp. vs T asymp.	Involving the directed movement of substances (such as ions, molecules, or cellular components) into, out of, or within cells.
GO:0007017	microtubule-based process	Biological Process	Cellular process	8/442	35/12799	1.96552e-05	0.00127103	0.00108965	VIT_00019774001/VIT_00019775001/VIT_00025777001/VIT_00011382001/VIT_00028941001/VIT_00009258001/VIT_00006470001/VIT_00004414001	8	Up-regulated	Case4	AB asymp. vs T asymp.	Are dependent on or associated with microtubules, which are dynamic cytoskeletal structures, composed of tubulin proteins, essential for various cellular functions such as intracellular transport, cell division, and maintenance of cell shape.
GO:0032147	activation of protein kinase activity	Biological Process	Intracellular signaling pathways	3/442	6/12799	0.000756855	0.0163144	0.0139863	VIT_00026314001/VIT_00026315001/VIT_00020580001	3	Up-regulated	Case4	AB asymp. vs T asymp.	Involving the initiation or enhancement of the catalytic activity of a protein kinase, an enzyme that phosphorylates proteins and are a key component in various signaling cascades within the cell.
GO:0055085	transmembrane transport	Biological Process	Transport	21/235	489/12799	0.00026755	0.021638	0.0200067	VIT_00011824001/VIT_00023968001/VIT_00023870001/VIT_00035710001/VIT_00031663001/VIT_00024922001/VIT_00037507001/VIT_00028256001/VIT_00025696001/VIT_00015970001/VIT_00015413001/VIT_00012828001/VIT_00018395001/VIT_00018648001/VIT_00010634001/VIT_00008370001/VIT_00007586001/VIT_00008812001/VIT_00014241001/VIT_00005133001/VIT_00006080001	21	Down-regulated	Case4	AB asymp. vs T asymp.	Involving the movement of substances across cellular membranes.
GO:0060236	regulation of mitotic spindle organization	Biological Process	Cellular process	3/442	6/12799	0.000756855	0.0163144	0.0139863	VIT_00026314001/VIT_00026315001/VIT_00020580001	3	Up-regulated	Case4	AB asymp. vs T asymp.	Involving the control or modulation of the organization of the mitotic spindle, a critical structure involved in the segregation of chromosomes during cell division.
GO:0005618	cell wall	Cellular Process	Cellular Process	9/442	79/12799	0.00155616	0.0274451	0.0235286	VIT_00001124001/VIT_00001327001/VIT_00031667001/VIT_00012639001/VIT_00029175001/VIT_00029173001/VIT_00029166001/VIT_00029163001/VIT_00023135001	9	Up-regulated	Case4	AB asymp. vs T asymp.	The cell wall is a structural component of cells, providing support and protection, which is integral to various cellular processes, particularly those related to cell structure and integrity.
GO:0005819	spindle	Cellular Process	Cellular Process	3/442	6/12799	0.000756855	0.0163144	0.0139863	VIT_00026314001/VIT_00026315001/VIT_00020580001	3	Up-regulated	Case4	AB asymp. vs T asymp.	The spindle is a crucial cellular component involved in the process of cell division, specifically in segregating chromosomes during mitosis and meiosis.
GO:0005874	microtubule	Cellular Process	Cellular Process	11/442	31/12799	3.33944e-09	6.47852e-07	5.55402e-07	VIT_00019774001/VIT_00019775001/VIT_00026314001/VIT_00026315001/VIT_00025777001/VIT_00020580001/VIT_00011382001/VIT_00028941001/VIT_00009258001/VIT_00006470001/VIT_00004414001	11	Up-regulated	Case4	AB asymp. vs T asymp.	Microtubules are essential components of the cytoskeleton and play a central role in various cellular processes, including intracellular transport, cell division, and maintaining cell shape.
GO:0048046	apoplast	Cellular Process	Cellular Process	5/442	28/12799	0.0024453	0.0316258	0.0271128	VIT_00001124001/VIT_00029175001/VIT_00029173001/VIT_00029166001/VIT_00029163001	5	Up-regulated	Case4	AB asymp. vs T asymp.	The apoplast is the extracellular space outside the plasma membrane in plant cells, and its functions include roles in nutrient transport, defense responses, and other cellular processes.
GO:0004435	phosphatidylinositol phospholipase C activity	Molecular Function	Intracellular signaling pathways	3/442	7/12799	0.00129059	0.0250375	0.0214646	VIT_00024734001/VIT_00024733001/VIT_00024732001	3	Up-regulated	Case4	AB asymp. vs T asymp.	Molecular function of enzymes that catalyze the hydrolysis of phosphatidylinositol, producing inositol trisphosphate and diacylglycerol. This process is involved in intracellular signaling pathways.
GO:0004553	hydrolase activity, hydrolyzing O-glycosyl compounds	Molecular Function	Primary metabolism	22/442	280/12799	0.000288612	0.0139977	0.0120002	VIT_00011904001/VIT_00001124001/VIT_00024221001/VIT_00031698001/VIT_00022353001/VIT_00030165001/VIT_00033542001/VIT_00014995001/VIT_00029175001/VIT_00029174001/VIT_00029173001/VIT_00029166001/VIT_00029163001/VIT_00030503001/VIT_00013328001/VIT_00013347001/VIT_00029801001/VIT_00031317001/VIT_00009003001/VIT_00009700001/VIT_00009881001/VIT_00037210001	22	Up-regulated	Case4	AB asymp. vs T asymp.	Molecular function of enzymes that catalyze the hydrolysis of O-glycosyl compounds. These enzymes are involved in breaking down glycosidic bonds within molecules.
GO:0005215	transporter activity	Molecular Function	Transport	12/442	132/12799	0.00204501	0.0316258	0.0271128	VIT_00025188001/VIT_00025106001/VIT_00025038001/VIT_00025681001/VIT_00034224001/VIT_00034237001/VIT_00021237001/VIT_00021274001/VIT_00032861001/VIT_00016615001/VIT_00008064001/VIT_00026064001	12	Up-regulated	Case4	AB asymp. vs T asymp.	Molecular function of proteins that facilitate the movement of ions, molecules, or complexes across biological membranes.
GO:0005507	copper ion binding	Molecular Function	Primary metabolism	13/442	90/12799	1.21419e-05	0.00117776	0.00100969	VIT_00001270001/VIT_00025077001/VIT_00025046001/VIT_00034146001/VIT_00034140001/VIT_00034138001/VIT_00034003001/VIT_00032744001/VIT_00016490001/VIT_00016372001/VIT_00008707001/VIT_00034817001/VIT_00001223001	13	Up-regulated	Case4	AB asymp. vs T asymp.	Molecular function of proteins that bind specifically to copper ions.
GO:0008017	microtubule binding	Molecular Function	Cellular process	10/442	79/12799	0.000372039	0.0144351	0.0123752	VIT_00025512001/VIT_00028062001/VIT_00000223001/VIT_00034173001/VIT_00033871001/VIT_00018512001/VIT_00009305001/VIT_00014585001/VIT_00037728001/VIT_00003492001	10	Up-regulated	Case4	AB asymp. vs T asymp.	Molecular function of proteins that can bind to microtubules, which are structural components of the cytoskeleton.
GO:0016157	sucrose synthase activity	Molecular Function	Primary metabolism	3/442	9/12799	0.00294127	0.0335651	0.0287753	VIT_00035210001/VIT_00029388001/VIT_00037186001	3	Up-regulated	Case4	AB asymp. vs T asymp.	Molecular function of proteins that catalyze the synthesis of sucrose, a disaccharide, from its precursor molecules.
GO:0016762	xyloglucan:xyloglucosyl transferase activity	Molecular Function	Primary metabolism	5/442	28/12799	0.0024453	0.0316258	0.0271128	VIT_00001124001/VIT_00029175001/VIT_00029173001/VIT_00029166001/VIT_00029163001	5	Up-regulated	Case4	AB asymp. vs T asymp.	Molecular function of enzymes that catalyze the transfer of xyloglucosyl groups within the xyloglucan molecule.
GO:0030247	polysaccharide binding	Molecular Function	Transport	7/442	43/12799	0.000612898	0.0163144	0.0139863	VIT_00021671001/VIT_00006040001/VIT_00020110001/VIT_00017668001/VIT_00012680001/VIT_00037112001/VIT_00008777001	7	Up-regulated	Case4	AB asymp. vs T asymp.	Molecular function of proteins that can bind to polysaccharides, which are complex carbohydrates composed of multiple sugar units.
GO:0043531	ADP binding	Molecular Function	Transport	15/235	289/12799	0.000292405	0.021638	0.0200067	VIT_00012169001/VIT_00012167001/VIT_00012165001/VIT_00010834001/VIT_00017143001/VIT_00001444001/VIT_00001453001/VIT_00013508001/VIT_00023557001/VIT_00034812001/VIT_00026003001/VIT_00025968001/VIT_00014124001/VIT_00014125001/VIT_00001491001	15	Down-regulated	Case4	AB asymp. vs T asymp.	Molecular function of proteins that specifically bind to ADP (adenosine diphosphate).
GO:0016757	transferase activity, transferring glycosyl groups	Molecular Function	Primary metabolism	3/25	63/12799	0.000241972	0.00919495	0.00713182	VIT_00031282001/VIT_00031278001/VIT_00031274001	3	Down-regulated	Case5	AB symp. vs AB asymp.	Molecular function of enzymes involved in the transfer of glycosyl groups, which is a common activity in various biochemical pathways.
GO:0006012	galactose metabolic process	Biological Process	Primary metabolism	2/114	8/12799	0.00212618	0.0207303	0.0170654	VIT_00034938001/VIT_00017634001	2	Up-regulated	Case6	T symp. vs T asymp.	Involving the metabolic pathways related to galactose, a monosaccharide.
GO:0006629	lipid metabolic process	Biological Process	Primary metabolism	7/114	122/12799	0.000106532	0.00415477	0.00342025	VIT_00022149001/VIT_00032531001/VIT_00038695001/VIT_00007860001/VIT_00007856001/VIT_00009480001/VIT_00002124001	7	Up-regulated	Case6	T symp. vs T asymp.	Involving the metabolic pathways related to lipids, which are diverse molecules that include fats, phospholipids, and steroids. Lipids are fundamental components of cell membranes and play essential roles in energy storage and signaling.
GO:0006952	defense response	Biological Process	Stress response	4/114	45/12799	0.000671237	0.0174522	0.0143668	VIT_00035059001/VIT_00035060001/VIT_00035076001/VIT_00025162001	4	Up-regulated	Case6	T symp. vs T asymp.	Involving the reactions of an organism to protect itself from pathogens, injury, or other harmful agents, indicating a response to external stressors.
GO:0008610	lipid biosynthetic process	Biological Process	Primary metabolism	3/114	24/12799	0.0012153	0.0178374	0.014684	VIT_00010589001/VIT_00010572001/VIT_00010561001	3	Up-regulated	Case6	T symp. vs T asymp.	Involving the production or synthesis of lipids, which are fundamental components of cell membranes and play crucial roles in energy storage and signaling.
GO:0009607	response to biotic stimulus	Biological Process	Stress response	3/114	25/12799	0.00137211	0.0178374	0.014684	VIT_00035059001/VIT_00035060001/VIT_00035076001	3	Up-regulated	Case6	T symp. vs T asymp.	Involving the reactions of an organism to various living factors or stimuli, such as those from other organisms.
GO:0004866	endopeptidase inhibitor activity	Molecular Function	Regulation of gene expression	2/114	6/12799	0.00115239	0.0178374	0.014684	VIT_00012922001/VIT_00012936001	2	Up-regulated	Case6	T symp. vs T asymp.	Molecular function of proteins that can inhibit the activity of endopeptidases, enzymes that cleave peptide bonds within proteins.
GO:0008236	serine-type peptidase activity	Molecular Function	Primary metabolism	2/27	28/12799	0.00156608	0.030421	0.0200138	VIT_00031436001/VIT_00003728001	2	Down-regulated	Case6	T symp. vs T asymp.	Molecular function of proteins that exhibit serine-type peptidase activity, which involves the hydrolysis of peptide bonds in proteins using a serine residue in the catalytic site.
GO:0016747	transferase activity, transferring acyl groups other than amino-acyl groups	Molecular Function	Primary metabolism	3/27	118/12799	0.00190132	0.030421	0.0200138	VIT_00032613001/VIT_00027424001/VIT_00003748001	3	Down-regulated	Case6	T symp. vs T asymp.	Molecular function of enzymes involved in the transfer of acyl groups, excluding amino-acyl groups.
GO:0016758	transferase activity, transferring hexosyl groups	Molecular Function	Primary metabolism	8/114	148/12799	5.17669e-05	0.00403782	0.00332398	VIT_00015859001/VIT_00031584001/VIT_00031614001/VIT_00024656001/VIT_00024651001/VIT_00031515001/VIT_00016411001/VIT_00026049001	8	Up-regulated	Case6	T symp. vs T asymp.	Molecular function of enzymes involved in the transfer of hexosyl groups, which are six-carbon sugar moieties.
GO:0047216	inositol 3-alpha-galactosyltransferase activity	Molecular Function	Primary metabolism	2/114	7/12799	0.00160396	0.0178727	0.0147131	VIT_00034938001/VIT_00017634001	2	Up-regulated	Case6	T symp. vs T asymp.	Molecular function of proteins that exhibit inositol 3-alpha-galactosyltransferase activity. This term describes the enzymatic activity involved in the transfer of a galactosyl group to inositol.

## Sheet: FuncEnrich
Supplementary Table S5. Functional enrichment analysis of differentially expressed genes for each comparison group.
GO_Category	ID	GO term	GO_Category_Description	Category	geneID	Gene Description	FC	Comparison Group
Molecular Function	GO:0004601	peroxidase activity	Molecular function of enzymes with peroxidase activity, which typically catalyze the oxidation of various substrates using hydrogen peroxide.	Primary metabolism	VIT_00012727001	PER42 - Peroxidase 42	Down-regulated	1. symp. vs asymp.
Molecular Function	GO:0006979	response to oxidative stress	Involving the cellular responses to counteract the detrimental effects of oxidative stress, which is an imbalance between the production of reactive oxygen species (ROS) and the ability of cells to detoxify them.	Stress response	VIT_00012727001	PER42 - Peroxidase 42	Down-regulated	1. symp. vs asymp.
Molecular Function	GO:0008271	secondary active sulfate transmembrane transporter activity	Molecular function of proteins that facilitate the transport of sulfate ions across a membrane, and the transport is coupled to the movement of another substance.	Transport	VIT_00001198001	SULFATE TRANSPORTER 3.1-RELATED	Down-regulated	2. T vs AB
Molecular Function	GO:0015116	sulfate transmembrane transporter activity	Molecular function of proteins that facilitate the transport of sulfate ions across a membrane.	Transport	VIT_00001198001	SULFATE TRANSPORTER 3.1-RELATED	Down-regulated	2. T vs AB
Biological Process	GO:0008272	sulfate transport	Involving the movement of sulfate ions across cellular membranes.	Transport	VIT_00001198001	SULFATE TRANSPORTER 3.1-RELATED	Down-regulated	2. T vs AB
Biological Process	GO:0055085	transmembrane transport	Involving the movement of substances across cellular membranes.	Transport	VIT_00001198001	SULFATE TRANSPORTER 3.1-RELATED	Down-regulated	2. T vs AB
Molecular Function	GO:0008271	secondary active sulfate transmembrane transporter activity	Molecular function of proteins that facilitate the transport of sulfate ions across a membrane, and the transport is coupled to the movement of another substance.	Transport	VIT_00001198001	SULFATE TRANSPORTER 3.1-RELATED	Up-regulated	3. AB symp. vs T symp.
Biological Process	GO:0008272	sulfate transport	Involving the movement of sulfate ions across cellular membranes.	Transport	VIT_00001198001	SULFATE TRANSPORTER 3.1-RELATED	Up-regulated	3. AB symp. vs T symp.
Molecular Function	GO:0015116	sulfate transmembrane transporter activity	Molecular function of proteins that facilitate the transport of sulfate ions across a membrane.	Transport	VIT_00001198001	SULFATE TRANSPORTER 3.1-RELATED	Up-regulated	3. AB symp. vs T symp.
Biological Process	GO:0055085	transmembrane transport	Involving the movement of substances across cellular membranes.	Transport	VIT_00001198001	SULFATE TRANSPORTER 3.1-RELATED	Up-regulated	3. AB symp. vs T symp.
Molecular Function	GO:0043565	sequence-specific DNA binding	Molecular function of proteins that can bind to DNA in a sequence-specific manner, meaning they recognize and interact with specific DNA sequences.	Regulation of gene expression	VIT_00001366001	HOMEOBOX-LEUCINE ZIPPER PROTEIN HAT14	Down-regulated	3. AB symp. vs T symp.
Molecular Function	GO:0003700	sequence-specific DNA binding transcription factor activity	Molecular function of a protein that binds to DNA and regulates transcription, playing a crucial role in the control/regulation of gene expression.	Regulation of gene expression	VIT_00001366001	HOMEOBOX-LEUCINE ZIPPER PROTEIN HAT14	Down-regulated	3. AB symp. vs T symp.
Molecular Function	GO:0003700	sequence-specific DNA binding transcription factor activity	Molecular function of a protein that binds to DNA and regulates transcription, playing a crucial role in the control/regulation of gene expression.	Regulation of gene expression	VIT_00002195001	ERF - ETHYLENE-RESPONSIVE TRANSCRIPTION FACTOR ERF016-RELATED	Down-regulated	3. AB symp. vs T symp.
Biological Process	GO:0006508	proteolysis	Involving the breakdown of proteins into smaller peptides or amino acids through enzymatic cleavage, which is a fundamental process in primary metabolism for recycling and regulating cellular protein content.	Primary metabolism	VIT_00004937001	SERINE CARBOXYPEPTIDASE-LIKE 45-RELATED	Up-regulated	3. AB symp. vs T symp.
Molecular Function	GO:0030247	polysaccharide binding	Molecular function of proteins that can bind to polysaccharides, which are complex carbohydrates composed of multiple sugar units.	Transport	VIT_00006040001	WAK - Wall-associated receptor kinase galacturonan-binding (GUB_WAK_bind)	Down-regulated	2. T vs AB
Molecular Function	GO:0003700	sequence-specific DNA binding transcription factor activity	Molecular function of a protein that binds to DNA and regulates transcription, playing a crucial role in the control/regulation of gene expression.	Regulation of gene expression	VIT_00006277001	ERF - ETHYLENE-RESPONSIVE TRANSCRIPTION FACTOR ERF016-RELATED	Down-regulated	3. AB symp. vs T symp.
Biological Process	GO:0006508	proteolysis	Involving the breakdown of proteins into smaller peptides or amino acids through enzymatic cleavage, which is a fundamental process in primary metabolism for recycling and regulating cellular protein content.	Primary metabolism	VIT_00006341001	SERINE CARBOXYPEPTIDASE-LIKE 31-RELATED	Up-regulated	3. AB symp. vs T symp.
Molecular Function	GO:0016758	transferase activity, transferring hexosyl groups	Molecular function of enzymes involved in the transfer of hexosyl groups, which are six-carbon sugar moieties.	Primary metabolism	VIT_00007896001	Cyanohydrin beta-glucosyltransferase / Uridine diphosphoglucose:aldehyde cyanohydrin beta-glucosyltransferase	Down-regulated	3. AB symp. vs T symp.
Biological Process	GO:0006810	transport	Involving the directed movement of substances (such as ions, molecules, or cellular components) into, out of, or within cells.	Transport	VIT_00008064001	PROTEIN NRT1/ PTR FAMILY 4.7	Down-regulated	2. T vs AB
Molecular Function	GO:0005215	transporter activity	Molecular function of proteins that facilitate the movement of ions, molecules, or complexes across biological membranes.	Transport	VIT_00008064001	PROTEIN NRT1/ PTR FAMILY 4.6 / Cyanohydrin beta-glucosyltransferase / Uridine diphosphoglucose:aldehyde cyanohydrin beta-glucosyltransferase	Down-regulated	2. T vs AB
Molecular Function	GO:0005215	transporter activity	Molecular function of proteins that facilitate the movement of ions, molecules, or complexes across biological membranes.	Transport	VIT_00008064001	PROTEIN NRT1/ PTR FAMILY 4.8	Up-regulated	3. AB symp. vs T symp.
Biological Process	GO:0006810	transport	Involving the directed movement of substances (such as ions, molecules, or cellular components) into, out of, or within cells.	Transport	VIT_00008064001	PROTEIN NRT1/ PTR FAMILY 4.9	Up-regulated	3. AB symp. vs T symp.
Biological Process	GO:0055085	transmembrane transport	Involving the movement of substances across cellular membranes.	Transport	VIT_00008475001	VOLTAGE AND LIGAND GATED POTASSIUM CHANNEL	Down-regulated	2. T vs AB
Biological Process	GO:0055085	transmembrane transport	Involving the movement of substances across cellular membranes.	Transport	VIT_00008475001	VOLTAGE AND LIGAND GATED POTASSIUM CHANNEL	Up-regulated	3. AB symp. vs T symp.
Molecular Function	GO:0016758	transferase activity, transferring hexosyl groups	Molecular function of enzymes involved in the transfer of hexosyl groups, which are six-carbon sugar moieties.	Primary metabolism	VIT_00009062001	GLUCOSYL/GLUCURONOSYL TRANSFERASES	Down-regulated	3. AB symp. vs T symp.
Molecular Function	GO:0015297	antiporter activity	Molecular function of proteins that facilitate the exchange of ions or molecules across a membrane, with one substance moving in one direction while another moves in the opposite direction.	Transport	VIT_00009253001	MATE EFFLUX FAMILY PROTEIN	Down-regulated	2. T vs AB
Biological Process	GO:0006855	drug transmembrane transport	Involving the movement of drugs across cellular membranes.	Transport	VIT_00009253001	MATE EFFLUX FAMILY PROTEIN	Down-regulated	2. T vs AB
Molecular Function	GO:0015238	drug transmembrane transporter activity	Molecular function of proteins that facilitate the transport of drugs across a biological membrane.	Transport	VIT_00009253001	MATE EFFLUX FAMILY PROTEIN	Down-regulated	2. T vs AB
Biological Process	GO:0055085	transmembrane transport	Involving the movement of substances across cellular membranes.	Transport	VIT_00009253001	MATE EFFLUX FAMILY PROTEIN	Down-regulated	2. T vs AB
Molecular Function	GO:0016758	transferase activity, transferring hexosyl groups	Molecular function of enzymes involved in the transfer of hexosyl groups, which are six-carbon sugar moieties.	Primary metabolism	VIT_00009658001	UDP-GLYCOSYLTRANSFERASE 72B1	Down-regulated	3. AB symp. vs T symp.
Molecular Function	GO:0004252	serine-type endopeptidase activity	Molecular function of proteins that have the ability to catalyze the hydrolysis of peptide bonds within proteins, specifically using a serine residue in the catalytic active site. It represents a subclass of endopeptidases based on the type of amino acid involved in the catalytic activity.	Primary metabolism	VIT_00009968001	PROPROTEIN CONVERTASE SUBTILISIN/KEXIN	Up-regulated	3. AB symp. vs T symp.
Biological Process	GO:0006508	proteolysis	Involving the breakdown of proteins into smaller peptides or amino acids through enzymatic cleavage, which is a fundamental process in primary metabolism for recycling and regulating cellular protein content.	Primary metabolism	VIT_00009968001	PROPROTEIN CONVERTASE SUBTILISIN/KEXIN	Up-regulated	3. AB symp. vs T symp.
Molecular Function	GO:0015297	antiporter activity	Molecular function of proteins that facilitate the exchange of ions or molecules across a membrane, with one substance moving in one direction while another moves in the opposite direction.	Transport	VIT_00010621001	MATE EFFLUX FAMILY PROTEIN	Down-regulated	2. T vs AB
Biological Process	GO:0006855	drug transmembrane transport	Involving the movement of drugs across cellular membranes.	Transport	VIT_00010621001	MATE EFFLUX FAMILY PROTEIN	Down-regulated	2. T vs AB
Molecular Function	GO:0015238	drug transmembrane transporter activity	Molecular function of proteins that facilitate the transport of drugs across a biological membrane.	Transport	VIT_00010621001	MATE EFFLUX FAMILY PROTEIN	Down-regulated	2. T vs AB
Biological Process	GO:0055085	transmembrane transport	Involving the movement of substances across cellular membranes.	Transport	VIT_00010621001	MATE EFFLUX FAMILY PROTEIN	Down-regulated	2. T vs AB
Biological Process	GO:0006810	transport	Involving the directed movement of substances (such as ions, molecules, or cellular components) into, out of, or within cells.	Transport	VIT_00011122001	Aluminum-activated malate transporter 12	Down-regulated	2. T vs AB
Molecular Function	GO:0003700	sequence-specific DNA binding transcription factor activity	Molecular function of a protein that binds to DNA and regulates transcription, playing a crucial role in the control/regulation of gene expression.	Regulation of gene expression	VIT_00011300001	MADS-BOX PROTEIN SVP	Down-regulated	3. AB symp. vs T symp.
Molecular Function	GO:0008271	secondary active sulfate transmembrane transporter activity	Molecular function of proteins that facilitate the transport of sulfate ions across a membrane, and the transport is coupled to the movement of another substance.	Transport	VIT_00011744001	SULFATE TRANSPORTER 3.3-RELATED	Down-regulated	2. T vs AB
Molecular Function	GO:0015116	sulfate transmembrane transporter activity	Molecular function of proteins that facilitate the transport of sulfate ions across a membrane.	Transport	VIT_00011744001	SULFATE TRANSPORTER 3.3-RELATED	Down-regulated	2. T vs AB
Biological Process	GO:0008272	sulfate transport	Involving the movement of sulfate ions across cellular membranes.	Transport	VIT_00011744001	SULFATE TRANSPORTER 3.3-RELATED	Down-regulated	2. T vs AB
Biological Process	GO:0055085	transmembrane transport	Involving the movement of substances across cellular membranes.	Transport	VIT_00011744001	SULFATE TRANSPORTER 3.3-RELATED	Down-regulated	2. T vs AB
Molecular Function	GO:0008271	secondary active sulfate transmembrane transporter activity	Molecular function of proteins that facilitate the transport of sulfate ions across a membrane, and the transport is coupled to the movement of another substance.	Transport	VIT_00011744001	SULFATE TRANSPORTER 3.3-RELATED	Up-regulated	3. AB symp. vs T symp.
Biological Process	GO:0008272	sulfate transport	Involving the movement of sulfate ions across cellular membranes.	Transport	VIT_00011744001	SULFATE TRANSPORTER 3.3-RELATED	Up-regulated	3. AB symp. vs T symp.
Molecular Function	GO:0015116	sulfate transmembrane transporter activity	Molecular function of proteins that facilitate the transport of sulfate ions across a membrane.	Transport	VIT_00011744001	SULFATE TRANSPORTER 3.3-RELATED	Up-regulated	3. AB symp. vs T symp.
Biological Process	GO:0055085	transmembrane transport	Involving the movement of substances across cellular membranes.	Transport	VIT_00011744001	SULFATE TRANSPORTER 3.3-RELATED	Up-regulated	3. AB symp. vs T symp.
Biological Process	GO:0055085	transmembrane transport	Involving the movement of substances across cellular membranes.	Transport	VIT_00011801001	MATE EFFLUX FAMILY PROTEIN	Up-regulated	3. AB symp. vs T symp.
Molecular Function	GO:0043565	sequence-specific DNA binding	Molecular function of proteins that can bind to DNA in a sequence-specific manner, meaning they recognize and interact with specific DNA sequences.	Regulation of gene expression	VIT_00012682001	WRKY DNA -binding domain	Down-regulated	3. AB symp. vs T symp.
Molecular Function	GO:0003700	sequence-specific DNA binding transcription factor activity	Molecular function of a protein that binds to DNA and regulates transcription, playing a crucial role in the control/regulation of gene expression.	Regulation of gene expression	VIT_00012682001	WRKY DNA -binding domain	Down-regulated	3. AB symp. vs T symp.
Biological Process	GO:0055085	transmembrane transport	Involving the movement of substances across cellular membranes.	Transport	VIT_00013171001	PROTEIN NRT1/ PTR FAMILY 7.3	Down-regulated	2. T vs AB
Biological Process	GO:0006810	transport	Involving the directed movement of substances (such as ions, molecules, or cellular components) into, out of, or within cells.	Transport	VIT_00013171001	PROTEIN NRT1/ PTR FAMILY 7.3	Down-regulated	2. T vs AB
Molecular Function	GO:0005215	transporter activity	Molecular function of proteins that facilitate the movement of ions, molecules, or complexes across biological membranes.	Transport	VIT_00013171001	PROTEIN NRT1/ PTR FAMILY 7.3	Down-regulated	2. T vs AB
Biological Process	GO:0055085	transmembrane transport	Involving the movement of substances across cellular membranes.	Transport	VIT_00013493001	PROTEIN NRT1/ PTR FAMILY 5.4	Down-regulated	2. T vs AB
Biological Process	GO:0006810	transport	Involving the directed movement of substances (such as ions, molecules, or cellular components) into, out of, or within cells.	Transport	VIT_00013493001	PROTEIN NRT1/ PTR FAMILY 5.4	Down-regulated	2. T vs AB
Molecular Function	GO:0005215	transporter activity	Molecular function of proteins that facilitate the movement of ions, molecules, or complexes across biological membranes.	Transport	VIT_00013493001	PROTEIN NRT1/ PTR FAMILY 5.4	Down-regulated	2. T vs AB
Molecular Function	GO:0005215	transporter activity	Molecular function of proteins that facilitate the movement of ions, molecules, or complexes across biological membranes.	Transport	VIT_00013493001	PROTEIN NRT1/ PTR FAMILY 5.5	Up-regulated	3. AB symp. vs T symp.
Biological Process	GO:0006810	transport	Involving the directed movement of substances (such as ions, molecules, or cellular components) into, out of, or within cells.	Transport	VIT_00013493001	PROTEIN NRT1/ PTR FAMILY 5.5	Up-regulated	3. AB symp. vs T symp.
Biological Process	GO:0055085	transmembrane transport	Involving the movement of substances across cellular membranes.	Transport	VIT_00013493001	PROTEIN NRT1/ PTR FAMILY 5.5	Up-regulated	3. AB symp. vs T symp.
Molecular Function	GO:0004252	serine-type endopeptidase activity	Molecular function of proteins that have the ability to catalyze the hydrolysis of peptide bonds within proteins, specifically using a serine residue in the catalytic active site. It represents a subclass of endopeptidases based on the type of amino acid involved in the catalytic activity.	Primary metabolism	VIT_00015069001	SUBTILISIN SERINE PROTEASE-RELATED	Up-regulated	3. AB symp. vs T symp.
Biological Process	GO:0006508	proteolysis	Involving the breakdown of proteins into smaller peptides or amino acids through enzymatic cleavage, which is a fundamental process in primary metabolism for recycling and regulating cellular protein content.	Primary metabolism	VIT_00015069001	SUBTILISIN SERINE PROTEASE-RELATED	Up-regulated	3. AB symp. vs T symp.
Biological Process	GO:0055085	transmembrane transport	Involving the movement of substances across cellular membranes.	Transport	VIT_00015306001	ABC superfamily (MDR/TAP), member 1 (ABCB1)	Down-regulated	2. T vs AB
Biological Process	GO:0006810	transport	Involving the directed movement of substances (such as ions, molecules, or cellular components) into, out of, or within cells.	Transport	VIT_00015306001	ABC superfamily (MDR/TAP), member 1 (ABCB1)	Down-regulated	2. T vs AB
Molecular Function	GO:0043565	sequence-specific DNA binding	Molecular function of proteins that can bind to DNA in a sequence-specific manner, meaning they recognize and interact with specific DNA sequences.	Regulation of gene expression	VIT_00015389001	HEAT STRESS TRANSCRIPTION FACTOR C-1	Down-regulated	3. AB symp. vs T symp.
Molecular Function	GO:0003700	sequence-specific DNA binding transcription factor activity	Molecular function of a protein that binds to DNA and regulates transcription, playing a crucial role in the control/regulation of gene expression.	Regulation of gene expression	VIT_00015389001	HEAT STRESS TRANSCRIPTION FACTOR C-1	Down-regulated	3. AB symp. vs T symp.
Biological Process	GO:0055085	transmembrane transport	Involving the movement of substances across cellular membranes.	Transport	VIT_00015593001	VOLTAGE AND LIGAND GATED POTASSIUM CHANNEL	Down-regulated	2. T vs AB
Biological Process	GO:0055085	transmembrane transport	Involving the movement of substances across cellular membranes.	Transport	VIT_00015593001	VOLTAGE AND LIGAND GATED POTASSIUM CHANNEL	Up-regulated	3. AB symp. vs T symp.
Biological Process	GO:0006508	proteolysis	Involving the breakdown of proteins into smaller peptides or amino acids through enzymatic cleavage, which is a fundamental process in primary metabolism for recycling and regulating cellular protein content.	Primary metabolism	VIT_00015724001	Metacaspase involved in regulation of apoptosis	Up-regulated	3. AB symp. vs T symp.
Molecular Function	GO:0016758	transferase activity, transferring hexosyl groups	Molecular function of enzymes involved in the transfer of hexosyl groups, which are six-carbon sugar moieties.	Primary metabolism	VIT_00015859001	UDP-GLYCOSYLTRANSFERASE 71C4	Down-regulated	3. AB symp. vs T symp.
Molecular Function	GO:0004252	serine-type endopeptidase activity	Molecular function of proteins that have the ability to catalyze the hydrolysis of peptide bonds within proteins, specifically using a serine residue in the catalytic active site. It represents a subclass of endopeptidases based on the type of amino acid involved in the catalytic activity.	Primary metabolism	VIT_00016439001	PROPROTEIN CONVERTASE SUBTILISIN/KEXIN	Up-regulated	3. AB symp. vs T symp.
Biological Process	GO:0006508	proteolysis	Involving the breakdown of proteins into smaller peptides or amino acids through enzymatic cleavage, which is a fundamental process in primary metabolism for recycling and regulating cellular protein content.	Primary metabolism	VIT_00016439001	PROPROTEIN CONVERTASE SUBTILISIN/KEXIN	Up-regulated	3. AB symp. vs T symp.
Molecular Function	GO:0004252	serine-type endopeptidase activity	Molecular function of proteins that have the ability to catalyze the hydrolysis of peptide bonds within proteins, specifically using a serine residue in the catalytic active site. It represents a subclass of endopeptidases based on the type of amino acid involved in the catalytic activity.	Primary metabolism	VIT_00016449001	PROPROTEIN CONVERTASE SUBTILISIN/KEXIN	Up-regulated	3. AB symp. vs T symp.
Biological Process	GO:0006508	proteolysis	Involving the breakdown of proteins into smaller peptides or amino acids through enzymatic cleavage, which is a fundamental process in primary metabolism for recycling and regulating cellular protein content.	Primary metabolism	VIT_00016449001	PROPROTEIN CONVERTASE SUBTILISIN/KEXIN	Up-regulated	3. AB symp. vs T symp.
Molecular Function	GO:0004252	serine-type endopeptidase activity	Molecular function of proteins that have the ability to catalyze the hydrolysis of peptide bonds within proteins, specifically using a serine residue in the catalytic active site. It represents a subclass of endopeptidases based on the type of amino acid involved in the catalytic activity.	Primary metabolism	VIT_00016451001	PROPROTEIN CONVERTASE SUBTILISIN/KEXIN	Up-regulated	3. AB symp. vs T symp.
Biological Process	GO:0006508	proteolysis	Involving the breakdown of proteins into smaller peptides or amino acids through enzymatic cleavage, which is a fundamental process in primary metabolism for recycling and regulating cellular protein content.	Primary metabolism	VIT_00016451001	PROPROTEIN CONVERTASE SUBTILISIN/KEXIN	Up-regulated	3. AB symp. vs T symp.
Molecular Function	GO:0004252	serine-type endopeptidase activity	Molecular function of proteins that have the ability to catalyze the hydrolysis of peptide bonds within proteins, specifically using a serine residue in the catalytic active site. It represents a subclass of endopeptidases based on the type of amino acid involved in the catalytic activity.	Primary metabolism	VIT_00016455001	PROPROTEIN CONVERTASE SUBTILISIN/KEXIN	Up-regulated	3. AB symp. vs T symp.
Biological Process	GO:0006508	proteolysis	Involving the breakdown of proteins into smaller peptides or amino acids through enzymatic cleavage, which is a fundamental process in primary metabolism for recycling and regulating cellular protein content.	Primary metabolism	VIT_00016455001	PROPROTEIN CONVERTASE SUBTILISIN/KEXIN	Up-regulated	3. AB symp. vs T symp.
Biological Process	GO:0006810	transport	Involving the directed movement of substances (such as ions, molecules, or cellular components) into, out of, or within cells.	Transport	VIT_00016615001	AQUAPORIN TRANSPORTER	Down-regulated	2. T vs AB
Molecular Function	GO:0005215	transporter activity	Molecular function of proteins that facilitate the movement of ions, molecules, or complexes across biological membranes.	Transport	VIT_00016615001	AQUAPORIN TRANSPORTER	Down-regulated	2. T vs AB
Molecular Function	GO:0005215	transporter activity	Molecular function of proteins that facilitate the movement of ions, molecules, or complexes across biological membranes.	Transport	VIT_00016615001	AQUAPORIN TRANSPORTER	Up-regulated	3. AB symp. vs T symp.
Biological Process	GO:0006810	transport	Involving the directed movement of substances (such as ions, molecules, or cellular components) into, out of, or within cells.	Transport	VIT_00016615001	AQUAPORIN TRANSPORTER	Up-regulated	3. AB symp. vs T symp.
Molecular Function	GO:0004252	serine-type endopeptidase activity	Molecular function of proteins that have the ability to catalyze the hydrolysis of peptide bonds within proteins, specifically using a serine residue in the catalytic active site. It represents a subclass of endopeptidases based on the type of amino acid involved in the catalytic activity.	Primary metabolism	VIT_00016682001	SUBTILASE FAMILY PROTEIN-RELATED	Up-regulated	3. AB symp. vs T symp.
Biological Process	GO:0006508	proteolysis	Involving the breakdown of proteins into smaller peptides or amino acids through enzymatic cleavage, which is a fundamental process in primary metabolism for recycling and regulating cellular protein content.	Primary metabolism	VIT_00016682001	SUBTILASE FAMILY PROTEIN-RELATED	Up-regulated	3. AB symp. vs T symp.
Molecular Function	GO:0008271	secondary active sulfate transmembrane transporter activity	Molecular function of proteins that facilitate the transport of sulfate ions across a membrane, and the transport is coupled to the movement of another substance.	Transport	VIT_00017118001	SULFATE TRANSPORTER 3.4-RELATED	Down-regulated	2. T vs AB
Molecular Function	GO:0015116	sulfate transmembrane transporter activity	Molecular function of proteins that facilitate the transport of sulfate ions across a membrane.	Transport	VIT_00017118001	SULFATE TRANSPORTER 3.4-RELATED	Down-regulated	2. T vs AB
Biological Process	GO:0008272	sulfate transport	Involving the movement of sulfate ions across cellular membranes.	Transport	VIT_00017118001	SULFATE TRANSPORTER 3.4-RELATED	Down-regulated	2. T vs AB
Biological Process	GO:0055085	transmembrane transport	Involving the movement of substances across cellular membranes.	Transport	VIT_00017118001	SULFATE TRANSPORTER 3.4-RELATED	Down-regulated	2. T vs AB
Molecular Function	GO:0008271	secondary active sulfate transmembrane transporter activity	Molecular function of proteins that facilitate the transport of sulfate ions across a membrane, and the transport is coupled to the movement of another substance.	Transport	VIT_00017118001	SULFATE TRANSPORTER 3.4-RELATED	Up-regulated	3. AB symp. vs T symp.
Biological Process	GO:0008272	sulfate transport	Involving the movement of sulfate ions across cellular membranes.	Transport	VIT_00017118001	SULFATE TRANSPORTER 3.4-RELATED	Up-regulated	3. AB symp. vs T symp.
Molecular Function	GO:0015116	sulfate transmembrane transporter activity	Molecular function of proteins that facilitate the transport of sulfate ions across a membrane.	Transport	VIT_00017118001	SULFATE TRANSPORTER 3.4-RELATED	Up-regulated	3. AB symp. vs T symp.
Biological Process	GO:0055085	transmembrane transport	Involving the movement of substances across cellular membranes.	Transport	VIT_00017118001	SULFATE TRANSPORTER 3.4-RELATED	Up-regulated	3. AB symp. vs T symp.
Biological Process	GO:0006810	transport	Involving the directed movement of substances (such as ions, molecules, or cellular components) into, out of, or within cells.	Transport	VIT_00017325001	EQUILIBRATIVE NUCLEOTIDE TRANSPORTER 8	Down-regulated	2. T vs AB
Molecular Function	GO:0030247	polysaccharide binding	Molecular function of proteins that can bind to polysaccharides, which are complex carbohydrates composed of multiple sugar units.	Transport	VIT_00017668001	WAK - Wall-associated receptor kinase galacturonan-binding (GUB_WAK_bind) // Wall-associated receptor kinase C-terminal (WAK_assoc)	Down-regulated	2. T vs AB
Biological Process	GO:0055085	transmembrane transport	Involving the movement of substances across cellular membranes.	Transport	VIT_00017696001	ABC TRANSPORTER B FAMILY MEMBER 11-RELATED	Down-regulated	2. T vs AB
Biological Process	GO:0006810	transport	Involving the directed movement of substances (such as ions, molecules, or cellular components) into, out of, or within cells.	Transport	VIT_00017696001	ABC TRANSPORTER B FAMILY MEMBER 11-RELATED	Down-regulated	2. T vs AB
Biological Process	GO:0006810	transport	Involving the directed movement of substances (such as ions, molecules, or cellular components) into, out of, or within cells.	Transport	VIT_00017696001	ABC TRANSPORTER B FAMILY MEMBER 11-RELATED	Up-regulated	3. AB symp. vs T symp.
Biological Process	GO:0055085	transmembrane transport	Involving the movement of substances across cellular membranes.	Transport	VIT_00017696001	ABC TRANSPORTER B FAMILY MEMBER 11-RELATED	Up-regulated	3. AB symp. vs T symp.
Biological Process	GO:0055085	transmembrane transport	Involving the movement of substances across cellular membranes.	Transport	VIT_00017844001	ERD - SUGAR TRANSPORTER ERD6-LIKE 14-RELATED	Down-regulated	2. T vs AB
Molecular Function	GO:0008271	secondary active sulfate transmembrane transporter activity	Molecular function of proteins that facilitate the transport of sulfate ions across a membrane, and the transport is coupled to the movement of another substance.	Transport	VIT_00018027001	SULFATE TRANSPORTER	Down-regulated	2. T vs AB
Molecular Function	GO:0015116	sulfate transmembrane transporter activity	Molecular function of proteins that facilitate the transport of sulfate ions across a membrane.	Transport	VIT_00018027001	SULFATE TRANSPORTER	Down-regulated	2. T vs AB
Biological Process	GO:0008272	sulfate transport	Involving the movement of sulfate ions across cellular membranes.	Transport	VIT_00018027001	SULFATE TRANSPORTER	Down-regulated	2. T vs AB
Biological Process	GO:0055085	transmembrane transport	Involving the movement of substances across cellular membranes.	Transport	VIT_00018027001	SULFATE TRANSPORTER	Down-regulated	2. T vs AB
Molecular Function	GO:0008271	secondary active sulfate transmembrane transporter activity	Molecular function of proteins that facilitate the transport of sulfate ions across a membrane, and the transport is coupled to the movement of another substance.	Transport	VIT_00018027001	SULFATE TRANSPORTER	Up-regulated	3. AB symp. vs T symp.
Biological Process	GO:0008272	sulfate transport	Involving the movement of sulfate ions across cellular membranes.	Transport	VIT_00018027001	SULFATE TRANSPORTER	Up-regulated	3. AB symp. vs T symp.
Molecular Function	GO:0015116	sulfate transmembrane transporter activity	Molecular function of proteins that facilitate the transport of sulfate ions across a membrane.	Transport	VIT_00018027001	SULFATE TRANSPORTER	Up-regulated	3. AB symp. vs T symp.
Biological Process	GO:0055085	transmembrane transport	Involving the movement of substances across cellular membranes.	Transport	VIT_00018027001	SULFATE TRANSPORTER	Up-regulated	3. AB symp. vs T symp.
Biological Process	GO:0009611	response to wounding	Involving the reactions of an organism to physical injury or damage.	Stress response	VIT_00018137001	Potato inhibitor I family	Down-regulated	3. AB symp. vs T symp.
Molecular Function	GO:0004867	serine-type endopeptidase inhibitor activity	Molecular function of proteins that can inhibit the activity of serine-type endopeptidases, which are enzymes that cleave peptide bonds within proteins using a serine residue in their active site.	Regulation of gene expression	VIT_00018137001	Potato inhibitor I family	Down-regulated	3. AB symp. vs T symp.
Biological Process	GO:0009611	response to wounding	Involving the reactions of an organism to physical injury or damage.	Stress response	VIT_00018139001	Potato inhibitor I family	Down-regulated	3. AB symp. vs T symp.
Molecular Function	GO:0004867	serine-type endopeptidase inhibitor activity	Molecular function of proteins that can inhibit the activity of serine-type endopeptidases, which are enzymes that cleave peptide bonds within proteins using a serine residue in their active site.	Regulation of gene expression	VIT_00018139001	Potato inhibitor I family	Down-regulated	3. AB symp. vs T symp.
Molecular Function	GO:0004867	serine-type endopeptidase inhibitor activity	Molecular function of proteins that can inhibit the activity of serine-type endopeptidases, which are enzymes that cleave peptide bonds within proteins using a serine residue in their active site.	Regulation of gene expression	VIT_00018142001	Potato inhibitor I family	Down-regulated	3. AB symp. vs T symp.
Biological Process	GO:0009611	response to wounding	Involving the reactions of an organism to physical injury or damage.	Stress response	VIT_00018142001	Potato inhibitor I family	Down-regulated	3. AB symp. vs T symp.
Biological Process	GO:0055085	transmembrane transport	Involving the movement of substances across cellular membranes.	Transport	VIT_00018403001	ABC TRANSPORTER C FAMILY MEMBER 15-RELATED	Down-regulated	2. T vs AB
Biological Process	GO:0006810	transport	Involving the directed movement of substances (such as ions, molecules, or cellular components) into, out of, or within cells.	Transport	VIT_00018403001	ABC TRANSPORTER C FAMILY MEMBER 15-RELATED	Down-regulated	2. T vs AB
Biological Process	GO:0006810	transport	Involving the directed movement of substances (such as ions, molecules, or cellular components) into, out of, or within cells.	Transport	VIT_00018403001	ABC TRANSPORTER C FAMILY MEMBER 15-RELATED	Up-regulated	3. AB symp. vs T symp.
Biological Process	GO:0055085	transmembrane transport	Involving the movement of substances across cellular membranes.	Transport	VIT_00018403001	ABC TRANSPORTER C FAMILY MEMBER 15-RELATED	Up-regulated	3. AB symp. vs T symp.
Molecular Function	GO:0004252	serine-type endopeptidase activity	Molecular function of proteins that have the ability to catalyze the hydrolysis of peptide bonds within proteins, specifically using a serine residue in the catalytic active site. It represents a subclass of endopeptidases based on the type of amino acid involved in the catalytic activity.	Primary metabolism	VIT_00018466001	SUBTILISIN SERINE PROTEASE-RELATED	Up-regulated	3. AB symp. vs T symp.
Biological Process	GO:0006508	proteolysis	Involving the breakdown of proteins into smaller peptides or amino acids through enzymatic cleavage, which is a fundamental process in primary metabolism for recycling and regulating cellular protein content.	Primary metabolism	VIT_00018466001	SUBTILISIN SERINE PROTEASE-RELATED	Up-regulated	3. AB symp. vs T symp.
Molecular Function	GO:0016758	transferase activity, transferring hexosyl groups	Molecular function of enzymes involved in the transfer of hexosyl groups, which are six-carbon sugar moieties.	Primary metabolism	VIT_00019017001	Coniferyl-alcohol glucosyltransferase (UGT72E)	Down-regulated	3. AB symp. vs T symp.
Biological Process	GO:0006508	proteolysis	Involving the breakdown of proteins into smaller peptides or amino acids through enzymatic cleavage, which is a fundamental process in primary metabolism for recycling and regulating cellular protein content.	Primary metabolism	VIT_00019073001	SERINE PROTEASE FAMILY S10 SERINE CARBOXYPEPTIDASE	Up-regulated	3. AB symp. vs T symp.
Biological Process	GO:0055085	transmembrane transport	Involving the movement of substances across cellular membranes.	Transport	VIT_00019126001	AUXIN EFFLUX CARRIER COMPONENT 8-RELATED	Up-regulated	3. AB symp. vs T symp.
Biological Process	GO:0055085	transmembrane transport	Involving the movement of substances across cellular membranes.	Transport	VIT_00019469001	ABC superfamily - Predicted transporter	Down-regulated	2. T vs AB
Biological Process	GO:0006810	transport	Involving the directed movement of substances (such as ions, molecules, or cellular components) into, out of, or within cells.	Transport	VIT_00019469001	ABC superfamily - Predicted transporter	Down-regulated	2. T vs AB
Biological Process	GO:0055085	transmembrane transport	Involving the movement of substances across cellular membranes.	Transport	VIT_00019471001	ABC superfamily - Multidrug/pheromone exporter	Down-regulated	2. T vs AB
Biological Process	GO:0006810	transport	Involving the directed movement of substances (such as ions, molecules, or cellular components) into, out of, or within cells.	Transport	VIT_00019471001	ABC superfamily - Multidrug/pheromone exporter	Down-regulated	2. T vs AB
Biological Process	GO:0006810	transport	Involving the directed movement of substances (such as ions, molecules, or cellular components) into, out of, or within cells.	Transport	VIT_00019471001	ABC superfamily - Multidrug/pheromone exporter	Up-regulated	3. AB symp. vs T symp.
Biological Process	GO:0055085	transmembrane transport	Involving the movement of substances across cellular membranes.	Transport	VIT_00019471001	ABC superfamily - Multidrug/pheromone exporter	Up-regulated	3. AB symp. vs T symp.
Biological Process	GO:0055085	transmembrane transport	Involving the movement of substances across cellular membranes.	Transport	VIT_00020040001	Solute carrier family 35 (UDP-galactose transporter), member B1 (SLC35B1)	Down-regulated	2. T vs AB
Molecular Function	GO:0043565	sequence-specific DNA binding	Molecular function of proteins that can bind to DNA in a sequence-specific manner, meaning they recognize and interact with specific DNA sequences.	Regulation of gene expression	VIT_00020060001	WRKY FAMILY TRANSCRIPTION FACTOR-RELATED	Down-regulated	3. AB symp. vs T symp.
Molecular Function	GO:0003700	sequence-specific DNA binding transcription factor activity	Molecular function of a protein that binds to DNA and regulates transcription, playing a crucial role in the control/regulation of gene expression.	Regulation of gene expression	VIT_00020060001	WRKY FAMILY TRANSCRIPTION FACTOR-RELATED	Down-regulated	3. AB symp. vs T symp.
Molecular Function	GO:0030247	polysaccharide binding	Molecular function of proteins that can bind to polysaccharides, which are complex carbohydrates composed of multiple sugar units.	Transport	VIT_00020110001	WAK - Wall-associated receptor kinase // Wall-associated receptor kinase galacturonan-binding (GUB_WAK_bind)	Down-regulated	2. T vs AB
Biological Process	GO:0055085	transmembrane transport	Involving the movement of substances across cellular membranes.	Transport	VIT_00020164001	NUCLEOBASE-ASCORBATE TRANSPORTER 7-RELATED	Down-regulated	2. T vs AB
Biological Process	GO:0006810	transport	Involving the directed movement of substances (such as ions, molecules, or cellular components) into, out of, or within cells.	Transport	VIT_00020164001	NUCLEOBASE-ASCORBATE TRANSPORTER 7-RELATED	Down-regulated	2. T vs AB
Molecular Function	GO:0005215	transporter activity	Molecular function of proteins that facilitate the movement of ions, molecules, or complexes across biological membranes.	Transport	VIT_00020164001	NUCLEOBASE-ASCORBATE TRANSPORTER 7-RELATED	Down-regulated	2. T vs AB
Molecular Function	GO:0005215	transporter activity	Molecular function of proteins that facilitate the movement of ions, molecules, or complexes across biological membranes.	Transport	VIT_00020164001	NUCLEOBASE-ASCORBATE TRANSPORTER 7-RELATED	Up-regulated	3. AB symp. vs T symp.
Biological Process	GO:0006810	transport	Involving the directed movement of substances (such as ions, molecules, or cellular components) into, out of, or within cells.	Transport	VIT_00020164001	NUCLEOBASE-ASCORBATE TRANSPORTER 7-RELATED	Up-regulated	3. AB symp. vs T symp.
Biological Process	GO:0055085	transmembrane transport	Involving the movement of substances across cellular membranes.	Transport	VIT_00020164001	NUCLEOBASE-ASCORBATE TRANSPORTER 7-RELATED	Up-regulated	3. AB symp. vs T symp.
Molecular Function	GO:0043565	sequence-specific DNA binding	Molecular function of proteins that can bind to DNA in a sequence-specific manner, meaning they recognize and interact with specific DNA sequences.	Regulation of gene expression	VIT_00020781001	HEAT SHOCK TRANSCRIPTION FACTOR	Down-regulated	3. AB symp. vs T symp.
Molecular Function	GO:0003700	sequence-specific DNA binding transcription factor activity	Molecular function of a protein that binds to DNA and regulates transcription, playing a crucial role in the control/regulation of gene expression.	Regulation of gene expression	VIT_00020781001	HEAT SHOCK TRANSCRIPTION FACTOR	Down-regulated	3. AB symp. vs T symp.
Biological Process	GO:0055085	transmembrane transport	Involving the movement of substances across cellular membranes.	Transport	VIT_00021237001	XANTHINE-URACIL / VITAMIN C PERMEASE FAMILY MEMBER	Down-regulated	2. T vs AB
Biological Process	GO:0006810	transport	Involving the directed movement of substances (such as ions, molecules, or cellular components) into, out of, or within cells.	Transport	VIT_00021237001	XANTHINE-URACIL / VITAMIN C PERMEASE FAMILY MEMBER	Down-regulated	2. T vs AB
Molecular Function	GO:0005215	transporter activity	Molecular function of proteins that facilitate the movement of ions, molecules, or complexes across biological membranes.	Transport	VIT_00021237001	E2F/DP FAMILY WINGED-HELIX DNA-BINDING DOMAIN-CONTAINING PROTEIN-RELATED	Down-regulated	2. T vs AB
Molecular Function	GO:0043565	sequence-specific DNA binding	Molecular function of proteins that can bind to DNA in a sequence-specific manner, meaning they recognize and interact with specific DNA sequences.	Regulation of gene expression	VIT_00021252001	WRKY TRANSCRIPTION FACTOR 65-RELATED	Down-regulated	3. AB symp. vs T symp.
Molecular Function	GO:0003700	sequence-specific DNA binding transcription factor activity	Molecular function of a protein that binds to DNA and regulates transcription, playing a crucial role in the control/regulation of gene expression.	Regulation of gene expression	VIT_00021252001	WRKY TRANSCRIPTION FACTOR 65-RELATED	Down-regulated	3. AB symp. vs T symp.
Molecular Function	GO:0043565	sequence-specific DNA binding	Molecular function of proteins that can bind to DNA in a sequence-specific manner, meaning they recognize and interact with specific DNA sequences.	Regulation of gene expression	VIT_00021269001	E2F/DP FAMILY WINGED-HELIX DNA-BINDING DOMAIN-CONTAINING PROTEIN-RELATED	Down-regulated	3. AB symp. vs T symp.
Molecular Function	GO:0003700	sequence-specific DNA binding transcription factor activity	Molecular function of a protein that binds to DNA and regulates transcription, playing a crucial role in the control/regulation of gene expression.	Regulation of gene expression	VIT_00021269001	E2F/DP FAMILY WINGED-HELIX DNA-BINDING DOMAIN-CONTAINING PROTEIN-RELATED	Down-regulated	3. AB symp. vs T symp.
Biological Process	GO:0006810	transport	Involving the directed movement of substances (such as ions, molecules, or cellular components) into, out of, or within cells.	Transport	VIT_00021274001	AQUAPORIN NIP1-1-RELATED	Down-regulated	2. T vs AB
Molecular Function	GO:0005215	transporter activity	Molecular function of proteins that facilitate the movement of ions, molecules, or complexes across biological membranes.	Transport	VIT_00021274001	AQUAPORIN NIP1-1-RELATED	Down-regulated	2. T vs AB
Molecular Function	GO:0005215	transporter activity	Molecular function of proteins that facilitate the movement of ions, molecules, or complexes across biological membranes.	Transport	VIT_00021274001	AQUAPORIN NIP1-1-RELATED	Up-regulated	3. AB symp. vs T symp.
Biological Process	GO:0006810	transport	Involving the directed movement of substances (such as ions, molecules, or cellular components) into, out of, or within cells.	Transport	VIT_00021274001	AQUAPORIN NIP1-1-RELATED	Up-regulated	3. AB symp. vs T symp.
Molecular Function	GO:0030247	polysaccharide binding	Molecular function of proteins that can bind to polysaccharides, which are complex carbohydrates composed of multiple sugar units.	Transport	VIT_00021671001	WAK - Protein kinase domain (Pkinase) // Calcium-binding EGF domain (EGF_CA) // Protein tyrosine kinase (Pkinase_Tyr) // Wall-associated receptor kinase galacturonan-binding (GUB_WAK_bind)	Down-regulated	2. T vs AB
Molecular Function	GO:0030247	polysaccharide binding	Molecular function of proteins that can bind to polysaccharides, which are complex carbohydrates composed of multiple sugar units.	Transport	VIT_00021682001	WAK - Wall-associated receptor kinase	Down-regulated	2. T vs AB
Molecular Function	GO:0030247	polysaccharide binding	Molecular function of proteins that can bind to polysaccharides, which are complex carbohydrates composed of multiple sugar units.	Transport	VIT_00021686001	WAK - Wall-associated receptor kinase	Down-regulated	2. T vs AB
Molecular Function	GO:0043565	sequence-specific DNA binding	Molecular function of proteins that can bind to DNA in a sequence-specific manner, meaning they recognize and interact with specific DNA sequences.	Regulation of gene expression	VIT_00021765001	DISEASE RESISTANCE PROTEIN-LIKE-RELATED	Down-regulated	3. AB symp. vs T symp.
Molecular Function	GO:0003700	sequence-specific DNA binding transcription factor activity	Molecular function of a protein that binds to DNA and regulates transcription, playing a crucial role in the control/regulation of gene expression.	Regulation of gene expression	VIT_00021765001	DISEASE RESISTANCE PROTEIN-LIKE-RELATED	Down-regulated	3. AB symp. vs T symp.
Molecular Function	GO:0008271	secondary active sulfate transmembrane transporter activity	Molecular function of proteins that facilitate the transport of sulfate ions across a membrane, and the transport is coupled to the movement of another substance.	Transport	VIT_00022159001	SULFATE TRANSPORTER 2 (SULTR2)	Down-regulated	2. T vs AB
Molecular Function	GO:0015116	sulfate transmembrane transporter activity	Molecular function of proteins that facilitate the transport of sulfate ions across a membrane.	Transport	VIT_00022159001	SULFATE TRANSPORTER 2 (SULTR2)	Down-regulated	2. T vs AB
Biological Process	GO:0008272	sulfate transport	Involving the movement of sulfate ions across cellular membranes.	Transport	VIT_00022159001	SULFATE TRANSPORTER 2 (SULTR2)	Down-regulated	2. T vs AB
Biological Process	GO:0055085	transmembrane transport	Involving the movement of substances across cellular membranes.	Transport	VIT_00022159001	SULFATE TRANSPORTER 2 (SULTR2)	Down-regulated	2. T vs AB
Molecular Function	GO:0003700	sequence-specific DNA binding transcription factor activity	Molecular function of a protein that binds to DNA and regulates transcription, playing a crucial role in the control/regulation of gene expression.	Regulation of gene expression	VIT_00022277001	AP2 domain	Down-regulated	3. AB symp. vs T symp.
Biological Process	GO:0006508	proteolysis	Involving the breakdown of proteins into smaller peptides or amino acids through enzymatic cleavage, which is a fundamental process in primary metabolism for recycling and regulating cellular protein content.	Primary metabolism	VIT_00022392001	ASPARTYL PROTEASES	Up-regulated	3. AB symp. vs T symp.
Molecular Function	GO:0016810	hydrolase activity, acting on carbon-nitrogen (but not peptide) bonds	Molecular function of enzymes that catalyze the hydrolysis of carbon-nitrogen bonds	Primary metabolism	VIT_00022702001	Beta-cyano-L-alanine hydratase/nitrilase (NIT4)	Down-regulated	3. AB symp. vs T symp.
Biological Process	GO:0006807	nitrogen compound metabolic process	Involving the metabolic pathways related to nitrogen-containing compounds, which are crucial for various cellular functions, including amino acid metabolism, nucleotide metabolism, and other nitrogen-containing molecule processes.	Primary metabolism	VIT_00022702001	Beta-cyano-L-alanine hydratase/nitrilase (NIT4)	Down-regulated	3. AB symp. vs T symp.
Molecular Function	GO:0016810	hydrolase activity, acting on carbon-nitrogen (but not peptide) bonds	Molecular function of enzymes that catalyze the hydrolysis of carbon-nitrogen bonds	Primary metabolism	VIT_00022705001	Beta-cyano-L-alanine hydratase/nitrilase (NIT4)	Down-regulated	3. AB symp. vs T symp.
Biological Process	GO:0006807	nitrogen compound metabolic process	Involving the metabolic pathways related to nitrogen-containing compounds, which are crucial for various cellular functions, including amino acid metabolism, nucleotide metabolism, and other nitrogen-containing molecule processes.	Primary metabolism	VIT_00022705001	Beta-cyano-L-alanine hydratase/nitrilase (NIT4)	Down-regulated	3. AB symp. vs T symp.
Molecular Function	GO:0016810	hydrolase activity, acting on carbon-nitrogen (but not peptide) bonds	Molecular function of enzymes that catalyze the hydrolysis of carbon-nitrogen bonds	Primary metabolism	VIT_00022715001	Beta-cyano-L-alanine hydratase/nitrilase (NIT4)	Down-regulated	3. AB symp. vs T symp.
Biological Process	GO:0006807	nitrogen compound metabolic process	Involving the metabolic pathways related to nitrogen-containing compounds, which are crucial for various cellular functions, including amino acid metabolism, nucleotide metabolism, and other nitrogen-containing molecule processes.	Primary metabolism	VIT_00022715001	Beta-cyano-L-alanine hydratase/nitrilase (NIT4)	Down-regulated	3. AB symp. vs T symp.
Molecular Function	GO:0016810	hydrolase activity, acting on carbon-nitrogen (but not peptide) bonds	Molecular function of enzymes that catalyze the hydrolysis of carbon-nitrogen bonds	Primary metabolism	VIT_00022721001	NITRILASE-RELATED	Down-regulated	3. AB symp. vs T symp.
Biological Process	GO:0006807	nitrogen compound metabolic process	Involving the metabolic pathways related to nitrogen-containing compounds, which are crucial for various cellular functions, including amino acid metabolism, nucleotide metabolism, and other nitrogen-containing molecule processes.	Primary metabolism	VIT_00022721001	NITRILASE-RELATED	Down-regulated	3. AB symp. vs T symp.
Molecular Function	GO:0016810	hydrolase activity, acting on carbon-nitrogen (but not peptide) bonds	Molecular function of enzymes that catalyze the hydrolysis of carbon-nitrogen bonds	Primary metabolism	VIT_00022723001	Beta-cyano-L-alanine hydratase/nitrilase (NIT4)	Down-regulated	3. AB symp. vs T symp.
Biological Process	GO:0006807	nitrogen compound metabolic process	Involving the metabolic pathways related to nitrogen-containing compounds, which are crucial for various cellular functions, including amino acid metabolism, nucleotide metabolism, and other nitrogen-containing molecule processes.	Primary metabolism	VIT_00022723001	Beta-cyano-L-alanine hydratase/nitrilase (NIT4)	Down-regulated	3. AB symp. vs T symp.
Molecular Function	GO:0016758	transferase activity, transferring hexosyl groups	Molecular function of enzymes involved in the transfer of hexosyl groups, which are six-carbon sugar moieties.	Primary metabolism	VIT_00023084001	GLUCOSYL/GLUCURONOSYL TRANSFERASES	Down-regulated	3. AB symp. vs T symp.
Biological Process	GO:0055085	transmembrane transport	Involving the movement of substances across cellular membranes.	Transport	VIT_00023156001	chloride channel ClC1	Down-regulated	2. T vs AB
Biological Process	GO:0055085	transmembrane transport	Involving the movement of substances across cellular membranes.	Transport	VIT_00023156001	CHLORIDE CHANNEL	Up-regulated	3. AB symp. vs T symp.
Biological Process	GO:0006508	proteolysis	Involving the breakdown of proteins into smaller peptides or amino acids through enzymatic cleavage, which is a fundamental process in primary metabolism for recycling and regulating cellular protein content.	Primary metabolism	VIT_00023863001	Chymopapain / Papaya proteinase II	Up-regulated	3. AB symp. vs T symp.
Biological Process	GO:0055085	transmembrane transport	Involving the movement of substances across cellular membranes.	Transport	VIT_00023959001	MECHANOSENSITIVE ION CHANNEL PROTEIN 6-RELATED	Down-regulated	2. T vs AB
Biological Process	GO:0055085	transmembrane transport	Involving the movement of substances across cellular membranes.	Transport	VIT_00023959001	MECHANOSENSITIVE ION CHANNEL PROTEIN 6-RELATED	Up-regulated	3. AB symp. vs T symp.
Biological Process	GO:0055085	transmembrane transport	Involving the movement of substances across cellular membranes.	Transport	VIT_00023963001	MECHANOSENSITIVE ION CHANNEL PROTEIN 6-RELATED	Down-regulated	2. T vs AB
Molecular Function	GO:0004252	serine-type endopeptidase activity	Molecular function of proteins that have the ability to catalyze the hydrolysis of peptide bonds within proteins, specifically using a serine residue in the catalytic active site. It represents a subclass of endopeptidases based on the type of amino acid involved in the catalytic activity.	Primary metabolism	VIT_00024042001	PROPROTEIN CONVERTASE SUBTILISIN/KEXIN	Up-regulated	3. AB symp. vs T symp.
Biological Process	GO:0006508	proteolysis	Involving the breakdown of proteins into smaller peptides or amino acids through enzymatic cleavage, which is a fundamental process in primary metabolism for recycling and regulating cellular protein content.	Primary metabolism	VIT_00024042001	PROPROTEIN CONVERTASE SUBTILISIN/KEXIN	Up-regulated	3. AB symp. vs T symp.
Molecular Function	GO:0043565	sequence-specific DNA binding	Molecular function of proteins that can bind to DNA in a sequence-specific manner, meaning they recognize and interact with specific DNA sequences.	Regulation of gene expression	VIT_00024624001	WRKY33 - WRKY transcription factor 33	Down-regulated	3. AB symp. vs T symp.
Molecular Function	GO:0003700	sequence-specific DNA binding transcription factor activity	Molecular function of a protein that binds to DNA and regulates transcription, playing a crucial role in the control/regulation of gene expression.	Regulation of gene expression	VIT_00024624001	WRKY33 - WRKY transcription factor 33	Down-regulated	3. AB symp. vs T symp.
Molecular Function	GO:0016758	transferase activity, transferring hexosyl groups	Molecular function of enzymes involved in the transfer of hexosyl groups, which are six-carbon sugar moieties.	Primary metabolism	VIT_00024653001	UDP-GLYCOSYLTRANSFERASE 87A2	Down-regulated	3. AB symp. vs T symp.
Molecular Function	GO:0016758	transferase activity, transferring hexosyl groups	Molecular function of enzymes involved in the transfer of hexosyl groups, which are six-carbon sugar moieties.	Primary metabolism	VIT_00024656001	UDP-GLYCOSYLTRANSFERASE 87A2	Down-regulated	3. AB symp. vs T symp.
Biological Process	GO:0055085	transmembrane transport	Involving the movement of substances across cellular membranes.	Transport	VIT_00024741001	Ca2+:H+ antiporter (chaA, CAX)	Down-regulated	2. T vs AB
Biological Process	GO:0055085	transmembrane transport	Involving the movement of substances across cellular membranes.	Transport	VIT_00024741001	Ca2+:H+ antiporter (chaA, CAX)	Up-regulated	3. AB symp. vs T symp.
Biological Process	GO:0006810	transport	Involving the directed movement of substances (such as ions, molecules, or cellular components) into, out of, or within cells.	Transport	VIT_00025106001	PROTEIN NRT1/ PTR FAMILY 2.1-RELATED	Down-regulated	2. T vs AB
Molecular Function	GO:0005215	transporter activity	Molecular function of proteins that facilitate the movement of ions, molecules, or complexes across biological membranes.	Transport	VIT_00025106001	PROTEIN NRT1/ PTR FAMILY 2.1-RELATED	Down-regulated	2. T vs AB
Molecular Function	GO:0005215	transporter activity	Molecular function of proteins that facilitate the movement of ions, molecules, or complexes across biological membranes.	Transport	VIT_00025106001	PROTEIN NRT1/ PTR FAMILY 2.1-RELATED	Up-regulated	3. AB symp. vs T symp.
Biological Process	GO:0006810	transport	Involving the directed movement of substances (such as ions, molecules, or cellular components) into, out of, or within cells.	Transport	VIT_00025106001	PROTEIN NRT1/ PTR FAMILY 2.1-RELATED	Up-regulated	3. AB symp. vs T symp.
Biological Process	GO:0006810	transport	Involving the directed movement of substances (such as ions, molecules, or cellular components) into, out of, or within cells.	Transport	VIT_00025188001	AQUAPORIN PIP2-4-RELATED	Down-regulated	2. T vs AB
Molecular Function	GO:0005215	transporter activity	Molecular function of proteins that facilitate the movement of ions, molecules, or complexes across biological membranes.	Transport	VIT_00025188001	AQUAPORIN PIP2-4-RELATED	Down-regulated	2. T vs AB
Molecular Function	GO:0005215	transporter activity	Molecular function of proteins that facilitate the movement of ions, molecules, or complexes across biological membranes.	Transport	VIT_00025188001	AQUAPORIN PIP2-4-RELATED	Up-regulated	3. AB symp. vs T symp.
Biological Process	GO:0006810	transport	Involving the directed movement of substances (such as ions, molecules, or cellular components) into, out of, or within cells.	Transport	VIT_00025188001	AQUAPORIN PIP2-4-RELATED	Up-regulated	3. AB symp. vs T symp.
Biological Process	GO:0055085	transmembrane transport	Involving the movement of substances across cellular membranes.	Transport	VIT_00025266001	MATE EFFLUX FAMILY PROTEIN 1	Up-regulated	3. AB symp. vs T symp.
Biological Process	GO:0006810	transport	Involving the directed movement of substances (such as ions, molecules, or cellular components) into, out of, or within cells.	Transport	VIT_00025681001	AQUAPORIN PIP1-1-RELATED	Down-regulated	2. T vs AB
Molecular Function	GO:0005215	transporter activity	Molecular function of proteins that facilitate the movement of ions, molecules, or complexes across biological membranes.	Transport	VIT_00025681001	AQUAPORIN PIP1-1-RELATED	Down-regulated	2. T vs AB
Biological Process	GO:0055085	transmembrane transport	Involving the movement of substances across cellular membranes.	Transport	VIT_00025749001	PIN - Auxin efflux carrier family	Down-regulated	2. T vs AB
Biological Process	GO:0006508	proteolysis	Involving the breakdown of proteins into smaller peptides or amino acids through enzymatic cleavage, which is a fundamental process in primary metabolism for recycling and regulating cellular protein content.	Primary metabolism	VIT_00025760001	SERINE PROTEASE FAMILY S10 SERINE CARBOXYPEPTIDASE	Up-regulated	3. AB symp. vs T symp.
Biological Process	GO:0055085	transmembrane transport	Involving the movement of substances across cellular membranes.	Transport	VIT_00025827001	Permease of the major facilitator superfamily	Down-regulated	2. T vs AB
Biological Process	GO:0006810	transport	Involving the directed movement of substances (such as ions, molecules, or cellular components) into, out of, or within cells.	Transport	VIT_00026064001	OLIGOPEPTIDE TRANSPORTER-RELATED	Down-regulated	2. T vs AB
Molecular Function	GO:0005215	transporter activity	Molecular function of proteins that facilitate the movement of ions, molecules, or complexes across biological membranes.	Transport	VIT_00026064001	OLIGOPEPTIDE TRANSPORTER-RELATED	Down-regulated	2. T vs AB
Molecular Function	GO:0005215	transporter activity	Molecular function of proteins that facilitate the movement of ions, molecules, or complexes across biological membranes.	Transport	VIT_00026064001	OLIGOPEPTIDE TRANSPORTER-RELATED	Up-regulated	3. AB symp. vs T symp.
Biological Process	GO:0006810	transport	Involving the directed movement of substances (such as ions, molecules, or cellular components) into, out of, or within cells.	Transport	VIT_00026064001	OLIGOPEPTIDE TRANSPORTER-RELATED	Up-regulated	3. AB symp. vs T symp.
Molecular Function	GO:0004252	serine-type endopeptidase activity	Molecular function of proteins that have the ability to catalyze the hydrolysis of peptide bonds within proteins, specifically using a serine residue in the catalytic active site. It represents a subclass of endopeptidases based on the type of amino acid involved in the catalytic activity.	Primary metabolism	VIT_00026420001	PROPROTEIN CONVERTASE SUBTILISIN/KEXIN	Up-regulated	3. AB symp. vs T symp.
Biological Process	GO:0006508	proteolysis	Involving the breakdown of proteins into smaller peptides or amino acids through enzymatic cleavage, which is a fundamental process in primary metabolism for recycling and regulating cellular protein content.	Primary metabolism	VIT_00026420001	PROPROTEIN CONVERTASE SUBTILISIN/KEXIN	Up-regulated	3. AB symp. vs T symp.
Molecular Function	GO:0004252	serine-type endopeptidase activity	Molecular function of proteins that have the ability to catalyze the hydrolysis of peptide bonds within proteins, specifically using a serine residue in the catalytic active site. It represents a subclass of endopeptidases based on the type of amino acid involved in the catalytic activity.	Primary metabolism	VIT_00027586001	SUBTILISIN-LIKE SERINE PROTEASE-RELATED	Up-regulated	3. AB symp. vs T symp.
Biological Process	GO:0006508	proteolysis	Involving the breakdown of proteins into smaller peptides or amino acids through enzymatic cleavage, which is a fundamental process in primary metabolism for recycling and regulating cellular protein content.	Primary metabolism	VIT_00027586001	SUBTILISIN-LIKE SERINE PROTEASE-RELATED	Up-regulated	3. AB symp. vs T symp.
Molecular Function	GO:0003700	sequence-specific DNA binding transcription factor activity	Molecular function of a protein that binds to DNA and regulates transcription, playing a crucial role in the control/regulation of gene expression.	Regulation of gene expression	VIT_00028314001	ERF - ETHYLENE-RESPONSIVE TRANSCRIPTION FACTOR ERF098	Down-regulated	3. AB symp. vs T symp.
Molecular Function	GO:0015297	antiporter activity	Molecular function of proteins that facilitate the exchange of ions or molecules across a membrane, with one substance moving in one direction while another moves in the opposite direction.	Transport	VIT_00028882001	MATE EFFLUX FAMILY PROTEIN	Down-regulated	2. T vs AB
Biological Process	GO:0006855	drug transmembrane transport	Involving the movement of drugs across cellular membranes.	Transport	VIT_00028882001	MATE EFFLUX FAMILY PROTEIN	Down-regulated	2. T vs AB
Molecular Function	GO:0015238	drug transmembrane transporter activity	Molecular function of proteins that facilitate the transport of drugs across a biological membrane.	Transport	VIT_00028882001	MATE EFFLUX FAMILY PROTEIN	Down-regulated	2. T vs AB
Biological Process	GO:0055085	transmembrane transport	Involving the movement of substances across cellular membranes.	Transport	VIT_00028882001	MATE EFFLUX FAMILY PROTEIN	Down-regulated	2. T vs AB
Biological Process	GO:0055085	transmembrane transport	Involving the movement of substances across cellular membranes.	Transport	VIT_00028882001	MATE EFFLUX FAMILY PROTEIN	Up-regulated	3. AB symp. vs T symp.
Molecular Function	GO:0015297	antiporter activity	Molecular function of proteins that facilitate the exchange of ions or molecules across a membrane, with one substance moving in one direction while another moves in the opposite direction.	Transport	VIT_00028885001	MATE EFFLUX FAMILY PROTEIN	Down-regulated	2. T vs AB
Biological Process	GO:0006855	drug transmembrane transport	Involving the movement of drugs across cellular membranes.	Transport	VIT_00028885001	MATE EFFLUX FAMILY PROTEIN	Down-regulated	2. T vs AB
Molecular Function	GO:0015238	drug transmembrane transporter activity	Molecular function of proteins that facilitate the transport of drugs across a biological membrane.	Transport	VIT_00028885001	MATE EFFLUX FAMILY PROTEIN	Down-regulated	2. T vs AB
Biological Process	GO:0055085	transmembrane transport	Involving the movement of substances across cellular membranes.	Transport	VIT_00028885001	MATE EFFLUX FAMILY PROTEIN	Down-regulated	2. T vs AB
Molecular Function	GO:0016758	transferase activity, transferring hexosyl groups	Molecular function of enzymes involved in the transfer of hexosyl groups, which are six-carbon sugar moieties.	Primary metabolism	VIT_00029122001	Anthocyanidin 3-O-glucosyltransferase / Uridine diphosphoglucose-anthocyanidin 3-O-glucosyltransferase // Flavonol 3-O-glucosyltransferase / UDP-glucose flavonol 3-O-glucosyltransferase	Down-regulated	3. AB symp. vs T symp.
Biological Process	GO:0055085	transmembrane transport	Involving the movement of substances across cellular membranes.	Transport	VIT_00029603001	HUEL-CATION TRANSPORTER	Down-regulated	2. T vs AB
Biological Process	GO:0055085	transmembrane transport	Involving the movement of substances across cellular membranes.	Transport	VIT_00029603001	HUEL-CATION TRANSPORTER	Up-regulated	3. AB symp. vs T symp.
Molecular Function	GO:0015297	antiporter activity	Molecular function of proteins that facilitate the exchange of ions or molecules across a membrane, with one substance moving in one direction while another moves in the opposite direction.	Transport	VIT_00030589001	MATE EFFLUX FAMILY PROTEIN	Down-regulated	2. T vs AB
Biological Process	GO:0006855	drug transmembrane transport	Involving the movement of drugs across cellular membranes.	Transport	VIT_00030589001	MATE EFFLUX FAMILY PROTEIN	Down-regulated	2. T vs AB
Molecular Function	GO:0015238	drug transmembrane transporter activity	Molecular function of proteins that facilitate the transport of drugs across a biological membrane.	Transport	VIT_00030589001	MATE EFFLUX FAMILY PROTEIN	Down-regulated	2. T vs AB
Biological Process	GO:0055085	transmembrane transport	Involving the movement of substances across cellular membranes.	Transport	VIT_00030589001	MATE EFFLUX FAMILY PROTEIN	Down-regulated	2. T vs AB
Biological Process	GO:0055085	transmembrane transport	Involving the movement of substances across cellular membranes.	Transport	VIT_00030589001	MATE EFFLUX FAMILY PROTEIN	Up-regulated	3. AB symp. vs T symp.
Molecular Function	GO:0015297	antiporter activity	Molecular function of proteins that facilitate the exchange of ions or molecules across a membrane, with one substance moving in one direction while another moves in the opposite direction.	Transport	VIT_00030594001	MATE EFFLUX FAMILY PROTEIN	Down-regulated	2. T vs AB
Biological Process	GO:0006855	drug transmembrane transport	Involving the movement of drugs across cellular membranes.	Transport	VIT_00030594001	MATE EFFLUX FAMILY PROTEIN	Down-regulated	2. T vs AB
Molecular Function	GO:0015238	drug transmembrane transporter activity	Molecular function of proteins that facilitate the transport of drugs across a biological membrane.	Transport	VIT_00030594001	MATE EFFLUX FAMILY PROTEIN	Down-regulated	2. T vs AB
Biological Process	GO:0055085	transmembrane transport	Involving the movement of substances across cellular membranes.	Transport	VIT_00030594001	MATE EFFLUX FAMILY PROTEIN	Down-regulated	2. T vs AB
Molecular Function	GO:0016758	transferase activity, transferring hexosyl groups	Molecular function of enzymes involved in the transfer of hexosyl groups, which are six-carbon sugar moieties.	Primary metabolism	VIT_00030931001	F11M15.8 PROTEIN-RELATED	Down-regulated	3. AB symp. vs T symp.
Molecular Function	GO:0015297	antiporter activity	Molecular function of proteins that facilitate the exchange of ions or molecules across a membrane, with one substance moving in one direction while another moves in the opposite direction.	Transport	VIT_00030951001	MULTIDRUG RESISTANCE PROTEIN	Down-regulated	2. T vs AB
Biological Process	GO:0006855	drug transmembrane transport	Involving the movement of drugs across cellular membranes.	Transport	VIT_00030951001	Crocetin glucosyltransferase / UGT75L6	Down-regulated	2. T vs AB
Molecular Function	GO:0015238	drug transmembrane transporter activity	Molecular function of proteins that facilitate the transport of drugs across a biological membrane.	Transport	VIT_00030951001	Crocetin glucosyltransferase / UGT75L6	Down-regulated	2. T vs AB
Biological Process	GO:0055085	transmembrane transport	Involving the movement of substances across cellular membranes.	Transport	VIT_00030951001	MULTIDRUG RESISTANCE PROTEIN	Down-regulated	2. T vs AB
Molecular Function	GO:0016758	transferase activity, transferring hexosyl groups	Molecular function of enzymes involved in the transfer of hexosyl groups, which are six-carbon sugar moieties.	Primary metabolism	VIT_00031580001	Crocetin glucosyltransferase / UGT75L6	Down-regulated	3. AB symp. vs T symp.
Molecular Function	GO:0016758	transferase activity, transferring hexosyl groups	Molecular function of enzymes involved in the transfer of hexosyl groups, which are six-carbon sugar moieties.	Primary metabolism	VIT_00031581001	Crocetin glucosyltransferase / UGT75L6	Down-regulated	3. AB symp. vs T symp.
Molecular Function	GO:0016758	transferase activity, transferring hexosyl groups	Molecular function of enzymes involved in the transfer of hexosyl groups, which are six-carbon sugar moieties.	Primary metabolism	VIT_00031613001	UDP-GLYCOSYLTRANSFERASE 75B1-RELATED	Down-regulated	3. AB symp. vs T symp.
Molecular Function	GO:0016758	transferase activity, transferring hexosyl groups	Molecular function of enzymes involved in the transfer of hexosyl groups, which are six-carbon sugar moieties.	Primary metabolism	VIT_00031614001	UDP-GLYCOSYLTRANSFERASE 75B1-RELATED	Down-regulated	3. AB symp. vs T symp.
Biological Process	GO:0006508	proteolysis	Involving the breakdown of proteins into smaller peptides or amino acids through enzymatic cleavage, which is a fundamental process in primary metabolism for recycling and regulating cellular protein content.	Primary metabolism	VIT_00031781001	SERINE PROTEASE FAMILY S10 SERINE CARBOXYPEPTIDASE	Up-regulated	3. AB symp. vs T symp.
Molecular Function	GO:0015297	antiporter activity	Molecular function of proteins that facilitate the exchange of ions or molecules across a membrane, with one substance moving in one direction while another moves in the opposite direction.	Transport	VIT_00032091001	MATE EFFLUX FAMILY PROTEIN FRD3	Down-regulated	2. T vs AB
Biological Process	GO:0006855	drug transmembrane transport	Involving the movement of drugs across cellular membranes.	Transport	VIT_00032091001	MATE EFFLUX FAMILY PROTEIN FRD3	Down-regulated	2. T vs AB
Molecular Function	GO:0015238	drug transmembrane transporter activity	Molecular function of proteins that facilitate the transport of drugs across a biological membrane.	Transport	VIT_00032091001	MATE EFFLUX FAMILY PROTEIN FRD3	Down-regulated	2. T vs AB
Biological Process	GO:0055085	transmembrane transport	Involving the movement of substances across cellular membranes.	Transport	VIT_00032091001	MATE EFFLUX FAMILY PROTEIN FRD3	Down-regulated	2. T vs AB
Biological Process	GO:0006810	transport	Involving the directed movement of substances (such as ions, molecules, or cellular components) into, out of, or within cells.	Transport	VIT_00032550001	PROTEIN NRT1/ PTR FAMILY 5.8-RELATED	Down-regulated	2. T vs AB
Molecular Function	GO:0005215	transporter activity	Molecular function of proteins that facilitate the movement of ions, molecules, or complexes across biological membranes.	Transport	VIT_00032550001	PROTEIN NRT1/ PTR FAMILY 5.8-RELATED	Down-regulated	2. T vs AB
Molecular Function	GO:0005215	transporter activity	Molecular function of proteins that facilitate the movement of ions, molecules, or complexes across biological membranes.	Transport	VIT_00032550001	PROTEIN NRT1/ PTR FAMILY 5.8-RELATED	Up-regulated	3. AB symp. vs T symp.
Biological Process	GO:0006810	transport	Involving the directed movement of substances (such as ions, molecules, or cellular components) into, out of, or within cells.	Transport	VIT_00032550001	PROTEIN NRT1/ PTR FAMILY 5.8-RELATED	Up-regulated	3. AB symp. vs T symp.
Biological Process	GO:0055085	transmembrane transport	Involving the movement of substances across cellular membranes.	Transport	VIT_00032578001	ABC TRANSPORTER B FAMILY MEMBER 15-RELATED	Down-regulated	2. T vs AB
Biological Process	GO:0006810	transport	Involving the directed movement of substances (such as ions, molecules, or cellular components) into, out of, or within cells.	Transport	VIT_00032578001	ABC TRANSPORTER B FAMILY MEMBER 15-RELATED	Down-regulated	2. T vs AB
Biological Process	GO:0006810	transport	Involving the directed movement of substances (such as ions, molecules, or cellular components) into, out of, or within cells.	Transport	VIT_00032578001	ABC TRANSPORTER B FAMILY MEMBER 15-RELATED	Up-regulated	3. AB symp. vs T symp.
Biological Process	GO:0055085	transmembrane transport	Involving the movement of substances across cellular membranes.	Transport	VIT_00032578001	ABC TRANSPORTER B FAMILY MEMBER 15-RELATED	Up-regulated	3. AB symp. vs T symp.
Biological Process	GO:0006810	transport	Involving the directed movement of substances (such as ions, molecules, or cellular components) into, out of, or within cells.	Transport	VIT_00032716001	PROTEIN NRT1/ PTR FAMILY 5.1	Down-regulated	2. T vs AB
Molecular Function	GO:0005215	transporter activity	Molecular function of proteins that facilitate the movement of ions, molecules, or complexes across biological membranes.	Transport	VIT_00032716001	PROTEIN NRT1/ PTR FAMILY 5.1	Down-regulated	2. T vs AB
Biological Process	GO:0006810	transport	Involving the directed movement of substances (such as ions, molecules, or cellular components) into, out of, or within cells.	Transport	VIT_00032861001	AQUAPORIN PIP1-5-RELATED	Down-regulated	2. T vs AB
Molecular Function	GO:0005215	transporter activity	Molecular function of proteins that facilitate the movement of ions, molecules, or complexes across biological membranes.	Transport	VIT_00032861001	AQUAPORIN PIP1-5-RELATED	Down-regulated	2. T vs AB
Molecular Function	GO:0005215	transporter activity	Molecular function of proteins that facilitate the movement of ions, molecules, or complexes across biological membranes.	Transport	VIT_00032861001	AQUAPORIN PIP1-5-RELATED	Up-regulated	3. AB symp. vs T symp.
Biological Process	GO:0006810	transport	Involving the directed movement of substances (such as ions, molecules, or cellular components) into, out of, or within cells.	Transport	VIT_00032861001	AQUAPORIN PIP1-5-RELATED	Up-regulated	3. AB symp. vs T symp.
Biological Process	GO:0006810	transport	Involving the directed movement of substances (such as ions, molecules, or cellular components) into, out of, or within cells.	Transport	VIT_00033677001	AQUAPORIN TIP1-1	Down-regulated	2. T vs AB
Molecular Function	GO:0005215	transporter activity	Molecular function of proteins that facilitate the movement of ions, molecules, or complexes across biological membranes.	Transport	VIT_00033677001	AQUAPORIN TIP1-1	Down-regulated	2. T vs AB
Molecular Function	GO:0005215	transporter activity	Molecular function of proteins that facilitate the movement of ions, molecules, or complexes across biological membranes.	Transport	VIT_00033677001	AQUAPORIN TIP1-2	Up-regulated	3. AB symp. vs T symp.
Biological Process	GO:0006810	transport	Involving the directed movement of substances (such as ions, molecules, or cellular components) into, out of, or within cells.	Transport	VIT_00033677001	AQUAPORIN TIP1-3	Up-regulated	3. AB symp. vs T symp.
Molecular Function	GO:0043565	sequence-specific DNA binding	Molecular function of proteins that can bind to DNA in a sequence-specific manner, meaning they recognize and interact with specific DNA sequences.	Regulation of gene expression	VIT_00033781001	HEAT STRESS TRANSCRIPTION FACTOR A-3	Down-regulated	3. AB symp. vs T symp.
Molecular Function	GO:0003700	sequence-specific DNA binding transcription factor activity	Molecular function of a protein that binds to DNA and regulates transcription, playing a crucial role in the control/regulation of gene expression.	Regulation of gene expression	VIT_00033781001	HEAT STRESS TRANSCRIPTION FACTOR A-3	Down-regulated	3. AB symp. vs T symp.
Biological Process	GO:0006508	proteolysis	Involving the breakdown of proteins into smaller peptides or amino acids through enzymatic cleavage, which is a fundamental process in primary metabolism for recycling and regulating cellular protein content.	Primary metabolism	VIT_00033940001	ASPARTYL PROTEASE FAMILY PROTEIN	Up-regulated	3. AB symp. vs T symp.
Biological Process	GO:0055085	transmembrane transport	Involving the movement of substances across cellular membranes.	Transport	VIT_00034211001	CATION/H(+) ANTIPORTER 20	Up-regulated	3. AB symp. vs T symp.
Molecular Function	GO:0005215	transporter activity	Molecular function of proteins that facilitate the movement of ions, molecules, or complexes across biological membranes.	Transport	VIT_00034224001	AP2 domain	Down-regulated	2. T vs AB
Biological Process	GO:0006810	transport	Involving the directed movement of substances (such as ions, molecules, or cellular components) into, out of, or within cells.	Transport	VIT_00034224001	AQUAPORIN NIP6-1	Down-regulated	2. T vs AB
Biological Process	GO:0006810	transport	Involving the directed movement of substances (such as ions, molecules, or cellular components) into, out of, or within cells.	Transport	VIT_00034237001	Metal transporter Nramp1	Down-regulated	2. T vs AB
Molecular Function	GO:0005215	transporter activity	Molecular function of proteins that facilitate the movement of ions, molecules, or complexes across biological membranes.	Transport	VIT_00034237001	Metal transporter Nramp1	Down-regulated	2. T vs AB
Molecular Function	GO:0003700	sequence-specific DNA binding transcription factor activity	Molecular function of a protein that binds to DNA and regulates transcription, playing a crucial role in the control/regulation of gene expression.	Regulation of gene expression	VIT_00034563001	AP2 domain	Down-regulated	3. AB symp. vs T symp.
Molecular Function	GO:0043565	sequence-specific DNA binding	Molecular function of proteins that can bind to DNA in a sequence-specific manner, meaning they recognize and interact with specific DNA sequences.	Regulation of gene expression	VIT_00034968001	WRKY TRANSCRIPTION FACTOR 48-RELATED	Down-regulated	3. AB symp. vs T symp.
Molecular Function	GO:0003700	sequence-specific DNA binding transcription factor activity	Molecular function of a protein that binds to DNA and regulates transcription, playing a crucial role in the control/regulation of gene expression.	Regulation of gene expression	VIT_00034968001	WRKY TRANSCRIPTION FACTOR 48-RELATED	Down-regulated	3. AB symp. vs T symp.
Molecular Function	GO:0003700	sequence-specific DNA binding transcription factor activity	Molecular function of a protein that binds to DNA and regulates transcription, playing a crucial role in the control/regulation of gene expression.	Regulation of gene expression	VIT_00035098001	EREBP-like factor	Down-regulated	3. AB symp. vs T symp.
Biological Process	GO:0006508	proteolysis	Involving the breakdown of proteins into smaller peptides or amino acids through enzymatic cleavage, which is a fundamental process in primary metabolism for recycling and regulating cellular protein content.	Primary metabolism	VIT_00036017001	ASPARTYL PROTEASE FAMILY PROTEIN	Up-regulated	3. AB symp. vs T symp.
Biological Process	GO:0055085	transmembrane transport	Involving the movement of substances across cellular membranes.	Transport	VIT_00036734001	ZINC/IRON TRANSPORTER	Up-regulated	3. AB symp. vs T symp.
Molecular Function	GO:0015297	antiporter activity	Molecular function of proteins that facilitate the exchange of ions or molecules across a membrane, with one substance moving in one direction while another moves in the opposite direction.	Transport	VIT_00036812001	MATE EFFLUX FAMILY PROTEIN	Down-regulated	2. T vs AB
Biological Process	GO:0006855	drug transmembrane transport	Involving the movement of drugs across cellular membranes.	Transport	VIT_00036812001	MATE EFFLUX FAMILY PROTEIN	Down-regulated	2. T vs AB
Molecular Function	GO:0015238	drug transmembrane transporter activity	Molecular function of proteins that facilitate the transport of drugs across a biological membrane.	Transport	VIT_00036812001	MATE EFFLUX FAMILY PROTEIN	Down-regulated	2. T vs AB
Biological Process	GO:0055085	transmembrane transport	Involving the movement of substances across cellular membranes.	Transport	VIT_00036812001	MATE EFFLUX FAMILY PROTEIN	Down-regulated	2. T vs AB
Biological Process	GO:0055085	transmembrane transport	Involving the movement of substances across cellular membranes.	Transport	VIT_00036812001	MATE EFFLUX FAMILY PROTEIN	Up-regulated	3. AB symp. vs T symp.
Molecular Function	GO:0030247	polysaccharide binding	Molecular function of proteins that can bind to polysaccharides, which are complex carbohydrates composed of multiple sugar units.	Transport	VIT_00037112001	WAK - Calcium-binding EGF domain (EGF_CA) // Protein tyrosine kinase (Pkinase_Tyr) // Wall-associated receptor kinase galacturonan-binding (GUB_WAK_bind)	Down-regulated	2. T vs AB
Biological Process	GO:0006810	transport	Involving the directed movement of substances (such as ions, molecules, or cellular components) into, out of, or within cells.	Transport	VIT_00037125001	PROTEIN NRT1/ PTR FAMILY 4.4	Down-regulated	2. T vs AB
Molecular Function	GO:0005215	transporter activity	Molecular function of proteins that facilitate the movement of ions, molecules, or complexes across biological membranes.	Transport	VIT_00037125001	PROTEIN NRT1/ PTR FAMILY 4.4	Down-regulated	2. T vs AB
Molecular Function	GO:0016758	transferase activity, transferring hexosyl groups	Molecular function of enzymes involved in the transfer of hexosyl groups, which are six-carbon sugar moieties.	Primary metabolism	VIT_00037410001	Anthocyanidin 3-O-glucosyltransferase / Uridine diphosphoglucose-anthocyanidin 3-O-glucosyltransferase // Flavonol 3-O-glucosyltransferase / UDP-glucose flavonol 3-O-glucosyltransferase	Down-regulated	3. AB symp. vs T symp.
Molecular Function	GO:0016758	transferase activity, transferring hexosyl groups	Molecular function of enzymes involved in the transfer of hexosyl groups, which are six-carbon sugar moieties.	Primary metabolism	VIT_00038203001	GLUCOSYL/GLUCURONOSYL TRANSFERASES	Down-regulated	3. AB symp. vs T symp.
Biological Process	GO:0006629	lipid metabolic process	Involving the metabolic pathways related to lipids, which are diverse molecules that include fats, phospholipids, and steroids. Lipids are fundamental components of cell membranes and play essential roles in energy storage and signaling.	Primary metabolism	VIT_00022149001	Ca2+-independent phospholipase A2	Up-regulated	6. T symp. vs T asymp.
Biological Process	GO:0006629	lipid metabolic process	Involving the metabolic pathways related to lipids, which are diverse molecules that include fats, phospholipids, and steroids. Lipids are fundamental components of cell membranes and play essential roles in energy storage and signaling.	Primary metabolism	VIT_00007452001	Ca2+-independent phospholipase A2	Up-regulated	4. AB asymp. vs T asymp.
Molecular Function	GO:0005215	transporter activity	Molecular function of proteins that facilitate the movement of ions, molecules, or complexes across biological membranes.	Transport	VIT_00016615001	AQUAPORIN TRANSPORTER	Up-regulated	4. AB asymp. vs T asymp.
Biological Process	GO:0006810	transport	Involving the directed movement of substances (such as ions, molecules, or cellular components) into, out of, or within cells.	Transport	VIT_00016615001	AQUAPORIN TRANSPORTER	Up-regulated	4. AB asymp. vs T asymp.
Molecular Function	GO:0005215	transporter activity	Molecular function of proteins that facilitate the movement of ions, molecules, or complexes across biological membranes.	Transport	VIT_00021274001	AQUAPORIN NIP1-1-RELATED	Up-regulated	4. AB asymp. vs T asymp.
Biological Process	GO:0006810	transport	Involving the directed movement of substances (such as ions, molecules, or cellular components) into, out of, or within cells.	Transport	VIT_00021274001	AQUAPORIN NIP1-1-RELATED	Up-regulated	4. AB asymp. vs T asymp.
Molecular Function	GO:0005215	transporter activity	Molecular function of proteins that facilitate the movement of ions, molecules, or complexes across biological membranes.	Transport	VIT_00025038001	AQUAPORIN TRANSPORTER	Up-regulated	4. AB asymp. vs T asymp.
Biological Process	GO:0006810	transport	Involving the directed movement of substances (such as ions, molecules, or cellular components) into, out of, or within cells.	Transport	VIT_00025038001	AQUAPORIN TRANSPORTER	Up-regulated	4. AB asymp. vs T asymp.
Molecular Function	GO:0005215	transporter activity	Molecular function of proteins that facilitate the movement of ions, molecules, or complexes across biological membranes.	Transport	VIT_00025188001	AQUAPORIN PIP2-4-RELATED	Up-regulated	4. AB asymp. vs T asymp.
Biological Process	GO:0006810	transport	Involving the directed movement of substances (such as ions, molecules, or cellular components) into, out of, or within cells.	Transport	VIT_00025188001	AQUAPORIN PIP2-4-RELATED	Up-regulated	4. AB asymp. vs T asymp.
Molecular Function	GO:0005215	transporter activity	Molecular function of proteins that facilitate the movement of ions, molecules, or complexes across biological membranes.	Transport	VIT_00025681001	AQUAPORIN PIP1-1-RELATED	Up-regulated	4. AB asymp. vs T asymp.
Molecular Function	GO:0004435	phosphatidylinositol phospholipase C activity	Molecular function of enzymes that catalyze the hydrolysis of phosphatidylinositol, producing inositol trisphosphate and diacylglycerol. This process is involved in intracellular signaling pathways.	Intracellular signaling pathways	VIT_00024734001	Phosphatidylinositol phospholipase C, delta (PLCD)	Up-regulated	4. AB asymp. vs T asymp.
Molecular Function	GO:0004435	phosphatidylinositol phospholipase C activity	Molecular function of enzymes that catalyze the hydrolysis of phosphatidylinositol, producing inositol trisphosphate and diacylglycerol. This process is involved in intracellular signaling pathways.	Intracellular signaling pathways	VIT_00024733001	Phosphatidylinositol phospholipase C, delta (PLCD)	Up-regulated	4. AB asymp. vs T asymp.
Molecular Function	GO:0004435	phosphatidylinositol phospholipase C activity	Molecular function of enzymes that catalyze the hydrolysis of phosphatidylinositol, producing inositol trisphosphate and diacylglycerol. This process is involved in intracellular signaling pathways.	Intracellular signaling pathways	VIT_00024732001	Phosphoinositide phospholipase C 1-related	Up-regulated	4. AB asymp. vs T asymp.
Molecular Function	GO:0004553	hydrolase activity, hydrolyzing O-glycosyl compounds	Molecular function of enzymes that catalyze the hydrolysis of O-glycosyl compounds. These enzymes are involved in breaking down glycosidic bonds within molecules.	Primary metabolism	VIT_00037210001	ENDOGLUCANASE 3-RELATED	Up-regulated	4. AB asymp. vs T asymp.
Molecular Function	GO:0004553	hydrolase activity, hydrolyzing O-glycosyl compounds	Molecular function of enzymes that catalyze the hydrolysis of O-glycosyl compounds. These enzymes are involved in breaking down glycosidic bonds within molecules.	Primary metabolism	VIT_00033542001	BETA-1,3-GLUCANASE 1-RELATED	Up-regulated	4. AB asymp. vs T asymp.
Molecular Function	GO:0004553	hydrolase activity, hydrolyzing O-glycosyl compounds	Molecular function of enzymes that catalyze the hydrolysis of O-glycosyl compounds. These enzymes are involved in breaking down glycosidic bonds within molecules.	Primary metabolism	VIT_00031698001	BETA-1,3-GLUCANASE-RELATED	Up-regulated	4. AB asymp. vs T asymp.
Molecular Function	GO:0004553	hydrolase activity, hydrolyzing O-glycosyl compounds	Molecular function of enzymes that catalyze the hydrolysis of O-glycosyl compounds. These enzymes are involved in breaking down glycosidic bonds within molecules.	Primary metabolism	VIT_00031317001	CARBOHYDRATE-BINDING X8 DOMAIN-CONTAINING PROTEIN	Up-regulated	4. AB asymp. vs T asymp.
Molecular Function	GO:0004553	hydrolase activity, hydrolyzing O-glycosyl compounds	Molecular function of enzymes that catalyze the hydrolysis of O-glycosyl compounds. These enzymes are involved in breaking down glycosidic bonds within molecules.	Primary metabolism	VIT_00030503001	O-GLYCOSYL HYDROLASES FAMILY 17 PROTEIN	Up-regulated	4. AB asymp. vs T asymp.
Molecular Function	GO:0004553	hydrolase activity, hydrolyzing O-glycosyl compounds	Molecular function of enzymes that catalyze the hydrolysis of O-glycosyl compounds. These enzymes are involved in breaking down glycosidic bonds within molecules.	Primary metabolism	VIT_00030165001	MANNAN ENDO-1,4-BETA-MANNOSIDASE 6	Up-regulated	4. AB asymp. vs T asymp.
Molecular Function	GO:0004553	hydrolase activity, hydrolyzing O-glycosyl compounds	Molecular function of enzymes that catalyze the hydrolysis of O-glycosyl compounds. These enzymes are involved in breaking down glycosidic bonds within molecules.	Primary metabolism	VIT_00029801001	Glycosyl hydrolase family 3 C-terminal domain (Glyco_hydro_3_C) // Fibronectin type III-like domain (Fn3-like)	Up-regulated	4. AB asymp. vs T asymp.
Molecular Function	GO:0004553	hydrolase activity, hydrolyzing O-glycosyl compounds	Molecular function of enzymes that catalyze the hydrolysis of O-glycosyl compounds. These enzymes are involved in breaking down glycosidic bonds within molecules.	Primary metabolism	VIT_00029175001	Xyloglucan:xyloglucosyl transferase / Xyloglucan endotransglycosylase	Up-regulated	4. AB asymp. vs T asymp.
Molecular Function	GO:0004553	hydrolase activity, hydrolyzing O-glycosyl compounds	Molecular function of enzymes that catalyze the hydrolysis of O-glycosyl compounds. These enzymes are involved in breaking down glycosidic bonds within molecules.	Primary metabolism	VIT_00029174001	Xyloglucan:xyloglucosyl transferase TCH4	Up-regulated	4. AB asymp. vs T asymp.
Molecular Function	GO:0004553	hydrolase activity, hydrolyzing O-glycosyl compounds	Molecular function of enzymes that catalyze the hydrolysis of O-glycosyl compounds. These enzymes are involved in breaking down glycosidic bonds within molecules.	Primary metabolism	VIT_00029173001	Xyloglucan:xyloglucosyl transferase / Xyloglucan endotransglycosylase	Up-regulated	4. AB asymp. vs T asymp.
Molecular Function	GO:0004553	hydrolase activity, hydrolyzing O-glycosyl compounds	Molecular function of enzymes that catalyze the hydrolysis of O-glycosyl compounds. These enzymes are involved in breaking down glycosidic bonds within molecules.	Primary metabolism	VIT_00029166001	Xyloglucan-specific endo-beta-1,4-glucanase / Xyloglucanendohydrolase	Up-regulated	4. AB asymp. vs T asymp.
Molecular Function	GO:0004553	hydrolase activity, hydrolyzing O-glycosyl compounds	Molecular function of enzymes that catalyze the hydrolysis of O-glycosyl compounds. These enzymes are involved in breaking down glycosidic bonds within molecules.	Primary metabolism	VIT_00029163001	Xyloglucan:xyloglucosyl transferase / Xyloglucan endotransglycosylase	Up-regulated	4. AB asymp. vs T asymp.
Biological Process	GO:0006012	galactose metabolic process	Involving the metabolic pathways related to galactose, a monosaccharide.	Primary metabolism	VIT_00034938001	GOLS - Inositol 3-alpha-galactosyltransferase / galactinol synthase	Up-regulated	6. T symp. vs T asymp.
Molecular Function	GO:0047216	inositol 3-alpha-galactosyltransferase activity	Molecular function of proteins that exhibit inositol 3-alpha-galactosyltransferase activity. This term describes the enzymatic activity involved in the transfer of a galactosyl group to inositol.	Primary metabolism	VIT_00034938001	Inositol 3-alpha-galactosyltransferase	Up-regulated	6. T symp. vs T asymp.
Molecular Function	GO:0004553	hydrolase activity, hydrolyzing O-glycosyl compounds	Molecular function of enzymes that catalyze the hydrolysis of O-glycosyl compounds. These enzymes are involved in breaking down glycosidic bonds within molecules.	Primary metabolism	VIT_00014995001	O-GLYCOSYL HYDROLASES FAMILY 17 PROTEIN	Up-regulated	4. AB asymp. vs T asymp.
Molecular Function	GO:0004553	hydrolase activity, hydrolyzing O-glycosyl compounds	Molecular function of enzymes that catalyze the hydrolysis of O-glycosyl compounds. These enzymes are involved in breaking down glycosidic bonds within molecules.	Primary metabolism	VIT_00013347001	Beta-D-xylosidase 3-related	Up-regulated	4. AB asymp. vs T asymp.
Molecular Function	GO:0004553	hydrolase activity, hydrolyzing O-glycosyl compounds	Molecular function of enzymes that catalyze the hydrolysis of O-glycosyl compounds. These enzymes are involved in breaking down glycosidic bonds within molecules.	Primary metabolism	VIT_00013328001	Beta-D-xylosidase 4 (XYL4)	Up-regulated	4. AB asymp. vs T asymp.
Molecular Function	GO:0004553	hydrolase activity, hydrolyzing O-glycosyl compounds	Molecular function of enzymes that catalyze the hydrolysis of O-glycosyl compounds. These enzymes are involved in breaking down glycosidic bonds within molecules.	Primary metabolism	VIT_00011904001	Alpha-D-xyloside xylohydrolase / Alpha-xylosidase	Up-regulated	4. AB asymp. vs T asymp.
Molecular Function	GO:0004553	hydrolase activity, hydrolyzing O-glycosyl compounds	Molecular function of enzymes that catalyze the hydrolysis of O-glycosyl compounds. These enzymes are involved in breaking down glycosidic bonds within molecules.	Primary metabolism	VIT_00009881001	ENDOGLUCANASE 10-RELATED	Up-regulated	4. AB asymp. vs T asymp.
Molecular Function	GO:0004553	hydrolase activity, hydrolyzing O-glycosyl compounds	Molecular function of enzymes that catalyze the hydrolysis of O-glycosyl compounds. These enzymes are involved in breaking down glycosidic bonds within molecules.	Primary metabolism	VIT_00009700001	GLUCAN ENDO-1,3-BETA-GLUCOSIDASE 7-RELATED	Up-regulated	4. AB asymp. vs T asymp.
Molecular Function	GO:0004553	hydrolase activity, hydrolyzing O-glycosyl compounds	Molecular function of enzymes that catalyze the hydrolysis of O-glycosyl compounds. These enzymes are involved in breaking down glycosidic bonds within molecules.	Primary metabolism	VIT_00009003001	BETA-D-XYLOSIDASE 7-RELATED	Up-regulated	4. AB asymp. vs T asymp.
Molecular Function	GO:0004553	hydrolase activity, hydrolyzing O-glycosyl compounds	Molecular function of enzymes that catalyze the hydrolysis of O-glycosyl compounds. These enzymes are involved in breaking down glycosidic bonds within molecules.	Primary metabolism	VIT_00001124001	XYLOGLUCAN ENDOTRANSGLUCOSYLASE/HYDROLASE PROTEIN 4-RELATED	Up-regulated	4. AB asymp. vs T asymp.
Molecular Function	GO:0005215	transporter activity	Molecular function of proteins that facilitate the movement of ions, molecules, or complexes across biological membranes.	Transport	VIT_00034237001	Metal transporter Nramp2	Up-regulated	4. AB asymp. vs T asymp.
Biological Process	GO:0006810	transport	Involving the directed movement of substances (such as ions, molecules, or cellular components) into, out of, or within cells.	Transport	VIT_00025681001	AQUAPORIN PIP1-1-RELATED	Up-regulated	4. AB asymp. vs T asymp.
Molecular Function	GO:0005215	transporter activity	Molecular function of proteins that facilitate the movement of ions, molecules, or complexes across biological membranes.	Transport	VIT_00026064001	OLIGOPEPTIDE TRANSPORTER-RELATED	Up-regulated	4. AB asymp. vs T asymp.
Molecular Function	GO:0005215	transporter activity	Molecular function of proteins that facilitate the movement of ions, molecules, or complexes across biological membranes.	Transport	VIT_00025106001	PROTEIN NRT1/ PTR FAMILY 2.1-RELATED	Up-regulated	4. AB asymp. vs T asymp.
Molecular Function	GO:0005215	transporter activity	Molecular function of proteins that facilitate the movement of ions, molecules, or complexes across biological membranes.	Transport	VIT_00032861001	AQUAPORIN PIP1-5-RELATED	Up-regulated	4. AB asymp. vs T asymp.
Molecular Function	GO:0005215	transporter activity	Molecular function of proteins that facilitate the movement of ions, molecules, or complexes across biological membranes.	Transport	VIT_00021237001	XANTHINE-URACIL / VITAMIN C PERMEASE FAMILY MEMBER	Up-regulated	4. AB asymp. vs T asymp.
Biological Process	GO:0006810	transport	Involving the directed movement of substances (such as ions, molecules, or cellular components) into, out of, or within cells.	Transport	VIT_00032861001	AQUAPORIN PIP1-5-RELATED	Up-regulated	4. AB asymp. vs T asymp.
Molecular Function	GO:0005215	transporter activity	Molecular function of proteins that facilitate the movement of ions, molecules, or complexes across biological membranes.	Transport	VIT_00008064001	PROTEIN NRT1/ PTR FAMILY 4.10	Up-regulated	4. AB asymp. vs T asymp.
Molecular Function	GO:0005507	copper ion binding	Molecular function of proteins that bind specifically to copper ions.	Primary metabolism	VIT_00034817001	Protein tyrosine kinase (Pkinase_Tyr) // gag-polypeptide of LTR copia-type (UBN2_3) // Multicopper oxidase (Cu-oxidase)	Up-regulated	4. AB asymp. vs T asymp.
Molecular Function	GO:0005507	copper ion binding	Molecular function of proteins that bind specifically to copper ions.	Primary metabolism	VIT_00034146001	LACCASE-17	Up-regulated	4. AB asymp. vs T asymp.
Molecular Function	GO:0005507	copper ion binding	Molecular function of proteins that bind specifically to copper ions.	Primary metabolism	VIT_00034140001	LACCASE-2	Up-regulated	4. AB asymp. vs T asymp.
Molecular Function	GO:0005507	copper ion binding	Molecular function of proteins that bind specifically to copper ions.	Primary metabolism	VIT_00034138001	LACCASE-2	Up-regulated	4. AB asymp. vs T asymp.
Molecular Function	GO:0005507	copper ion binding	Molecular function of proteins that bind specifically to copper ions.	Primary metabolism	VIT_00034003001	LACCASE-16	Up-regulated	4. AB asymp. vs T asymp.
Molecular Function	GO:0005507	copper ion binding	Molecular function of proteins that bind specifically to copper ions.	Primary metabolism	VIT_00032744001	LACCASE-12-RELATED	Up-regulated	4. AB asymp. vs T asymp.
Molecular Function	GO:0005507	copper ion binding	Molecular function of proteins that bind specifically to copper ions.	Primary metabolism	VIT_00025077001	MULTI-COPPER OXIDASE	Up-regulated	4. AB asymp. vs T asymp.
Molecular Function	GO:0005507	copper ion binding	Molecular function of proteins that bind specifically to copper ions.	Primary metabolism	VIT_00025046001	MULTI-COPPER OXIDASE	Up-regulated	4. AB asymp. vs T asymp.
Molecular Function	GO:0005507	copper ion binding	Molecular function of proteins that bind specifically to copper ions.	Primary metabolism	VIT_00016490001	LACCASE-17	Up-regulated	4. AB asymp. vs T asymp.
Molecular Function	GO:0005507	copper ion binding	Molecular function of proteins that bind specifically to copper ions.	Primary metabolism	VIT_00016372001	LACCASE-16	Up-regulated	4. AB asymp. vs T asymp.
Molecular Function	GO:0005507	copper ion binding	Molecular function of proteins that bind specifically to copper ions.	Primary metabolism	VIT_00008707001	MULTI-COPPER OXIDASE TYPE I FAMILY PROTEIN-RELATED	Up-regulated	4. AB asymp. vs T asymp.
Molecular Function	GO:0005507	copper ion binding	Molecular function of proteins that bind specifically to copper ions.	Primary metabolism	VIT_00001270001	MONOCOPPER OXIDASE-LIKE PROTEIN SKU5	Up-regulated	4. AB asymp. vs T asymp.
Molecular Function	GO:0005507	copper ion binding	Molecular function of proteins that bind specifically to copper ions.	Primary metabolism	VIT_00001223001	Multicopper oxidase (Cu-oxidase)	Up-regulated	4. AB asymp. vs T asymp.
Molecular Function	GO:0008017	microtubule binding	Molecular function of proteins that can bind to microtubules, which are structural components of the cytoskeleton.	Cellular process	VIT_00037728001	PROTEIN REGULATOR OF CYTOKINESIS 1 PRC1-RELATED	Up-regulated	4. AB asymp. vs T asymp.
Molecular Function	GO:0008017	microtubule binding	Molecular function of proteins that can bind to microtubules, which are structural components of the cytoskeleton.	Cellular process	VIT_00034173001	Kinesin family member 22 (KIF22)	Up-regulated	4. AB asymp. vs T asymp.
Molecular Function	GO:0008017	microtubule binding	Molecular function of proteins that can bind to microtubules, which are structural components of the cytoskeleton.	Cellular process	VIT_00033871001	KINESIN-RELATED PROTEIN-RELATED 125 KDA	Up-regulated	4. AB asymp. vs T asymp.
Molecular Function	GO:0008017	microtubule binding	Molecular function of proteins that can bind to microtubules, which are structural components of the cytoskeleton.	Cellular process	VIT_00028062001	CALPONIN HOMOLOGY AND KINESIN MOTOR DOMAIN-CONTAINING PROTEIN-RELATED	Up-regulated	4. AB asymp. vs T asymp.
Molecular Function	GO:0008017	microtubule binding	Molecular function of proteins that can bind to microtubules, which are structural components of the cytoskeleton.	Cellular process	VIT_00025512001	KINESIN MOTOR PROTEIN-RELATED	Up-regulated	4. AB asymp. vs T asymp.
Molecular Function	GO:0008017	microtubule binding	Molecular function of proteins that can bind to microtubules, which are structural components of the cytoskeleton.	Cellular process	VIT_00018512001	MICROTUBULE-ASSOCIATED PROTEIN 3-RELATED 65-KDA	Up-regulated	4. AB asymp. vs T asymp.
Molecular Function	GO:0008017	microtubule binding	Molecular function of proteins that can bind to microtubules, which are structural components of the cytoskeleton.	Cellular process	VIT_00014585001	KINESIN-2-RELATED	Up-regulated	4. AB asymp. vs T asymp.
Molecular Function	GO:0008017	microtubule binding	Molecular function of proteins that can bind to microtubules, which are structural components of the cytoskeleton.	Cellular process	VIT_00009305001	KINESIN-LIKE PROTEIN	Up-regulated	4. AB asymp. vs T asymp.
Molecular Function	GO:0008017	microtubule binding	Molecular function of proteins that can bind to microtubules, which are structural components of the cytoskeleton.	Cellular process	VIT_00003492001	MICROTUBULE-ASSOCIATED PROTEIN 70-5	Up-regulated	4. AB asymp. vs T asymp.
Molecular Function	GO:0008017	microtubule binding	Molecular function of proteins that can bind to microtubules, which are structural components of the cytoskeleton.	Cellular process	VIT_00000223001	MAPRE - Microtubule-associated protein, RP/EB family	Up-regulated	4. AB asymp. vs T asymp.
Molecular Function	GO:0016157	sucrose synthase activity	Molecular function of proteins that catalyze the synthesis of sucrose, a disaccharide, from its precursor molecules.	Primary metabolism	VIT_00037186001	SUCROSE-PHOSPHATE SYNTHASE 4-RELATED	Up-regulated	4. AB asymp. vs T asymp.
Molecular Function	GO:0016157	sucrose synthase activity	Molecular function of proteins that catalyze the synthesis of sucrose, a disaccharide, from its precursor molecules.	Primary metabolism	VIT_00035210001	SUCROSE SYNTHASE 5	Up-regulated	4. AB asymp. vs T asymp.
Molecular Function	GO:0016157	sucrose synthase activity	Molecular function of proteins that catalyze the synthesis of sucrose, a disaccharide, from its precursor molecules.	Primary metabolism	VIT_00029388001	SUCROSE SYNTHASE 6	Up-regulated	4. AB asymp. vs T asymp.
Molecular Function	GO:0016762	xyloglucan:xyloglucosyl transferase activity	Molecular function of enzymes that catalyze the transfer of xyloglucosyl groups within the xyloglucan molecule.	Primary metabolism	VIT_00029175001	Xyloglucan:xyloglucosyl transferase / Xyloglucan endotransglycosylase	Up-regulated	4. AB asymp. vs T asymp.
Molecular Function	GO:0016762	xyloglucan:xyloglucosyl transferase activity	Molecular function of enzymes that catalyze the transfer of xyloglucosyl groups within the xyloglucan molecule.	Primary metabolism	VIT_00029173001	Xyloglucan:xyloglucosyl transferase / Xyloglucan endotransglycosylase	Up-regulated	4. AB asymp. vs T asymp.
Molecular Function	GO:0016762	xyloglucan:xyloglucosyl transferase activity	Molecular function of enzymes that catalyze the transfer of xyloglucosyl groups within the xyloglucan molecule.	Primary metabolism	VIT_00029166001	Xyloglucan-specific endo-beta-1,4-glucanase / Xyloglucanendohydrolase	Up-regulated	4. AB asymp. vs T asymp.
Molecular Function	GO:0016762	xyloglucan:xyloglucosyl transferase activity	Molecular function of enzymes that catalyze the transfer of xyloglucosyl groups within the xyloglucan molecule.	Primary metabolism	VIT_00029163001	Xyloglucan:xyloglucosyl transferase / Xyloglucan endotransglycosylase	Up-regulated	4. AB asymp. vs T asymp.
Molecular Function	GO:0016762	xyloglucan:xyloglucosyl transferase activity	Molecular function of enzymes that catalyze the transfer of xyloglucosyl groups within the xyloglucan molecule.	Primary metabolism	VIT_00001124001	XYLOGLUCAN ENDOTRANSGLUCOSYLASE/HYDROLASE PROTEIN 4-RELATED	Up-regulated	4. AB asymp. vs T asymp.
Molecular Function	GO:0030247	polysaccharide binding	Molecular function of proteins that can bind to polysaccharides, which are complex carbohydrates composed of multiple sugar units.	Transport	VIT_00037112001	WAK - Calcium-binding EGF domain (EGF_CA) // Protein tyrosine kinase (Pkinase_Tyr) // Wall-associated receptor kinase galacturonan-binding (GUB_WAK_bind)	Up-regulated	4. AB asymp. vs T asymp.
Molecular Function	GO:0030247	polysaccharide binding	Molecular function of proteins that can bind to polysaccharides, which are complex carbohydrates composed of multiple sugar units.	Transport	VIT_00021671001	WAK - Protein kinase domain (Pkinase) // Calcium-binding EGF domain (EGF_CA) // Protein tyrosine kinase (Pkinase_Tyr) // Wall-associated receptor kinase galacturonan-binding (GUB_WAK_bind)	Up-regulated	4. AB asymp. vs T asymp.
Molecular Function	GO:0030247	polysaccharide binding	Molecular function of proteins that can bind to polysaccharides, which are complex carbohydrates composed of multiple sugar units.	Transport	VIT_00020110001	WAK - Wall-associated receptor kinase // Wall-associated receptor kinase galacturonan-binding (GUB_WAK_bind)	Up-regulated	4. AB asymp. vs T asymp.
Molecular Function	GO:0030247	polysaccharide binding	Molecular function of proteins that can bind to polysaccharides, which are complex carbohydrates composed of multiple sugar units.	Transport	VIT_00017668001	WAK - Wall-associated receptor kinase galacturonan-binding (GUB_WAK_bind) // Wall-associated receptor kinase C-terminal (WAK_assoc)	Up-regulated	4. AB asymp. vs T asymp.
Molecular Function	GO:0030247	polysaccharide binding	Molecular function of proteins that can bind to polysaccharides, which are complex carbohydrates composed of multiple sugar units.	Transport	VIT_00012680001	F12F1.23 PROTEIN	Up-regulated	4. AB asymp. vs T asymp.
Molecular Function	GO:0030247	polysaccharide binding	Molecular function of proteins that can bind to polysaccharides, which are complex carbohydrates composed of multiple sugar units.	Transport	VIT_00008777001	WAK - Calcium-binding EGF domain (EGF_CA) // Wall-associated receptor kinase galacturonan-binding (GUB_WAK_bind)	Up-regulated	4. AB asymp. vs T asymp.
Molecular Function	GO:0030247	polysaccharide binding	Molecular function of proteins that can bind to polysaccharides, which are complex carbohydrates composed of multiple sugar units.	Transport	VIT_00006040001	WAK - Wall-associated receptor kinase galacturonan-binding (GUB_WAK_bind)	Up-regulated	4. AB asymp. vs T asymp.
Molecular Function	GO:0043531	ADP binding	Molecular function of proteins that specifically bind to ADP (adenosine diphosphate).	Transport	VIT_00012165001	Disease resistance protein RPM1 (RPM1, RPS3)	Down-regulated	4. AB asymp. vs T asymp.
Molecular Function	GO:0043531	ADP binding	Molecular function of proteins that specifically bind to ADP (adenosine diphosphate).	Transport	VIT_00026003001	LRR Leucine Rich Repeat // NB-ARC domain (NB-ARC) // TIR domain (TIR)	Down-regulated	4. AB asymp. vs T asymp.
Molecular Function	GO:0043531	ADP binding	Molecular function of proteins that specifically bind to ADP (adenosine diphosphate).	Transport	VIT_00025968001	LRR Leucine Rich Repeat // NB-ARC domain (NB-ARC) // TIR domain (TIR)	Down-regulated	4. AB asymp. vs T asymp.
Molecular Function	GO:0043531	ADP binding	Molecular function of proteins that specifically bind to ADP (adenosine diphosphate).	Transport	VIT_00023557001	NB-ARC domain (NB-ARC) // Ribosomal protein S18 (Ribosomal_S18)	Down-regulated	4. AB asymp. vs T asymp.
Molecular Function	GO:0043531	ADP binding	Molecular function of proteins that specifically bind to ADP (adenosine diphosphate).	Transport	VIT_00012169001	Disease resistance protein RPM1 (RPM1, RPS3)	Down-regulated	4. AB asymp. vs T asymp.
Molecular Function	GO:0043531	ADP binding	Molecular function of proteins that specifically bind to ADP (adenosine diphosphate).	Transport	VIT_00014125001	LRR - LEUCINE-RICH REPEAT-CONTAINING PROTEIN	Down-regulated	4. AB asymp. vs T asymp.
Molecular Function	GO:0043531	ADP binding	Molecular function of proteins that specifically bind to ADP (adenosine diphosphate).	Transport	VIT_00014124001	LRR - LEUCINE-RICH REPEAT-CONTAINING PROTEIN	Down-regulated	4. AB asymp. vs T asymp.
Molecular Function	GO:0043531	ADP binding	Molecular function of proteins that specifically bind to ADP (adenosine diphosphate).	Transport	VIT_00013508001	LRR - LEUCINE-RICH REPEAT-CONTAINING PROTEIN	Down-regulated	4. AB asymp. vs T asymp.
Molecular Function	GO:0043531	ADP binding	Molecular function of proteins that specifically bind to ADP (adenosine diphosphate).	Transport	VIT_00017143001	Disease resistance protein RPS2 (RPS2)	Down-regulated	4. AB asymp. vs T asymp.
Molecular Function	GO:0043531	ADP binding	Molecular function of proteins that specifically bind to ADP (adenosine diphosphate).	Transport	VIT_00012167001	LRR - LEUCINE-RICH REPEAT-CONTAINING PROTEIN	Down-regulated	4. AB asymp. vs T asymp.
Molecular Function	GO:0043531	ADP binding	Molecular function of proteins that specifically bind to ADP (adenosine diphosphate).	Transport	VIT_00034812001	Disease resistance protein-related	Down-regulated	4. AB asymp. vs T asymp.
Molecular Function	GO:0043531	ADP binding	Molecular function of proteins that specifically bind to ADP (adenosine diphosphate).	Transport	VIT_00010834001	LRR - LEUCINE-RICH REPEAT-CONTAINING PROTEIN	Down-regulated	4. AB asymp. vs T asymp.
Molecular Function	GO:0043531	ADP binding	Molecular function of proteins that specifically bind to ADP (adenosine diphosphate).	Transport	VIT_00001491001	NB-ARC domain (NB-ARC) // TIR domain (TIR_2)	Down-regulated	4. AB asymp. vs T asymp.
Molecular Function	GO:0043531	ADP binding	Molecular function of proteins that specifically bind to ADP (adenosine diphosphate).	Transport	VIT_00001453001	LRR - LEUCINE-RICH REPEAT-CONTAINING PROTEIN	Down-regulated	4. AB asymp. vs T asymp.
Molecular Function	GO:0043531	ADP binding	Molecular function of proteins that specifically bind to ADP (adenosine diphosphate).	Transport	VIT_00001444001	SLX1 - structure-specific endonuclease subunit	Down-regulated	4. AB asymp. vs T asymp.
Cellular Process	GO:0005618	cell wall	The cell wall is a structural component of cells, providing support and protection, which is integral to various cellular processes, particularly those related to cell structure and integrity.	Cellular Process	VIT_00031667001	PECTINESTERASE/PECTINESTERASE INHIBITOR 16-RELATED	Up-regulated	4. AB asymp. vs T asymp.
Cellular Process	GO:0005618	cell wall	The cell wall is a structural component of cells, providing support and protection, which is integral to various cellular processes, particularly those related to cell structure and integrity.	Cellular Process	VIT_00023135001	Pectin methylesterase PME1 / CHLORIDE CHANNEL	Up-regulated	4. AB asymp. vs T asymp.
Cellular Process	GO:0005618	cell wall	The cell wall is a structural component of cells, providing support and protection, which is integral to various cellular processes, particularly those related to cell structure and integrity.	Cellular Process	VIT_00012639001	PECTINESTERASE-RELATED PROTEIN	Up-regulated	4. AB asymp. vs T asymp.
Cellular Process	GO:0005618	cell wall	The cell wall is a structural component of cells, providing support and protection, which is integral to various cellular processes, particularly those related to cell structure and integrity.	Cellular Process	VIT_00001327001	PECTINESTERASE 68-RELATED	Up-regulated	4. AB asymp. vs T asymp.
Cellular Process	GO:0005618	cell wall	The cell wall is a structural component of cells, providing support and protection, which is integral to various cellular processes, particularly those related to cell structure and integrity.	Cellular Process	VIT_00029175001	Xyloglucan:xyloglucosyl transferase / Xyloglucan endotransglycosylase	Up-regulated	4. AB asymp. vs T asymp.
Cellular Process	GO:0005618	cell wall	The cell wall is a structural component of cells, providing support and protection, which is integral to various cellular processes, particularly those related to cell structure and integrity.	Cellular Process	VIT_00029173001	Xyloglucan:xyloglucosyl transferase / Xyloglucan endotransglycosylase	Up-regulated	4. AB asymp. vs T asymp.
Cellular Process	GO:0005618	cell wall	The cell wall is a structural component of cells, providing support and protection, which is integral to various cellular processes, particularly those related to cell structure and integrity.	Cellular Process	VIT_00029166001	Xyloglucan-specific endo-beta-1,4-glucanase / Xyloglucanendohydrolase	Up-regulated	4. AB asymp. vs T asymp.
Cellular Process	GO:0005618	cell wall	The cell wall is a structural component of cells, providing support and protection, which is integral to various cellular processes, particularly those related to cell structure and integrity.	Cellular Process	VIT_00029163001	Xyloglucan:xyloglucosyl transferase / Xyloglucan endotransglycosylase	Up-regulated	4. AB asymp. vs T asymp.
Cellular Process	GO:0005618	cell wall	The cell wall is a structural component of cells, providing support and protection, which is integral to various cellular processes, particularly those related to cell structure and integrity.	Cellular Process	VIT_00001124001	XYLOGLUCAN ENDOTRANSGLUCOSYLASE/HYDROLASE PROTEIN 4-RELATED	Up-regulated	4. AB asymp. vs T asymp.
Cellular Process	GO:0005819	spindle	Involved in the process of cell division, specifically in segregating chromosomes during mitosis and meiosis.	Cellular Process	VIT_00026315001	TARGETING PROTEIN FOR XKLP2	Up-regulated	4. AB asymp. vs T asymp.
Cellular Process	GO:0005819	spindle	Involved in the process of cell division, specifically in segregating chromosomes during mitosis and meiosis.	Cellular Process	VIT_00026314001	TARGETING PROTEIN FOR XKLP2 / microtubule-destabilizing protein 60	Up-regulated	4. AB asymp. vs T asymp.
Cellular Process	GO:0005819	spindle	Involved in the process of cell division, specifically in segregating chromosomes during mitosis and meiosis.	Cellular Process	VIT_00020580001	Targeting protein for Xklp2 (TPX2)	Up-regulated	4. AB asymp. vs T asymp.
Cellular Process	GO:0005874	microtubule	Microtubules are essential components of the cytoskeleton and play a central role in various cellular processes, including intracellular transport, cell division, and maintaining cell shape.	Cellular Process	VIT_00028941001	TUBB - tubulin beta	Up-regulated	4. AB asymp. vs T asymp.
Cellular Process	GO:0005874	microtubule	Microtubules are essential components of the cytoskeleton and play a central role in various cellular processes, including intracellular transport, cell division, and maintaining cell shape.	Cellular Process	VIT_00026315001	TARGETING PROTEIN FOR XKLP2	Up-regulated	4. AB asymp. vs T asymp.
Cellular Process	GO:0005874	microtubule	Microtubules are essential components of the cytoskeleton and play a central role in various cellular processes, including intracellular transport, cell division, and maintaining cell shape.	Cellular Process	VIT_00026314001	TARGETING PROTEIN FOR XKLP2 / microtubule-destabilizing protein 60	Up-regulated	4. AB asymp. vs T asymp.
Cellular Process	GO:0005874	microtubule	Microtubules are essential components of the cytoskeleton and play a central role in various cellular processes, including intracellular transport, cell division, and maintaining cell shape.	Cellular Process	VIT_00025777001	TUBULIN	Up-regulated	4. AB asymp. vs T asymp.
Cellular Process	GO:0005874	microtubule	Microtubules are essential components of the cytoskeleton and play a central role in various cellular processes, including intracellular transport, cell division, and maintaining cell shape.	Cellular Process	VIT_00020580001	Targeting protein for Xklp2 (TPX2)	Up-regulated	4. AB asymp. vs T asymp.
Cellular Process	GO:0005874	microtubule	Microtubules are essential components of the cytoskeleton and play a central role in various cellular processes, including intracellular transport, cell division, and maintaining cell shape.	Cellular Process	VIT_00019775001	Purine-nucleoside phosphorylase / PNPase	Up-regulated	4. AB asymp. vs T asymp.
Cellular Process	GO:0005874	microtubule	Microtubules are essential components of the cytoskeleton and play a central role in various cellular processes, including intracellular transport, cell division, and maintaining cell shape.	Cellular Process	VIT_00019774001	TUBB - tubulin beta	Up-regulated	4. AB asymp. vs T asymp.
Cellular Process	GO:0005874	microtubule	Microtubules are essential components of the cytoskeleton and play a central role in various cellular processes, including intracellular transport, cell division, and maintaining cell shape.	Cellular Process	VIT_00011382001	TUBULIN ALPHA-2 CHAIN-RELATED	Up-regulated	4. AB asymp. vs T asymp.
Cellular Process	GO:0005874	microtubule	Microtubules are essential components of the cytoskeleton and play a central role in various cellular processes, including intracellular transport, cell division, and maintaining cell shape.	Cellular Process	VIT_00009258001	TUBA - tubulin alpha	Up-regulated	4. AB asymp. vs T asymp.
Cellular Process	GO:0005874	microtubule	Microtubules are essential components of the cytoskeleton and play a central role in various cellular processes, including intracellular transport, cell division, and maintaining cell shape.	Cellular Process	VIT_00006470001	Cyanohydrin beta-glucosyltransferase / Uridine diphosphoglucose:aldehyde cyanohydrin beta-glucosyltransferase (1 of 6)	Up-regulated	4. AB asymp. vs T asymp.
Cellular Process	GO:0005874	microtubule	Microtubules are essential components of the cytoskeleton and play a central role in various cellular processes, including intracellular transport, cell division, and maintaining cell shape.	Cellular Process	VIT_00004414001	TUBULIN ALPHA-1 CHAIN-RELATED	Up-regulated	4. AB asymp. vs T asymp.
Cellular Process	GO:0048046	apoplast	The apoplast is the extracellular space outside the plasma membrane in plant cells, and its functions include roles in nutrient transport, defense responses, and other cellular processes.	Cellular Process	VIT_00029175001	Xyloglucan:xyloglucosyl transferase / Xyloglucan endotransglycosylase	Up-regulated	4. AB asymp. vs T asymp.
Cellular Process	GO:0048046	apoplast	The apoplast is the extracellular space outside the plasma membrane in plant cells, and its functions include roles in nutrient transport, defense responses, and other cellular processes.	Cellular Process	VIT_00029173001	Xyloglucan:xyloglucosyl transferase / Xyloglucan endotransglycosylase	Up-regulated	4. AB asymp. vs T asymp.
Cellular Process	GO:0048046	apoplast	The apoplast is the extracellular space outside the plasma membrane in plant cells, and its functions include roles in nutrient transport, defense responses, and other cellular processes.	Cellular Process	VIT_00029166001	Xyloglucan-specific endo-beta-1,4-glucanase / Xyloglucanendohydrolase	Up-regulated	4. AB asymp. vs T asymp.
Cellular Process	GO:0048046	apoplast	The apoplast is the extracellular space outside the plasma membrane in plant cells, and its functions include roles in nutrient transport, defense responses, and other cellular processes.	Cellular Process	VIT_00029163001	Xyloglucan:xyloglucosyl transferase / Xyloglucan endotransglycosylase	Up-regulated	4. AB asymp. vs T asymp.
Cellular Process	GO:0048046	apoplast	The apoplast is the extracellular space outside the plasma membrane in plant cells, and its functions include roles in nutrient transport, defense responses, and other cellular processes.	Cellular Process	VIT_00001124001	XYLOGLUCAN ENDOTRANSGLUCOSYLASE/HYDROLASE PROTEIN 4-RELATED	Up-regulated	4. AB asymp. vs T asymp.
Biological Process	GO:0005985	sucrose metabolic process	Involving the metabolic pathways related to sucrose, a disaccharide composed of glucose and fructose.	Primary metabolism	VIT_00037186001	SUCROSE-PHOSPHATE SYNTHASE 4-RELATED	Up-regulated	4. AB asymp. vs T asymp.
Biological Process	GO:0005985	sucrose metabolic process	Involving the metabolic pathways related to sucrose, a disaccharide composed of glucose and fructose.	Primary metabolism	VIT_00035210001	SUCROSE SYNTHASE 6	Up-regulated	4. AB asymp. vs T asymp.
Biological Process	GO:0005985	sucrose metabolic process	Involving the metabolic pathways related to sucrose, a disaccharide composed of glucose and fructose.	Primary metabolism	VIT_00029388001	SUCROSE SYNTHASE 7	Up-regulated	4. AB asymp. vs T asymp.
Biological Process	GO:0006073	cellular glucan metabolic process	Involving the metabolic pathways related to cellular glucans, which are polysaccharides consisting of glucose units, and play essential roles in cellular structures.	Primary metabolism	VIT_00029175001	Xyloglucan:xyloglucosyl transferase / Xyloglucan endotransglycosylase	Up-regulated	4. AB asymp. vs T asymp.
Biological Process	GO:0006073	cellular glucan metabolic process	Involving the metabolic pathways related to cellular glucans, which are polysaccharides consisting of glucose units, and play essential roles in cellular structures.	Primary metabolism	VIT_00029173001	Xyloglucan:xyloglucosyl transferase / Xyloglucan endotransglycosylase	Up-regulated	4. AB asymp. vs T asymp.
Biological Process	GO:0006073	cellular glucan metabolic process	Involving the metabolic pathways related to cellular glucans, which are polysaccharides consisting of glucose units, and play essential roles in cellular structures.	Primary metabolism	VIT_00029166001	Xyloglucan-specific endo-beta-1,4-glucanase / Xyloglucanendohydrolase	Up-regulated	4. AB asymp. vs T asymp.
Biological Process	GO:0006073	cellular glucan metabolic process	Involving the metabolic pathways related to cellular glucans, which are polysaccharides consisting of glucose units, and play essential roles in cellular structures.	Primary metabolism	VIT_00029163001	Xyloglucan:xyloglucosyl transferase / Xyloglucan endotransglycosylase	Up-regulated	4. AB asymp. vs T asymp.
Biological Process	GO:0006073	cellular glucan metabolic process	Involving the metabolic pathways related to cellular glucans, which are polysaccharides consisting of glucose units, and play essential roles in cellular structures.	Primary metabolism	VIT_00001124001	XYLOGLUCAN ENDOTRANSGLUCOSYLASE/HYDROLASE PROTEIN 4-RELATED	Up-regulated	4. AB asymp. vs T asymp.
Biological Process	GO:0006629	lipid metabolic process	Involving the metabolic pathways related to lipids, which are diverse molecules that include fats, phospholipids, and steroids. Lipids are fundamental components of cell membranes and play essential roles in energy storage and signaling.	Primary metabolism	VIT_00035088001	SAG101 - SENESCENCE-ASSOCIATED CARBOXYLESTERASE 101	Up-regulated	4. AB asymp. vs T asymp.
Biological Process	GO:0006629	lipid metabolic process	Involving the metabolic pathways related to lipids, which are diverse molecules that include fats, phospholipids, and steroids. Lipids are fundamental components of cell membranes and play essential roles in energy storage and signaling.	Primary metabolism	VIT_00032531001	SAG101 - SENESCENCE-ASSOCIATED CARBOXYLESTERASE 101	Up-regulated	4. AB asymp. vs T asymp.
Biological Process	GO:0006629	lipid metabolic process	Involving the metabolic pathways related to lipids, which are diverse molecules that include fats, phospholipids, and steroids. Lipids are fundamental components of cell membranes and play essential roles in energy storage and signaling.	Primary metabolism	VIT_00031329001	ASPARTYL PROTEASE FAMILY PROTEIN	Up-regulated	4. AB asymp. vs T asymp.
Biological Process	GO:0006629	lipid metabolic process	Involving the metabolic pathways related to lipids, which are diverse molecules that include fats, phospholipids, and steroids. Lipids are fundamental components of cell membranes and play essential roles in energy storage and signaling.	Primary metabolism	VIT_00030214001	Saposin (PSAP, SGP1)	Up-regulated	4. AB asymp. vs T asymp.
Biological Process	GO:0006629	lipid metabolic process	Involving the metabolic pathways related to lipids, which are diverse molecules that include fats, phospholipids, and steroids. Lipids are fundamental components of cell membranes and play essential roles in energy storage and signaling.	Primary metabolism	VIT_00024734001	Phosphatidylinositol phospholipase C, delta (PLCD)	Up-regulated	4. AB asymp. vs T asymp.
Biological Process	GO:0006629	lipid metabolic process	Involving the metabolic pathways related to lipids, which are diverse molecules that include fats, phospholipids, and steroids. Lipids are fundamental components of cell membranes and play essential roles in energy storage and signaling.	Primary metabolism	VIT_00024733001	Phosphatidylinositol phospholipase C, delta (PLCD)	Up-regulated	4. AB asymp. vs T asymp.
Biological Process	GO:0006629	lipid metabolic process	Involving the metabolic pathways related to lipids, which are diverse molecules that include fats, phospholipids, and steroids. Lipids are fundamental components of cell membranes and play essential roles in energy storage and signaling.	Primary metabolism	VIT_00024732001	PHOSPHOINOSITIDE PHOSPHOLIPASE C 1-RELATED	Up-regulated	4. AB asymp. vs T asymp.
Biological Process	GO:0006629	lipid metabolic process	Involving the metabolic pathways related to lipids, which are diverse molecules that include fats, phospholipids, and steroids. Lipids are fundamental components of cell membranes and play essential roles in energy storage and signaling.	Primary metabolism	VIT_00012448001	3-oxo-5-alpha-steroid 4-dehydrogenase (NADP(+)) / Cholestenone 5-alpha-reductase	Up-regulated	4. AB asymp. vs T asymp.
Biological Process	GO:0006629	lipid metabolic process	Involving the metabolic pathways related to lipids, which are diverse molecules that include fats, phospholipids, and steroids. Lipids are fundamental components of cell membranes and play essential roles in energy storage and signaling.	Primary metabolism	VIT_00001146001	INACTIVE PATATIN-LIKE PROTEIN 9-RELATED	Up-regulated	4. AB asymp. vs T asymp.
Biological Process	GO:0006810	transport	Involving the directed movement of substances (such as ions, molecules, or cellular components) into, out of, or within cells.	Transport	VIT_00034237001	Metal transporter Nramp3	Up-regulated	4. AB asymp. vs T asymp.
Biological Process	GO:0006810	transport	Involving the directed movement of substances (such as ions, molecules, or cellular components) into, out of, or within cells.	Transport	VIT_00032578001	ABC TRANSPORTER B FAMILY MEMBER 15-RELATED	Up-regulated	4. AB asymp. vs T asymp.
Biological Process	GO:0006810	transport	Involving the directed movement of substances (such as ions, molecules, or cellular components) into, out of, or within cells.	Transport	VIT_00026064001	OLIGOPEPTIDE TRANSPORTER-RELATED	Up-regulated	4. AB asymp. vs T asymp.
Biological Process	GO:0006810	transport	Involving the directed movement of substances (such as ions, molecules, or cellular components) into, out of, or within cells.	Transport	VIT_00025106001	PROTEIN NRT1/ PTR FAMILY 2.1-RELATED	Up-regulated	4. AB asymp. vs T asymp.
Biological Process	GO:0006810	transport	Involving the directed movement of substances (such as ions, molecules, or cellular components) into, out of, or within cells.	Transport	VIT_00021365001	ABC TRANSPORTER B FAMILY MEMBER 7-RELATED	Up-regulated	4. AB asymp. vs T asymp.
Molecular Function	GO:0005215	transporter activity	Molecular function of proteins that facilitate the movement of ions, molecules, or complexes across biological membranes.	Transport	VIT_00034224001	AQUAPORIN NIP6-2	Up-regulated	4. AB asymp. vs T asymp.
Biological Process	GO:0006810	transport	Involving the directed movement of substances (such as ions, molecules, or cellular components) into, out of, or within cells.	Transport	VIT_00021237001	XANTHINE-URACIL / VITAMIN C PERMEASE FAMILY MEMBER	Up-regulated	4. AB asymp. vs T asymp.
Biological Process	GO:0006810	transport	Involving the directed movement of substances (such as ions, molecules, or cellular components) into, out of, or within cells.	Transport	VIT_00019471001	ABC superfamily - Multidrug/pheromone exporter	Up-regulated	4. AB asymp. vs T asymp.
Biological Process	GO:0006810	transport	Involving the directed movement of substances (such as ions, molecules, or cellular components) into, out of, or within cells.	Transport	VIT_00018403001	ABC TRANSPORTER C FAMILY MEMBER 15-RELATED	Up-regulated	4. AB asymp. vs T asymp.
Biological Process	GO:0006810	transport	Involving the directed movement of substances (such as ions, molecules, or cellular components) into, out of, or within cells.	Transport	VIT_00034224001	AQUAPORIN NIP6-3	Up-regulated	4. AB asymp. vs T asymp.
Biological Process	GO:0006810	transport	Involving the directed movement of substances (such as ions, molecules, or cellular components) into, out of, or within cells.	Transport	VIT_00008064001	PROTEIN NRT1/ PTR FAMILY 4.11	Up-regulated	4. AB asymp. vs T asymp.
Biological Process	GO:0007017	microtubule-based process	Are dependent on or associated with microtubules, which are dynamic cytoskeletal structures, composed of tubulin proteins, essential for various cellular functions such as intracellular transport, cell division, and maintenance of cell shape.	Cellular process	VIT_00028941001	TUBB - tubulin beta	Up-regulated	4. AB asymp. vs T asymp.
Biological Process	GO:0007017	microtubule-based process	Are dependent on or associated with microtubules, which are dynamic cytoskeletal structures, composed of tubulin proteins, essential for various cellular functions such as intracellular transport, cell division, and maintenance of cell shape.	Cellular process	VIT_00025777001	TUBULIN	Up-regulated	4. AB asymp. vs T asymp.
Biological Process	GO:0007017	microtubule-based process	Are dependent on or associated with microtubules, which are dynamic cytoskeletal structures, composed of tubulin proteins, essential for various cellular functions such as intracellular transport, cell division, and maintenance of cell shape.	Cellular process	VIT_00019775001	Purine-nucleoside phosphorylase / PNPase	Up-regulated	4. AB asymp. vs T asymp.
Biological Process	GO:0007017	microtubule-based process	Are dependent on or associated with microtubules, which are dynamic cytoskeletal structures, composed of tubulin proteins, essential for various cellular functions such as intracellular transport, cell division, and maintenance of cell shape.	Cellular process	VIT_00019774001	TUBB - tubulin beta	Up-regulated	4. AB asymp. vs T asymp.
Biological Process	GO:0007017	microtubule-based process	Are dependent on or associated with microtubules, which are dynamic cytoskeletal structures, composed of tubulin proteins, essential for various cellular functions such as intracellular transport, cell division, and maintenance of cell shape.	Cellular process	VIT_00011382001	TUBULIN ALPHA-2 CHAIN-RELATED	Up-regulated	4. AB asymp. vs T asymp.
Biological Process	GO:0007017	microtubule-based process	Are dependent on or associated with microtubules, which are dynamic cytoskeletal structures, composed of tubulin proteins, essential for various cellular functions such as intracellular transport, cell division, and maintenance of cell shape.	Cellular process	VIT_00009258001	TUBA - tubulin alpha	Up-regulated	4. AB asymp. vs T asymp.
Biological Process	GO:0007017	microtubule-based process	Are dependent on or associated with microtubules, which are dynamic cytoskeletal structures, composed of tubulin proteins, essential for various cellular functions such as intracellular transport, cell division, and maintenance of cell shape.	Cellular process	VIT_00006470001	Cyanohydrin beta-glucosyltransferase / Uridine diphosphoglucose:aldehyde cyanohydrin beta-glucosyltransferase (1 of 6)	Up-regulated	4. AB asymp. vs T asymp.
Biological Process	GO:0007017	microtubule-based process	Are dependent on or associated with microtubules, which are dynamic cytoskeletal structures, composed of tubulin proteins, essential for various cellular functions such as intracellular transport, cell division, and maintenance of cell shape.	Cellular process	VIT_00004414001	TUBULIN ALPHA-1 CHAIN-RELATED	Up-regulated	4. AB asymp. vs T asymp.
Biological Process	GO:0032147	activation of protein kinase activity	Involving the initiation or enhancement of the catalytic activity of a protein kinase, an enzyme that phosphorylates proteins and are a key component in various signaling cascades within the cell.	Intracellular signaling pathways	VIT_00026315001	TARGETING PROTEIN FOR XKLP2	Up-regulated	4. AB asymp. vs T asymp.
Biological Process	GO:0032147	activation of protein kinase activity	Involving the initiation or enhancement of the catalytic activity of a protein kinase, an enzyme that phosphorylates proteins and are a key component in various signaling cascades within the cell.	Intracellular signaling pathways	VIT_00026314001	TARGETING PROTEIN FOR XKLP2	Up-regulated	4. AB asymp. vs T asymp.
Biological Process	GO:0032147	activation of protein kinase activity	Involving the initiation or enhancement of the catalytic activity of a protein kinase, an enzyme that phosphorylates proteins and are a key component in various signaling cascades within the cell.	Intracellular signaling pathways	VIT_00020580001	Targeting protein for Xklp2 (TPX2)	Up-regulated	4. AB asymp. vs T asymp.
Biological Process	GO:0055085	transmembrane transport	Involving the movement of substances across cellular membranes.	Transport	VIT_00037507001	GLUCOSYL/GLUCURONOSYL TRANSFERASES	Down-regulated	4. AB asymp. vs T asymp.
Biological Process	GO:0055085	transmembrane transport	Involving the movement of substances across cellular membranes.	Transport	VIT_00035710001	SOLUTE CARRIER FAMILY 13 MEMBER	Down-regulated	4. AB asymp. vs T asymp.
Biological Process	GO:0055085	transmembrane transport	Involving the movement of substances across cellular membranes.	Transport	VIT_00031663001	PIN - Auxin efflux carrier family	Down-regulated	4. AB asymp. vs T asymp.
Biological Process	GO:0055085	transmembrane transport	Involving the movement of substances across cellular membranes.	Transport	VIT_00028256001	ABC TRANSPORTER B FAMILY MEMBER 11-RELATED	Down-regulated	4. AB asymp. vs T asymp.
Biological Process	GO:0055085	transmembrane transport	Involving the movement of substances across cellular membranes.	Transport	VIT_00025696001	VOLTAGE AND LIGAND GATED POTASSIUM CHANNEL	Down-regulated	4. AB asymp. vs T asymp.
Biological Process	GO:0055085	transmembrane transport	Involving the movement of substances across cellular membranes.	Transport	VIT_00024922001	ZINC/IRON TRANSPORTER	Down-regulated	4. AB asymp. vs T asymp.
Biological Process	GO:0055085	transmembrane transport	Involving the movement of substances across cellular membranes.	Transport	VIT_00023968001	MAJOR FACILITATOR PROTEIN	Down-regulated	4. AB asymp. vs T asymp.
Biological Process	GO:0055085	transmembrane transport	Involving the movement of substances across cellular membranes.	Transport	VIT_00023870001	MECHANOSENSITIVE ION CHANNEL PROTEIN 6-RELATED	Down-regulated	4. AB asymp. vs T asymp.
Biological Process	GO:0055085	transmembrane transport	Involving the movement of substances across cellular membranes.	Transport	VIT_00018648001	SODIUM-DEPENDENT PHOSPHATE TRANSPORTERS	Down-regulated	4. AB asymp. vs T asymp.
Biological Process	GO:0055085	transmembrane transport	Involving the movement of substances across cellular membranes.	Transport	VIT_00018395001	PROTEIN NRT1/ PTR FAMILY 7.2	Down-regulated	4. AB asymp. vs T asymp.
Biological Process	GO:0055085	transmembrane transport	Involving the movement of substances across cellular membranes.	Transport	VIT_00015970001	CYCLIC NUCLEOTIDE-GATED ION CHANNEL 5-RELATED	Down-regulated	4. AB asymp. vs T asymp.
Biological Process	GO:0055085	transmembrane transport	Involving the movement of substances across cellular membranes.	Transport	VIT_00015413001	SULFATE TRANSPORTER 3.5-RELATED	Down-regulated	4. AB asymp. vs T asymp.
Biological Process	GO:0055085	transmembrane transport	Involving the movement of substances across cellular membranes.	Transport	VIT_00014241001	CALCIUM-BINDING EF-HAND FAMILY PROTEIN-RELATED	Down-regulated	4. AB asymp. vs T asymp.
Biological Process	GO:0055085	transmembrane transport	Involving the movement of substances across cellular membranes.	Transport	VIT_00012828001	CHLORIDE CHANNEL-LIKE PROTEIN CLC-G-RELATED	Down-regulated	4. AB asymp. vs T asymp.
Biological Process	GO:0055085	transmembrane transport	Involving the movement of substances across cellular membranes.	Transport	VIT_00011824001	AMINO-ACID PERMEASE BAT1	Down-regulated	4. AB asymp. vs T asymp.
Biological Process	GO:0055085	transmembrane transport	Involving the movement of substances across cellular membranes.	Transport	VIT_00010634001	ABC TRANSPORTER B FAMILY MEMBER 28	Down-regulated	4. AB asymp. vs T asymp.
Biological Process	GO:0055085	transmembrane transport	Involving the movement of substances across cellular membranes.	Transport	VIT_00008812001	AMINO ACID TRANSPORTER	Down-regulated	4. AB asymp. vs T asymp.
Biological Process	GO:0055085	transmembrane transport	Involving the movement of substances across cellular membranes.	Transport	VIT_00008370001	MULTIDRUG RESISTANCE PROTEIN	Down-regulated	4. AB asymp. vs T asymp.
Biological Process	GO:0055085	transmembrane transport	Involving the movement of substances across cellular membranes.	Transport	VIT_00007586001	ABC B1 - ATP-binding cassette, subfamily B (MDR/TAP), member 1	Down-regulated	4. AB asymp. vs T asymp.
Biological Process	GO:0055085	transmembrane transport	Involving the movement of substances across cellular membranes.	Transport	VIT_00006080001	Solute carrier family 13 (sodium-dependent dicarboxylate transporter), member 2/3/5 (SLC13A2_3_5)	Down-regulated	4. AB asymp. vs T asymp.
Biological Process	GO:0055085	transmembrane transport	Involving the movement of substances across cellular membranes.	Transport	VIT_00005133001	ERF - ETHYLENE-RESPONSIVE TRANSCRIPTION FACTOR ERF016-RELATED	Down-regulated	4. AB asymp. vs T asymp.
Biological Process	GO:0060236	regulation of mitotic spindle organization	Involving the control or modulation of the organization of the mitotic spindle, a critical structure involved in the segregation of chromosomes during cell division.	Cellular process	VIT_00026315001	Targeting protein for XKLP2 (TPX2)	Up-regulated	4. AB asymp. vs T asymp.
Biological Process	GO:0060236	regulation of mitotic spindle organization	Involving the control or modulation of the organization of the mitotic spindle, a critical structure involved in the segregation of chromosomes during cell division.	Cellular process	VIT_00026314001	Targeting protein for XKLP2 (TPX2)	Up-regulated	4. AB asymp. vs T asymp.
Biological Process	GO:0060236	regulation of mitotic spindle organization	Involving the control or modulation of the organization of the mitotic spindle, a critical structure involved in the segregation of chromosomes during cell division.	Cellular process	VIT_00020580001	Targeting protein for XKLP2 (TPX2)	Up-regulated	4. AB asymp. vs T asymp.
Molecular Function	GO:0004553	hydrolase activity, hydrolyzing O-glycosyl compounds	Molecular function of enzymes that catalyze the hydrolysis of O-glycosyl compounds. These enzymes are involved in breaking down glycosidic bonds within molecules.	Primary metabolism	VIT_00022353001	BETA-GALACTOSIDASE 6	Up-regulated	4. AB asymp. vs T asymp.
Molecular Function	GO:0004553	hydrolase activity, hydrolyzing O-glycosyl compounds	Molecular function of enzymes that catalyze the hydrolysis of O-glycosyl compounds. These enzymes are involved in breaking down glycosidic bonds within molecules.	Primary metabolism	VIT_00024221001	BETA-GALACTOSIDASE RELATED	Up-regulated	4. AB asymp. vs T asymp.
Molecular Function	GO:0016757	transferase activity, transferring glycosyl groups	Molecular function of enzymes involved in the transfer of glycosyl groups, which is a common activity in various biochemical pathways.	Primary metabolism	VIT_00031282001	Inositol 3-alpha-galactosyltransferase	Down-regulated	5. AB symp. vs AB asymp.
Molecular Function	GO:0016757	transferase activity, transferring glycosyl groups	Molecular function of enzymes involved in the transfer of glycosyl groups, which is a common activity in various biochemical pathways.	Primary metabolism	VIT_00031278001	GALACTINOL SYNTHASE 2-RELATED	Down-regulated	5. AB symp. vs AB asymp.
Molecular Function	GO:0016757	transferase activity, transferring glycosyl groups	Molecular function of enzymes involved in the transfer of glycosyl groups, which is a common activity in various biochemical pathways.	Primary metabolism	VIT_00031274001	GALACTINOL SYNTHASE 2-RELATED	Down-regulated	5. AB symp. vs AB asymp.
Biological Process	GO:0006012	galactose metabolic process	Involving the metabolic pathways related to galactose, a monosaccharide.	Primary metabolism	VIT_00017634001	GOLS - Inositol 3-alpha-galactosyltransferase / galactinol synthase	Up-regulated	6. T symp. vs T asymp.
Molecular Function	GO:0047216	inositol 3-alpha-galactosyltransferase activity	Molecular function of proteins that exhibit inositol 3-alpha-galactosyltransferase activity. This term describes the enzymatic activity involved in the transfer of a galactosyl group to inositol.	Primary metabolism	VIT_00017634001	Inositol 3-alpha-galactosyltransferase	Up-regulated	6. T symp. vs T asymp.
Biological Process	GO:0008610	lipid biosynthetic process	Involving the production or synthesis of lipids, which are fundamental components of cell membranes and play crucial roles in energy storage and signaling.	Primary metabolism	VIT_00010561001	STS1 - Stilbene synthase / Trihydroxystilbene synthase	Up-regulated	6. T symp. vs T asymp.
Biological Process	GO:0008610	lipid biosynthetic process	Involving the production or synthesis of lipids, which are fundamental components of cell membranes and play crucial roles in energy storage and signaling.	Primary metabolism	VIT_00010572001	CHS - Chalcone synthase	Up-regulated	6. T symp. vs T asymp.
Biological Process	GO:0008610	lipid biosynthetic process	Involving the production or synthesis of lipids, which are fundamental components of cell membranes and play crucial roles in energy storage and signaling.	Primary metabolism	VIT_00010589001	CHS - Chalcone synthase	Up-regulated	6. T symp. vs T asymp.
Molecular Function	GO:0004866	endopeptidase inhibitor activity	Molecular function of proteins that can inhibit the activity of endopeptidases, enzymes that cleave peptide bonds within proteins.	Regulation of gene expression	VIT_00012922001	Trypsin and protease inhibitor (Kunitz_legume)	Up-regulated	6. T symp. vs T asymp.
Molecular Function	GO:0004866	endopeptidase inhibitor activity	Molecular function of proteins that can inhibit the activity of endopeptidases, enzymes that cleave peptide bonds within proteins.	Regulation of gene expression	VIT_00012936001	Trypsin and protease inhibitor (Kunitz_legume)	Up-regulated	6. T symp. vs T asymp.
Biological Process	GO:0006629	lipid metabolic process	Involving the metabolic pathways related to lipids, which are diverse molecules that include fats, phospholipids, and steroids. Lipids are fundamental components of cell membranes and play essential roles in energy storage and signaling.	Primary metabolism	VIT_00002124001	PHOSPHOLIPASE A1-IBETA2, CHLOROPLASTIC	Up-regulated	6. T symp. vs T asymp.
Biological Process	GO:0006629	lipid metabolic process	Involving the metabolic pathways related to lipids, which are diverse molecules that include fats, phospholipids, and steroids. Lipids are fundamental components of cell membranes and play essential roles in energy storage and signaling.	Primary metabolism	VIT_00007856001	EDS1 - ENHANCED DISEASE SUSCEPTIBILITY 1	Up-regulated	6. T symp. vs T asymp.
Biological Process	GO:0006629	lipid metabolic process	Involving the metabolic pathways related to lipids, which are diverse molecules that include fats, phospholipids, and steroids. Lipids are fundamental components of cell membranes and play essential roles in energy storage and signaling.	Primary metabolism	VIT_00007860001	EDS1 - ENHANCED DISEASE SUSCEPTIBILITY 1	Up-regulated	6. T symp. vs T asymp.
Biological Process	GO:0006629	lipid metabolic process	Involving the metabolic pathways related to lipids, which are diverse molecules that include fats, phospholipids, and steroids. Lipids are fundamental components of cell membranes and play essential roles in energy storage and signaling.	Primary metabolism	VIT_00009480001	CGI-141-RELATED/LIPASE CONTAINING PROTEIN	Up-regulated	6. T symp. vs T asymp.
Biological Process	GO:0006629	lipid metabolic process	Involving the metabolic pathways related to lipids, which are diverse molecules that include fats, phospholipids, and steroids. Lipids are fundamental components of cell membranes and play essential roles in energy storage and signaling.	Primary metabolism	VIT_00028160001	Ca2+-independent phospholipase A2	Up-regulated	4. AB asymp. vs T asymp.
Biological Process	GO:0006629	lipid metabolic process	Involving the metabolic pathways related to lipids, which are diverse molecules that include fats, phospholipids, and steroids. Lipids are fundamental components of cell membranes and play essential roles in energy storage and signaling.	Primary metabolism	VIT_00032531001	SAG101 - SENESCENCE-ASSOCIATED CARBOXYLESTERASE 101	Up-regulated	6. T symp. vs T asymp.
Biological Process	GO:0006629	lipid metabolic process	Involving the metabolic pathways related to lipids, which are diverse molecules that include fats, phospholipids, and steroids. Lipids are fundamental components of cell membranes and play essential roles in energy storage and signaling.	Primary metabolism	VIT_00038695001	Lipase (class 3) // gag-polypeptide of LTR copia-type (UBN2)	Up-regulated	6. T symp. vs T asymp.
Biological Process	GO:0006952	defense response	Involving the reactions of an organism to protect itself from pathogens, injury, or other harmful agents, indicating a response to external stressors.	Stress response	VIT_00025162001	MLO - Sec61 protein translocation complex, beta subunit	Up-regulated	6. T symp. vs T asymp.
Molecular Function	GO:0008236	serine-type peptidase activity	Molecular function of proteins that exhibit serine-type peptidase activity, which involves the hydrolysis of peptide bonds in proteins using a serine residue in the catalytic site.	Primary metabolism	VIT_00003728001	ALPHA/BETA-HYDROLASES SUPERFAMILY PROTEIN	Down-regulated	6. T symp. vs T asymp.
Molecular Function	GO:0016747	transferase activity, transferring acyl groups other than amino-acyl groups	Molecular function of enzymes involved in the transfer of acyl groups, excluding amino-acyl groups.	Primary metabolism	VIT_00003748001	DUAL TRANSCRIPTION UNIT AND ALTERNATIVE SPLICING PROTEIN GLAUCE	Down-regulated	6. T symp. vs T asymp.
Molecular Function	GO:0016747	transferase activity, transferring acyl groups other than amino-acyl groups	Molecular function of enzymes involved in the transfer of acyl groups, excluding amino-acyl groups.	Primary metabolism	VIT_00027424001	3-KETOACYL-COA SYNTHASE 1-RELATED	Down-regulated	6. T symp. vs T asymp.
Molecular Function	GO:0008236	serine-type peptidase activity	Molecular function of proteins that exhibit serine-type peptidase activity, which involves the hydrolysis of peptide bonds in proteins using a serine residue in the catalytic site.	Primary metabolism	VIT_00031436001	Prolylcarboxypeptidase (angiotensinase C)	Down-regulated	6. T symp. vs T asymp.
Molecular Function	GO:0016747	transferase activity, transferring acyl groups other than amino-acyl groups	Molecular function of enzymes involved in the transfer of acyl groups, excluding amino-acyl groups.	Primary metabolism	VIT_00032613001	3-KETOACYL-COA SYNTHASE 12-RELATED	Down-regulated	6. T symp. vs T asymp.
Molecular Function	GO:0016758	transferase activity, transferring hexosyl groups	Molecular function of enzymes involved in the transfer of hexosyl groups, which are six-carbon sugar moieties.	Primary metabolism	VIT_00015859001	UDP-GLYCOSYLTRANSFERASE 71C4	Up-regulated	6. T symp. vs T asymp.
Molecular Function	GO:0016758	transferase activity, transferring hexosyl groups	Molecular function of enzymes involved in the transfer of hexosyl groups, which are six-carbon sugar moieties.	Primary metabolism	VIT_00016411001	GLUCOSYL/GLUCURONOSYL TRANSFERASES	Up-regulated	6. T symp. vs T asymp.
Biological Process	GO:0006952	defense response	Involving the reactions of an organism to protect itself from pathogens, injury, or other harmful agents, indicating a response to external stressors.	Stress response	VIT_00035059001	PR10.3 - Pathogenesis-related protein 10.3-like	Up-regulated	6. T symp. vs T asymp.
Biological Process	GO:0009607	response to biotic stimulus	Involving the reactions of an organism to various living factors or stimuli, such as those from other organisms.	Stress response	VIT_00035059001	PR10.3 - Pathogenesis-related protein 10.3-like	Up-regulated	6. T symp. vs T asymp.
Biological Process	GO:0006952	defense response	Involving the reactions of an organism to protect itself from pathogens, injury, or other harmful agents, indicating a response to external stressors.	Stress response	VIT_00035060001	PR10.3 - Pathogenesis-related protein 10.3-like	Up-regulated	6. T symp. vs T asymp.
Biological Process	GO:0009607	response to biotic stimulus	Involving the reactions of an organism to various living factors or stimuli, such as those from other organisms.	Stress response	VIT_00035060001	PR10.3 - Pathogenesis-related protein 10.3-like	Up-regulated	6. T symp. vs T asymp.
Biological Process	GO:0006952	defense response	Involving the reactions of an organism to protect itself from pathogens, injury, or other harmful agents, indicating a response to external stressors.	Stress response	VIT_00035076001	PR10.8 - Pathogenesis-related protein 10.8	Up-regulated	6. T symp. vs T asymp.
Biological Process	GO:0009607	response to biotic stimulus	Involving the reactions of an organism to various living factors or stimuli, such as those from other organisms.	Stress response	VIT_00035076001	PR10.8 - Pathogenesis-related protein 10.9	Up-regulated	6. T symp. vs T asymp.
Molecular Function	GO:0016758	transferase activity, transferring hexosyl groups	Molecular function of enzymes involved in the transfer of hexosyl groups, which are six-carbon sugar moieties.	Primary metabolism	VIT_00024651001	7-deoxyloganetin glucosyltransferase / UGT85A24	Up-regulated	6. T symp. vs T asymp.
Molecular Function	GO:0016758	transferase activity, transferring hexosyl groups	Molecular function of enzymes involved in the transfer of hexosyl groups, which are six-carbon sugar moieties.	Primary metabolism	VIT_00024656001	UDP-GLYCOSYLTRANSFERASE 87A2	Up-regulated	6. T symp. vs T asymp.
Molecular Function	GO:0016758	transferase activity, transferring hexosyl groups	Molecular function of enzymes involved in the transfer of hexosyl groups, which are six-carbon sugar moieties.	Primary metabolism	VIT_00026049001	UDP-GLYCOSYLTRANSFERASE 88A1	Up-regulated	6. T symp. vs T asymp.
Molecular Function	GO:0016758	transferase activity, transferring hexosyl groups	Molecular function of enzymes involved in the transfer of hexosyl groups, which are six-carbon sugar moieties.	Primary metabolism	VIT_00031515001	GLUCOSYL/GLUCURONOSYL TRANSFERASES	Up-regulated	6. T symp. vs T asymp.
Molecular Function	GO:0016758	transferase activity, transferring hexosyl groups	Molecular function of enzymes involved in the transfer of hexosyl groups, which are six-carbon sugar moieties.	Primary metabolism	VIT_00031584001	UDP-GLYCOSYLTRANSFERASE 75B1-RELATED	Up-regulated	6. T symp. vs T asymp.
Molecular Function	GO:0016758	transferase activity, transferring hexosyl groups	Molecular function of enzymes involved in the transfer of hexosyl groups, which are six-carbon sugar moieties.	Primary metabolism	VIT_00031614001	UDP-GLYCOSYLTRANSFERASE 75B1-RELATED	Up-regulated	6. T symp. vs T asymp.

## Sheet: List of Genes
locus_tag	attributes	Vitis symbol	Arabidopsis symbol		description symbol	description symbol	Gene name	Description
VIT_00000001001	GSVIVT01000001001	MRPL45		MRPL45) (1 of 2)	MRPL45	MRPL45	MRPL45,	K17426 - large subunit ribosomal protein L45 (MRPL45) (1 of 2)
VIT_00000002001	GSVIVT01000002001		ATNHX2,NHX2	1 of 1)	1 of 1		,ATNHX2,NHX2	PTHR10110//PTHR10110:SF107 - SODIUM/HYDROGEN EXCHANGER // SUBFAMILY NOT NAMED (1 of 1)
VIT_00000003001	GSVIVT01000003001	MOG1,PSBP,DUF1795		1 of 1)	1 of 1		MOG1,PSBP,DUF1795,	PTHR37764:SF1 - MOG1/PSBP/DUF1795-LIKE PHOTOSYSTEM II REACTION CENTER PSBP FAMILY PROTEIN (1 of 1)
VIT_00000004001	GSVIVT01000004001	YGCG	TLP18.3	1 of 1)	1 of 1		YGCG,TLP18.3	PTHR30373:SF2 - UPF0603 PROTEIN YGCG (1 of 1)
VIT_00000005001	GSVIVT01000005001			1 of 4)	1 of 4		,	PTHR22835//PTHR22835:SF208 - ZINC FINGER FYVE DOMAIN CONTAINING PROTEIN // SUBFAMILY NOT NAMED (1 of 4)
VIT_00000006001	GSVIVT01000006001			1 of 4)	1 of 4		,	PTHR22835//PTHR22835:SF208 - ZINC FINGER FYVE DOMAIN CONTAINING PROTEIN // SUBFAMILY NOT NAMED (1 of 4)
VIT_00000007001	GSVIVT01000007001			1 of 4)	1 of 4		,	PTHR22835//PTHR22835:SF208 - ZINC FINGER FYVE DOMAIN CONTAINING PROTEIN // SUBFAMILY NOT NAMED (1 of 4)
VIT_00000008001	GSVIVT01000008001			1 of 1)	1 of 1		,	PTHR24115:SF9 - KINESIN HEAVY CHAIN (1 of 1)
VIT_00000009001	GSVIVT01000009001			1 of 1)	1 of 1		,	PTHR11825:SF7 - BRANCHED-CHAIN-AMINO-ACID AMINOTRANSFERASE-LIKE PROTEIN 1-RELATED (1 of 1)
VIT_00000010001	GSVIVT01000010001			#VALUE!	#VALUE!		,
VIT_00000012001	GSVIVT01000012001	bHLH94		1 of 1)	1 of 1		bHLH94,	PTHR11969:SF26 - TRANSCRIPTION FACTOR BHLH99 (1 of 1)
VIT_00000015001	GSVIVT01000015001	ATL6S	ATL6	ATL6S) (1 of 3)	ATL6S	ATL6S	ATL6S,ATL6	K10664 - E3 ubiquitin-protein ligase ATL6/9/15/31/42/55 [EC:6.3.2.19] (ATL6S) (1 of 3)
VIT_00000016001	GSVIVT01000016001	ERCC1	ERCC1,UVR7	ERCC1) (1 of 1)	ERCC1	ERCC1	ERCC1,ERCC1,UVR7	K10849 - DNA excision repair protein ERCC-1 (ERCC1) (1 of 1)
VIT_00000017001	GSVIVT01000017001			1 of 1)	1 of 1		,	PTHR27001:SF92 - PROTEIN KINASE DOMAIN-CONTAINING PROTEIN (1 of 1)
VIT_00000019001	GSVIVT01000019001	ALG13		ALG13) (1 of 2)	ALG13	ALG13	ALG13,	K07432 - beta-1,4-N-acetylglucosaminyltransferase (ALG13) (1 of 2)
VIT_00000020001	GSVIVT01000020001	LUL3		1 of 2)	1 of 2		LUL3,	PTHR22996:SF4 - E3 UBIQUITIN-PROTEIN LIGASE LUL3-RELATED (1 of 2)
VIT_00000021001	GSVIVT01000021001			1 of 1)	1 of 1		,	PTHR22814:SF134 - COPPER-BINDING FAMILY PROTEIN-RELATED (1 of 1)
VIT_00000023001	GSVIVT01000023001			#VALUE!	#VALUE!		,
VIT_00000024001	GSVIVT01000024001	SPCS3,SPC3		SPCS3, SPC3) (1 of 2)	SPCS3, SPC3	SPCS3, SPC3	SPCS3,SPC3,	K12948 - signal peptidase complex subunit 3 (SPCS3, SPC3) (1 of 2)
VIT_00000025001	GSVIVT01000025001	Myb_DNA-bind_3		Myb_DNA-bind_3) (1 of 17)	Myb_DNA-bind_3	Myb_DNA-bind_3	Myb_DNA-bind_3,	PF12776 - Myb/SANT-like DNA-binding domain (Myb_DNA-bind_3) (1 of 17)
VIT_00000026001	GSVIVT01000026001			#VALUE!	#VALUE!		,
VIT_00000027001	GSVIVT01000027001	SLC24A6,NCKX6	ATCAX11,CAX11	sodium/potassium/calcium exchanger), member 6 (SLC24A6, NCKX6) (1 of 6)	sodium/potassium/calcium exchanger		SLC24A6,NCKX6,ATCAX11,CAX11	K13754 - solute carrier family 24 (sodium/potassium/calcium exchanger), member 6 (SLC24A6, NCKX6) (1 of 6)
VIT_00000030001	GSVIVT01000030001			1 of 2)	1 of 2		,	PTHR34661:SF3 - ALPHA-CRYSTALLIN DOMAIN OF HEAT SHOCK PROTEIN-CONTAINING PROTEIN (1 of 2)
VIT_00000033001	GSVIVT01000033001			1 of 2)	1 of 2		,	PTHR34661:SF3 - ALPHA-CRYSTALLIN DOMAIN OF HEAT SHOCK PROTEIN-CONTAINING PROTEIN (1 of 2)
VIT_00000034001	GSVIVT01000034001	PPR,PPR_2	MEF19	PPR) // PPR repeat family (PPR_2) (1 of 160)	PPR	PPR	PPR,PPR_2,MEF19	PF01535//PF13041 - PPR repeat (PPR) // PPR repeat family (PPR_2) (1 of 160)
VIT_00000035001	GSVIVT01000035001			1 of 22)	1 of 22		,	PTHR22937 - RING FINGER CONTAINING PROTEIN (1 of 22)
VIT_00000036001	GSVIVT01000036001		AMI1,ATAMI1,ATTOC64-I,TOC64-I	1 of 3)	1 of 3		,AMI1,ATAMI1,ATTOC64-I,TOC64-I	3.5.1.4 - Amidase / Acylase (1 of 3)
VIT_00000037001	GSVIVT01000037001	MVK,mvaK1	MK	E2.7.1.36, MVK, mvaK1) (1 of 1)	E2.7.1.36, MVK, mvaK1	E2.7.1.36, MVK, mvaK1	MVK,mvaK1,MK	K00869 - mevalonate kinase (E2.7.1.36, MVK, mvaK1) (1 of 1)
VIT_00000038001	GSVIVT01000038001			1 of 1)	1 of 1		,	PTHR24322:SF566 - GLUCOSE AND RIBITOL DEHYDROGENASE HOMOLOG 1-RELATED (1 of 1)
VIT_00000039001	GSVIVT01000039001			1 of 1)	1 of 1		,	PTHR33976:SF2 - GLYCOPROTEIN MEMBRANE GPI-ANCHORED (1 of 1)
VIT_00000040001	GSVIVT01000040001			#VALUE!	#VALUE!		,
VIT_00000041001	GSVIVT01000041001			1 of 1)	1 of 1		,	PTHR11778:SF7 - SERINE--TRNA LIGASE, CYTOPLASMIC (1 of 1)
VIT_00000042001	GSVIVT01000042001			1 of 2)	1 of 2		,	KOG3114 - Uncharacterized conserved protein (1 of 2)
VIT_00000043001	GSVIVT01000043001		PNC1	1 of 2)	1 of 2		,PNC1	PTHR24089:SF282 - PEROXISOMAL ADENINE NUCLEOTIDE CARRIER 1-RELATED (1 of 2)
VIT_00000044001	GSVIVT01000044001	RHOT1,ARHT1	emb2473,MIRO1	RHOT1, ARHT1) (1 of 2)	RHOT1, ARHT1	RHOT1, ARHT1	RHOT1,ARHT1,emb2473,MIRO1	K07870 - Ras homolog gene family, member T1 (RHOT1, ARHT1) (1 of 2)
VIT_00000045001	GSVIVT01000045001			1 of 3)	1 of 3		,	PTHR15615:SF20 - CYCLIN FAMILY PROTEIN-RELATED (1 of 3)
VIT_00000046001	GSVIVT01000046001		PGSIP4	1 of 1)	1 of 1		,PGSIP4	PTHR11183:SF51 - UDP-GLUCURONATE:XYLAN ALPHA-GLUCURONOSYLTRANSFERASE 4-RELATED (1 of 1)
VIT_00000047001	GSVIVT01000047001		ANP1,MAPKKK1,NP1	1 of 2)	1 of 2		,ANP1,MAPKKK1,NP1	PTHR24361:SF315 - MAP KINASE KINASE KINASE SSK2-RELATED (1 of 2)
VIT_00000048001	GSVIVT01000048001	TAN1	ATN,ATTAN	TAN1) (1 of 1)	TAN1	TAN1	TAN1,ATN,ATTAN	K18636 - microtubule-binding protein TANGLED1 (TAN1) (1 of 1)
VIT_00000050001	GSVIVT01000050001			1 of 4)	1 of 4		,	PTHR24115:SF449 - MICROTUBULE BASED KINESIN MOTOR PROTEIN (1 of 4)
VIT_00000051001	GSVIVT01000051001	DUF1995		DUF1995) (DUF1995) (1 of 5)	DUF1995	DUF1995	DUF1995,	PF09353 - Domain of unknown function (DUF1995) (DUF1995) (1 of 5)
VIT_00000052001	GSVIVT01000052001	EIF3J		EIF3J) (1 of 1)	EIF3J	EIF3J	EIF3J,	K03245 - translation initiation factor 3 subunit J (EIF3J) (1 of 1)
VIT_00000053001	GSVIVT01000053001	DnaJ		DnaJ) (1 of 70)	DnaJ	DnaJ	DnaJ,	PF00226 - DnaJ domain (DnaJ) (1 of 70)
VIT_00000054001	GSVIVT01000054001			#VALUE!	#VALUE!		,
VIT_00000055001	GSVIVT01000055001	LRR_1,Pkinase_Tyr,LRRNT_2,LRR_8	FLS2	LRR_1) // Protein tyrosine kinase (Pkinase_Tyr) // Leucine rich repeat N-terminal domain (LRRNT_2) // Leucine rich repeat (LRR_8) (1 of 16)	LRR_1	LRR_1	LRR_1,Pkinase_Tyr,LRRNT_2,LRR_8,FLS2	PF00560//PF07714//PF08263//PF13855 - Leucine Rich Repeat (LRR_1) // Protein tyrosine kinase (Pkinase_Tyr) // Leucine rich repeat N-terminal domain (LRRNT_2) // Leucine rich repeat (LRR_8) (1 of 16)
VIT_00000056001	GSVIVT01000056001			1 of 5)	1 of 5		,	PTHR22835//PTHR22835:SF239 - ZINC FINGER FYVE DOMAIN CONTAINING PROTEIN // SUBFAMILY NOT NAMED (1 of 5)
VIT_00000057001	GSVIVT01000057001			#VALUE!	#VALUE!		,
VIT_00000058001	GSVIVT01000058001	Pkinase_Tyr, Cupin_2, LRRNT_2, LRR_8		Pkinase_Tyr) // Cupin domain (Cupin_2) // Leucine rich repeat N-terminal domain (LRRNT_2) // Leucine rich repeat (LRR_8) (1 of 1)	Pkinase_Tyr	Pkinase_Tyr	Pkinase_Tyr, Cupin_2, LRRNT_2, LRR_8,	PF07714//PF07883//PF08263//PF13855 - Protein tyrosine kinase (Pkinase_Tyr) // Cupin domain (Cupin_2) // Leucine rich repeat N-terminal domain (LRRNT_2) // Leucine rich repeat (LRR_8) (1 of 1)
VIT_00000059001	GSVIVT01000059001			#VALUE!	#VALUE!		,
VIT_00000060001	GSVIVT01000060001	GER7		1 of 25)	1 of 25		GER7,	PTHR31238:SF42 - GERMIN-LIKE PROTEIN SUBFAMILY 1 MEMBER 10-RELATED (1 of 25)
VIT_00000061001	GSVIVT01000061001			#VALUE!	#VALUE!		,
VIT_00000062001	GSVIVT01000062001			1 of 25)	1 of 25		,	PTHR31238:SF42 - GERMIN-LIKE PROTEIN SUBFAMILY 1 MEMBER 10-RELATED (1 of 25)
VIT_00000063001	GSVIVT01000063001			1 of 25)	1 of 25		,	PTHR31238:SF42 - GERMIN-LIKE PROTEIN SUBFAMILY 1 MEMBER 10-RELATED (1 of 25)
VIT_00000064001	GSVIVT01000064001			#VALUE!	#VALUE!		,
VIT_00000065001	GSVIVT01000065001			1 of 25)	1 of 25		,	PTHR31238:SF42 - GERMIN-LIKE PROTEIN SUBFAMILY 1 MEMBER 10-RELATED (1 of 25)
VIT_00000066001	GSVIVT01000066001			1 of 25)	1 of 25		,	PTHR31238:SF42 - GERMIN-LIKE PROTEIN SUBFAMILY 1 MEMBER 10-RELATED (1 of 25)
VIT_00000067001	GSVIVT01000067001			1 of 25)	1 of 25		,	PTHR31238:SF42 - GERMIN-LIKE PROTEIN SUBFAMILY 1 MEMBER 10-RELATED (1 of 25)
VIT_00000068001	GSVIVT01000068001			1 of 25)	1 of 25		,	PTHR31238:SF42 - GERMIN-LIKE PROTEIN SUBFAMILY 1 MEMBER 10-RELATED (1 of 25)
VIT_00000069001	GSVIVT01000069001			1 of 25)	1 of 25		,	PTHR31238:SF42 - GERMIN-LIKE PROTEIN SUBFAMILY 1 MEMBER 10-RELATED (1 of 25)
VIT_00000070001	GSVIVT01000070001			1 of 25)	1 of 25		,	PTHR31238:SF42 - GERMIN-LIKE PROTEIN SUBFAMILY 1 MEMBER 10-RELATED (1 of 25)
VIT_00000071001	GSVIVT01000071001			1 of 25)	1 of 25		,	PTHR31238:SF42 - GERMIN-LIKE PROTEIN SUBFAMILY 1 MEMBER 10-RELATED (1 of 25)
VIT_00000072001	GSVIVT01000072001	PPR_2,DYW_deaminase		PPR_2) // DYW family of nucleic acid deaminases (DYW_deaminase) (1 of 7)	PPR_2	PPR_2	PPR_2,DYW_deaminase,	PF13041//PF14432 - PPR repeat family (PPR_2) // DYW family of nucleic acid deaminases (DYW_deaminase) (1 of 7)
VIT_00000073001	GSVIVT01000073001			1 of 1)	1 of 1		,	3.2.1.152 - Mannosylglycoprotein endo-beta-mannosidase / Endo-beta-mannosidase (1 of 1)
VIT_00000074001	GSVIVT01000074001	ACS-13	ATLACS7,LACS7	1 of 3)	1 of 3		ACS-13,ATLACS7,LACS7	PTHR24096:SF221 - PROTEIN ACS-13, ISOFORM C (1 of 3)
VIT_00000075001	GSVIVT01000075001	ACS-13	ATLACS7,LACS7	1 of 3)	1 of 3		ACS-13,ATLACS7,LACS7	PTHR24096:SF221 - PROTEIN ACS-13, ISOFORM C (1 of 3)
VIT_00000077001	GSVIVT01000077001			#VALUE!	#VALUE!		,
VIT_00000078001	GSVIVT01000078001			#VALUE!	#VALUE!		,
VIT_00000079001	GSVIVT01000079001			1 of 2)	1 of 2		,	3.1.8.1 - Aryldialkylphosphatase / Phosphotriesterase (1 of 2)
VIT_00000080001	GSVIVT01000080001		AXR4,RGR,RGR1	1 of 1)	1 of 1		,AXR4,RGR,RGR1	PTHR10992:SF773 - PROTEIN AUXIN RESPONSE 4 (1 of 1)
VIT_00000081001	GSVIVT01000081001			1 of 1)	1 of 1		,	PTHR20932//PTHR20932:SF9 - LOC443603 PROTEIN-RELATED // SUBFAMILY NOT NAMED (1 of 1)
VIT_00000083001	GSVIVT01000083001	LOX	ATLOX1,LOX1	1 of 5)	1 of 5		LOX,ATLOX1,LOX1	1.13.11.58 - Linoleate 9S-lipoxygenase / Linoleate 9-lipoxygenase (1 of 5)
VIT_00000084001	GSVIVT01000084001	LOX1_5	ATLOX1,LOX1	LOX1_5) (1 of 3)	LOX1_5	LOX1_5	LOX1_5,ATLOX1,LOX1	K15718 - linoleate 9S-lipoxygenase (LOX1_5) (1 of 3)
VIT_00000086001	GSVIVT01000086001	PPR,DYW_deaminase		PPR) // PPR repeat family (PPR_2) // Pentatricopeptide repeat domain (PPR_3) // DYW family of nucleic acid deaminases (DYW_deaminase) (1 of 21)	PPR	PPR	PPR,DYW_deaminase,	PF01535//PF13041//PF13812//PF14432 - PPR repeat (PPR) // PPR repeat family (PPR_2) // Pentatricopeptide repeat domain (PPR_3) // DYW family of nucleic acid deaminases (DYW_deaminase) (1 of 21)
VIT_00000087001	GSVIVT01000087001	POLZ1, rev3	ATREV3,REV3	POLZ1, rev3) (1 of 1)	POLZ1, rev3	POLZ1, rev3	POLZ1, rev3,ATREV3,REV3	K02350 - DNA polymerase zeta (POLZ1, rev3) (1 of 1)
VIT_00000088001	GSVIVT01000088001			1 of 1)	1 of 1		,	PTHR23111//PTHR23111:SF29 - ZINC FINGER PROTEIN // SUBFAMILY NOT NAMED (1 of 1)
VIT_00000089001	GSVIVT01000089001		ALY2,ATALY2	1 of 1)	1 of 1		,ALY2,ATALY2	PTHR21689:SF3 - PROTEIN ALWAYS EARLY 1-RELATED (1 of 1)
VIT_00000091001	GSVIVT01000091001		ATSNF4,SNF4	1 of 1)	1 of 1		,ATSNF4,SNF4	PTHR13780:SF54 - SUCROSE NONFERMENTING 4-LIKE PROTEIN (1 of 1)
VIT_00000093001	GSVIVT01000093001			1 of 3)	1 of 3		,	PTHR23336:SF14 - CW-TYPE ZINC-FINGER PROTEIN (1 of 3)
VIT_00000094001	GSVIVT01000094001			#VALUE!	#VALUE!		,
VIT_00000095001	GSVIVT01000095001			1 of 25)	1 of 25		,	PTHR31238:SF42 - GERMIN-LIKE PROTEIN SUBFAMILY 1 MEMBER 10-RELATED (1 of 25)
VIT_00000097001	GSVIVT01000097001			1 of 25)	1 of 25		,	PTHR31238:SF42 - GERMIN-LIKE PROTEIN SUBFAMILY 1 MEMBER 10-RELATED (1 of 25)
VIT_00000098001	GSVIVT01000098001			1 of 25)	1 of 25		,	PTHR31238:SF42 - GERMIN-LIKE PROTEIN SUBFAMILY 1 MEMBER 10-RELATED (1 of 25)
VIT_00000099001	GSVIVT01000099001			#VALUE!	#VALUE!		,
VIT_00000100001	GSVIVT01000100001			1 of 25)	1 of 25		,	PTHR31238:SF42 - GERMIN-LIKE PROTEIN SUBFAMILY 1 MEMBER 10-RELATED (1 of 25)
VIT_00000101001	GSVIVT01000101001			1 of 25)	1 of 25		,	PTHR31238:SF42 - GERMIN-LIKE PROTEIN SUBFAMILY 1 MEMBER 10-RELATED (1 of 25)
VIT_00000102001	GSVIVT01000102001			1 of 25)	1 of 25		,	PTHR31238:SF42 - GERMIN-LIKE PROTEIN SUBFAMILY 1 MEMBER 10-RELATED (1 of 25)
VIT_00000103001	GSVIVT01000103001			1 of 25)	1 of 25		,	PTHR31238:SF42 - GERMIN-LIKE PROTEIN SUBFAMILY 1 MEMBER 10-RELATED (1 of 25)
VIT_00000104001	GSVIVT01000104001			#VALUE!	#VALUE!		,
VIT_00000105001	GSVIVT01000105001			1 of 1)	1 of 1		,	PTHR22925 - GLYCOSYL HYDROLASE 43 FAMILY MEMBER (1 of 1)
VIT_00000107001	GSVIVT01000107001		SGR7,SHR	1 of 1)	1 of 1		,SGR7,SHR	PTHR31636:SF9 - PROTEIN SHORT-ROOT (1 of 1)
VIT_00000108001	GSVIVT01000108001	PPIL2, CYC4, CHP60	ATPUB49,PUB49	PPIL2, CYC4, CHP60) (1 of 3)	PPIL2, CYC4, CHP60	PPIL2, CYC4, CHP60	PPIL2, CYC4, CHP60,ATPUB49,PUB49	K10598 - peptidyl-prolyl cis-trans isomerase-like 2 (PPIL2, CYC4, CHP60) (1 of 3)
VIT_00000109001	GSVIVT01000109001			#VALUE!	#VALUE!		,
VIT_00000111001	GSVIVT01000111001	cysC	AKN1,APK,APK1,ATAKN1	cysC) (1 of 3)	cysC	cysC	cysC,AKN1,APK,APK1,ATAKN1	K00860 - adenylylsulfate kinase (cysC) (1 of 3)
VIT_00000112001	GSVIVT01000112001	BTB,NPH3		BTB) // NPH3 family (NPH3) (1 of 17)	BTB	BTB	BTB,NPH3,	PF00651//PF03000 - BTB/POZ domain (BTB) // NPH3 family (NPH3) (1 of 17)
VIT_00000113001	GSVIVT01000113001			#VALUE!	#VALUE!		,
VIT_00000114001	GSVIVT01000114001	RP-L26e,RPL26		RP-L26e, RPL26) (1 of 2)	RP-L26e, RPL26	RP-L26e, RPL26	RP-L26e,RPL26,	K02898 - large subunit ribosomal protein L26e (RP-L26e, RPL26) (1 of 2)
VIT_00000115001	GSVIVT01000115001		ATVDAC2,VDAC2	1 of 3)	1 of 3		,ATVDAC2,VDAC2	PTHR11743:SF29 - MITOCHONDRIAL OUTER MEMBRANE PROTEIN PORIN 2-RELATED (1 of 3)
VIT_00000116001	GSVIVT01000116001		ACA2	1 of 1)	1 of 1		,ACA2	KOG0204 - Calcium transporting ATPase (1 of 1)
VIT_00000117001	GSVIVT01000117001	PPIL2, CYC4, CHP60	ATPUB49,PUB49	PPIL2, CYC4, CHP60) (1 of 3)	PPIL2, CYC4, CHP60	PPIL2, CYC4, CHP60	PPIL2, CYC4, CHP60,ATPUB49,PUB49	K10598 - peptidyl-prolyl cis-trans isomerase-like 2 (PPIL2, CYC4, CHP60) (1 of 3)
VIT_00000118001	GSVIVT01000118001			#VALUE!	#VALUE!		,
VIT_00000120001	GSVIVT01000120001			1 of 4)	1 of 4		,	2.7.1.25 - Adenylyl-sulfate kinase / APS kinase (1 of 4)
VIT_00000121001	GSVIVT01000121001	RP-L26e, RPL26		RP-L26e, RPL26) (1 of 2)	RP-L26e, RPL26	RP-L26e, RPL26	RP-L26e, RPL26,	K02898 - large subunit ribosomal protein L26e (RP-L26e, RPL26) (1 of 2)
VIT_00000122001	GSVIVT01000122001	VDAC2	ATVDAC2,VDAC2	VDAC2) (1 of 5)	VDAC2	VDAC2	VDAC2,ATVDAC2,VDAC2	K15040 - voltage-dependent anion channel protein 2 (VDAC2) (1 of 5)
VIT_00000123001	GSVIVT01000123001		ACA1,PEA1	E1-E2_ATPase) // Cation transporting ATPase, C-terminus (Cation_ATPase_C) // Cation transporter/ATPase, N-terminus (Cation_ATPase_N) // haloacid dehalogenase-like hydrolase (Hydrolase_3) // Ca2+-ATPase N terminal autoinhibitory domain (CaATP_NAI) (1 of 1)	E1-E2_ATPase	E1-E2_ATPase	,ACA1,PEA1	PF00122//PF00689//PF00690//PF08282//PF12515 - E1-E2 ATPase (E1-E2_ATPase) // Cation transporting ATPase, C-terminus (Cation_ATPase_C) // Cation transporter/ATPase, N-terminus (Cation_ATPase_N) // haloacid dehalogenase-like hydrolase (Hydrolase_3) // Ca2+-ATPase N terminal autoinhibitory domain (CaATP_NAI) (1 of 1)
VIT_00000124001	GSVIVT01000124001	NCAPG2,LUZP5		NCAPG2, LUZP5) (1 of 1)	NCAPG2, LUZP5	NCAPG2, LUZP5	NCAPG2,LUZP5,	K11492 - condensin-2 complex subunit G2 (NCAPG2, LUZP5) (1 of 1)
VIT_00000125001	GSVIVT01000125001	CYCD5	CYCD5;1	CYCD5) (1 of 2)	CYCD5	CYCD5	CYCD5,CYCD5;1	K18811 - cyclin D5, plant (CYCD5) (1 of 2)
VIT_00000126001	GSVIVT01000126001		ATBT4,BT4	1 of 1)	1 of 1		,ATBT4,BT4	PTHR24413:SF129 - BTB AND MATH DOMAIN-CONTAINING PROTEIN 42 (1 of 1)
VIT_00000127001	GSVIVT01000127001		ATFH6,FH6	1 of 1)	1 of 1		,ATFH6,FH6	PTHR23213//PTHR23213:SF215 - FORMIN-RELATED // SUBFAMILY NOT NAMED (1 of 1)
VIT_00000128001	GSVIVT01000128001	GB		1 of 2)	1 of 2		GB,	PTHR32227:SF98 - GB (1 of 2)
VIT_00000129001	GSVIVT01000129001			#VALUE!	#VALUE!		,
VIT_00000130001	GSVIVT01000130001		NPY2	1 of 1)	1 of 1		,NPY2	PTHR32370:SF26 - BTB/POZ DOMAIN-CONTAINING PROTEIN NPY3-RELATED (1 of 1)
VIT_00000131001	GSVIVT01000131001			1 of 1)	1 of 1		,	PTHR23091:SF211 - N-ACETYLTRANSFERASE HLS1-LIKE-RELATED (1 of 1)
VIT_00000132001	GSVIVT01000132001			1 of 1)	1 of 1		,	PTHR24054:SF33 - CASEIN KINASE II SUBUNIT ALPHA, CHLOROPLASTIC (1 of 1)
VIT_00000134001	GSVIVT01000134001			1 of 1)	1 of 1		,	PTHR21314:SF0 - UPF0553 PROTEIN C9ORF64 (1 of 1)
VIT_00000135001	GSVIVT01000135001			1 of 3)	1 of 3		,	3.5.1.49 - Formamidase / Formamide amidohydrolase (1 of 3)
VIT_00000137001	GSVIVT01000137001			1 of 3)	1 of 3		,	3.5.1.49 - Formamidase / Formamide amidohydrolase (1 of 3)
VIT_00000139001	GSVIVT01000139001			#VALUE!	#VALUE!		,
VIT_00000140001	GSVIVT01000140001			1 of 3)	1 of 3		,	3.5.1.49 - Formamidase / Formamide amidohydrolase (1 of 3)
VIT_00000141001	GSVIVT01000141001	LBD37	LBD39	1 of 2)	1 of 2		LBD37,LBD39	PTHR31304:SF6 - LOB DOMAIN-CONTAINING PROTEIN 37-RELATED (1 of 2)
VIT_00000142001	GSVIVT01000142001			1 of 1)	1 of 1		,	PTHR31636:SF51 - SCARECROW-LIKE PROTEIN 32 (1 of 1)
VIT_00000143001	GSVIVT01000143001	SAGA-Tad1		SAGA-Tad1) (1 of 4)	SAGA-Tad1	SAGA-Tad1	SAGA-Tad1,	PF12767 - Transcriptional regulator of RNA polII, SAGA, subunit (SAGA-Tad1) (1 of 4)
VIT_00000144001	GSVIVT01000144001	PER35	RHS19	1 of 1)	1 of 1		PER35,RHS19	PTHR31517:SF3 - PEROXIDASE 35-RELATED (1 of 1)
VIT_00000145001	GSVIVT01000145001			#VALUE!	#VALUE!		,
VIT_00000146001	GSVIVT01000146001	BTB, NPH3		BTB) // NPH3 family (NPH3) (1 of 17)	BTB	BTB	BTB, NPH3,	PF00651//PF03000 - BTB/POZ domain (BTB) // NPH3 family (NPH3) (1 of 17)
VIT_00000147001	GSVIVT01000147001			#VALUE!	#VALUE!		,
VIT_00000148001	GSVIVT01000148001			1 of 1)	1 of 1		,	PTHR11207//PTHR11207:SF4 - RIBONUCLEASE III // SUBFAMILY NOT NAMED (1 of 1)
VIT_00000149001	GSVIVT01000149001	CSNK2A	ATCKA1,CKA1	CSNK2A) (1 of 3)	CSNK2A	CSNK2A	CSNK2A,ATCKA1,CKA1	K03097 - casein kinase II subunit alpha (CSNK2A) (1 of 3)
VIT_00000150001	GSVIVT01000150001	zf-met2		zf-met2) (1 of 2)	zf-met2	zf-met2	zf-met2,	PF12907 - Zinc-binding (zf-met2) (1 of 2)
VIT_00000151001	GSVIVT01000151001	ACBP-7	ACBP3	1 of 2)	1 of 2		ACBP-7,ACBP3	PTHR23310:SF14 - PROTEIN ACBP-7 (1 of 2)
VIT_00000152001	GSVIVT01000152001			1 of 1)	1 of 1		,	PTHR23516:SF2 - MAJOR FACILITATOR PROTEIN (1 of 1)
VIT_00000153001	GSVIVT01000153001			II) OXYGENASE FAMILY PROTEIN-RELATED (1 of 3)	II		,	PTHR10869:SF66 - OXIDOREDUCTASE, 2OG-FE(II) OXYGENASE FAMILY PROTEIN-RELATED (1 of 3)
VIT_00000154001	GSVIVT01000154001	GB		1 of 1)	1 of 1		GB,	PTHR34214:SF3 - GB (1 of 1)
VIT_00000155001	GSVIVT01000155001			1 of 2)	1 of 2		,	PTHR24078:SF250 - CHAPERONE DNAJ-DOMAIN CONTAINING PROTEIN-RELATED (1 of 2)
VIT_00000156001	GSVIVT01000156001		ARA12	1 of 1)	1 of 1		,ARA12	PTHR10795:SF335 - SUBTILISIN-LIKE PROTEASE (1 of 1)
VIT_00000157001	GSVIVT01000157001			#VALUE!	#VALUE!		,
VIT_00000158001	GSVIVT01000158001			#VALUE!	#VALUE!		,
VIT_00000159001	GSVIVT01000159001			1 of 1)	1 of 1		,	PTHR13832//PTHR13832:SF270 - PROTEIN PHOSPHATASE 2C // SUBFAMILY NOT NAMED (1 of 1)
VIT_00000162001	GSVIVT01000162001			1 of 1)	1 of 1		,	PTHR10992:SF776 - ESTERASE KAI2-RELATED (1 of 1)
VIT_00000163001	GSVIVT01000163001		SRFR1	1 of 1)	1 of 1		,SRFR1	PTHR23083//PTHR23083:SF443 - TETRATRICOPEPTIDE REPEAT PROTEIN, TPR // SUBFAMILY NOT NAMED (1 of 1)
VIT_00000164001	GSVIVT01000164001			1 of 2)	1 of 2		,	PTHR22904//PTHR22904:SF381 - TPR REPEAT CONTAINING PROTEIN // SUBFAMILY NOT NAMED (1 of 2)
VIT_00000167001	GSVIVT01000167001	WD40		1 of 2)	1 of 2		WD40,	PTHR22850//PTHR22850:SF112 - WD40 REPEAT FAMILY // SUBFAMILY NOT NAMED (1 of 2)
VIT_00000168001	GSVIVT01000168001			#NAME?	#NAME?		,	PTHR23201:SF15 - GIBBERELLIN-REGULATED PROTEIN 7 (1 of 2)
VIT_00000169001	GSVIVT01000169001			1 of 1)	1 of 1		,	PTHR23315//PTHR23315:SF117 - BETA CATENIN-RELATED ARMADILLO REPEAT-CONTAINING // SUBFAMILY NOT NAMED (1 of 1)
VIT_00000170001	GSVIVT01000170001			1 of 2)	1 of 2		,	PTHR13683//PTHR13683:SF342 - ASPARTYL PROTEASES // SUBFAMILY NOT NAMED (1 of 2)
VIT_00000171001	GSVIVT01000171001	Frigida		Frigida) (1 of 10)	Frigida	Frigida	Frigida,	PF07899 - Frigida-like protein (Frigida) (1 of 10)
VIT_00000173001	GSVIVT01000173001	SLC11A, NRAMP	ATNRAMP3,NRAMP3	SLC11A, NRAMP) (1 of 3)	SLC11A, NRAMP	SLC11A, NRAMP	SLC11A, NRAMP,ATNRAMP3,NRAMP3	K12347 - natural resistance-associated macrophage protein (SLC11A, NRAMP) (1 of 3)
VIT_00000174001	GSVIVT01000174001			1 of 2)	1 of 2		,	PTHR12183:SF14 - RING-FINGER DOMAIN-CONTAINING PROTEIN (1 of 2)
VIT_00000175001	GSVIVT01000175001		AGL6	1 of 57)	1 of 57		,AGL6	PTHR11945 - MADS BOX PROTEIN (1 of 57)
VIT_00000176001	GSVIVT01000176001	GH3	GH3.1	GH3) (1 of 7)	GH3	GH3	GH3,GH3.1	K14487 - auxin responsive GH3 gene family (GH3) (1 of 7)
VIT_00000177001	GSVIVT01000177001			#VALUE!	#VALUE!		,
VIT_00000178001	GSVIVT01000178001	PPR		PPR) // PPR repeat family (PPR_2) // DYW family of nucleic acid deaminases (DYW_deaminase) (1 of 100)	PPR	PPR	PPR,	PF01535//PF13041//PF14432 - PPR repeat (PPR) // PPR repeat family (PPR_2) // DYW family of nucleic acid deaminases (DYW_deaminase) (1 of 100)
VIT_00000179001	GSVIVT01000179001	TBL1	HOS15	beta)-like 1 (TBL1) (1 of 2)	beta	beta	TBL1,HOS15	K04508 - transducin (beta)-like 1 (TBL1) (1 of 2)
VIT_00000181001	GSVIVT01000181001	p450		p450) (1 of 321)	p450	p450	p450,	PF00067 - Cytochrome P450 (p450) (1 of 321)
VIT_00000182001	GSVIVT01000182001		CYP81D3	1 of 16)	1 of 16		,CYP81D3	1.14.13.89 - Isoflavone 2'-hydroxylase / Isoflavone 2'-monooxygenase (1 of 16)
VIT_00000184001	GSVIVT01000184001		CYP81D8	1 of 16)	1 of 16		,CYP81D8	1.14.13.89 - Isoflavone 2'-hydroxylase / Isoflavone 2'-monooxygenase (1 of 16)
VIT_00000186001	GSVIVT01000186001		CYP81D8	1 of 8)	1 of 8		,CYP81D8	PTHR24298:SF61 - CYTOCHROME P450 81D1-RELATED (1 of 8)
VIT_00000187001	GSVIVT01000187001		CYP81D8	1 of 16)	1 of 16		,CYP81D8	1.14.13.89 - Isoflavone 2'-hydroxylase / Isoflavone 2'-monooxygenase (1 of 16)
VIT_00000189001	GSVIVT01000189001		CYP81D2	1 of 8)	1 of 8		,CYP81D2	PTHR24298:SF61 - CYTOCHROME P450 81D1-RELATED (1 of 8)
VIT_00000190001	GSVIVT01000190001			#VALUE!	#VALUE!		,
VIT_00000191001	GSVIVT01000191001			#VALUE!	#VALUE!		,
VIT_00000192001	GSVIVT01000192001	p450	CYP81D8	p450) (1 of 321)	p450	p450	p450,CYP81D8	PF00067 - Cytochrome P450 (p450) (1 of 321)
VIT_00000194001	GSVIVT01000194001		CYP81D8	1 of 8)	1 of 8		,CYP81D8	PTHR24298:SF61 - CYTOCHROME P450 81D1-RELATED (1 of 8)
VIT_00000196001	GSVIVT01000196001		CYP81D8	1 of 16)	1 of 16		,CYP81D8	1.14.13.89 - Isoflavone 2'-hydroxylase / Isoflavone 2'-monooxygenase (1 of 16)
VIT_00000198001	GSVIVT01000198001	p450	CYP81D2	p450) (1 of 321)	p450	p450	p450,CYP81D2	PF00067 - Cytochrome P450 (p450) (1 of 321)
VIT_00000199001	GSVIVT01000199001		CYP81D3	1 of 16)	1 of 16		,CYP81D3	1.14.13.89 - Isoflavone 2'-hydroxylase / Isoflavone 2'-monooxygenase (1 of 16)
VIT_00000200001	GSVIVT01000200001	p450		p450) // Protein tyrosine kinase (Pkinase_Tyr) // Di-glucose binding within endoplasmic reticulum (Malectin) (1 of 1)	p450	p450	p450,	PF00067//PF07714//PF11721 - Cytochrome P450 (p450) // Protein tyrosine kinase (Pkinase_Tyr) // Di-glucose binding within endoplasmic reticulum (Malectin) (1 of 1)
VIT_00000205001	GSVIVT01000205001			#VALUE!	#VALUE!		,
VIT_00000208001	GSVIVT01000208001		MEE59	#VALUE!	#VALUE!		,MEE59
VIT_00000209001	GSVIVT01000209001	Malectin_like		Malectin_like) (1 of 28)	Malectin_like	Malectin_like	Malectin_like,	PF12819 - Carbohydrate-binding protein of the ER (Malectin_like) (1 of 28)
VIT_00000210001	GSVIVT01000210001	Pkinase_Tyr,Malectin		Pkinase_Tyr) // Di-glucose binding within endoplasmic reticulum (Malectin) (1 of 18)	Pkinase_Tyr	Pkinase_Tyr	Pkinase_Tyr,Malectin,	PF07714//PF11721 - Protein tyrosine kinase (Pkinase_Tyr) // Di-glucose binding within endoplasmic reticulum (Malectin) (1 of 18)
VIT_00000211001	GSVIVT01000211001	Pkinase_Tyr,Malectin		Pkinase_Tyr) // Di-glucose binding within endoplasmic reticulum (Malectin) (1 of 18)	Pkinase_Tyr	Pkinase_Tyr	Pkinase_Tyr,Malectin,	PF07714//PF11721 - Protein tyrosine kinase (Pkinase_Tyr) // Di-glucose binding within endoplasmic reticulum (Malectin) (1 of 18)
VIT_00000212001	GSVIVT01000212001	Pkinase_Tyr,Malectin		Pkinase_Tyr) // Di-glucose binding within endoplasmic reticulum (Malectin) (1 of 18)	Pkinase_Tyr	Pkinase_Tyr	Pkinase_Tyr,Malectin,	PF07714//PF11721 - Protein tyrosine kinase (Pkinase_Tyr) // Di-glucose binding within endoplasmic reticulum (Malectin) (1 of 18)
VIT_00000213001	GSVIVT01000213001			#VALUE!	#VALUE!		,
VIT_00000214001	GSVIVT01000214001			#VALUE!	#VALUE!		,
VIT_00000215001	GSVIVT01000215001	MORF4L1, MRG15, EAF3		MORF4L1, MRG15, EAF3) (1 of 2)	MORF4L1, MRG15, EAF3	MORF4L1, MRG15, EAF3	MORF4L1, MRG15, EAF3,	K11339 - mortality factor 4-like protein 1 (MORF4L1, MRG15, EAF3) (1 of 2)
VIT_00000216001	GSVIVT01000216001		ATCAD4,CAD,CAD-C,CAD4	1 of 3)	1 of 3		,ATCAD4,CAD,CAD-C,CAD4	PTHR11695:SF574 - CINNAMYL ALCOHOL DEHYDROGENASE 4-RELATED (1 of 3)
VIT_00000217001	GSVIVT01000217001		ATHMA1,HMA1	1 of 1)	1 of 1		,ATHMA1,HMA1	PTHR24093:SF272 - CADMIUM/ZINC-TRANSPORTING ATPASE HMA1, CHLOROPLASTIC-RELATED (1 of 1)
VIT_00000219001	GSVIVT01000219001			#VALUE!	#VALUE!		,
VIT_00000222001	GSVIVT01000222001	Pkinase_Tyr, LRR_8		Pkinase_Tyr) // Leucine rich repeat (LRR_8) (1 of 9)	Pkinase_Tyr	Pkinase_Tyr	Pkinase_Tyr, LRR_8,	PF07714//PF13855 - Protein tyrosine kinase (Pkinase_Tyr) // Leucine rich repeat (LRR_8) (1 of 9)
VIT_00000223001	GSVIVT01000223001	MAPRE	ATEB1C,ATEB1H1,EB1C	MAPRE) (1 of 2)	MAPRE	MAPRE	MAPRE,ATEB1C,ATEB1H1,EB1C	K10436 - microtubule-associated protein, RP/EB family (MAPRE) (1 of 2)
VIT_00000224001	GSVIVT01000224001		ARFA1F,ATARFA1F	1 of 1)	1 of 1		,ARFA1F,ATARFA1F	PTHR11711//PTHR11711:SF184 - ADP RIBOSYLATION FACTOR-RELATED // SUBFAMILY NOT NAMED (1 of 1)
VIT_00000226001	GSVIVT01000226001		CYCD3;2	1 of 2)	1 of 2		,CYCD3;2	PTHR10177:SF216 - CYCLIN-D3-2-RELATED (1 of 2)
VIT_00000227001	GSVIVT01000227001		VFB2	1 of 1)	1 of 1		,VFB2	PTHR24006:SF355 - UBIQUITIN CARBOXYL-TERMINAL HYDROLASE 16 (1 of 1)
VIT_00000228001	GSVIVT01000228001		SDN3	1 of 1)	1 of 1		,SDN3	PTHR12801:SF69 - RNA EXONUCLEASE NEF-SP-RELATED (1 of 1)
VIT_00000229001	GSVIVT01000229001			1 of 3)	1 of 3		,	PTHR11695//PTHR11695:SF578 - ALCOHOL DEHYDROGENASE RELATED // SUBFAMILY NOT NAMED (1 of 3)
VIT_00000230001	GSVIVT01000230001		LCR74,PDF2.5	1 of 2)	1 of 2		,LCR74,PDF2.5	PTHR33147:SF3 - DEFENSIN-LIKE PROTEIN 6 (1 of 2)
VIT_00000232001	GSVIVT01000232001		ATMYB4,MYB4	1 of 1)	1 of 1		,ATMYB4,MYB4	PTHR10641:SF643 - MYB TRANSCRIPTION FACTOR-RELATED (1 of 1)
VIT_00000233001	GSVIVT01000233001			serine/threonine/tyrosine protein kinase) (1 of 6)	serine/threonine/tyrosine protein kinase	serine/threonine/tyrosine protein kinase	,	KOG1164 - Casein kinase (serine/threonine/tyrosine protein kinase) (1 of 6)
VIT_00000234001	GSVIVT01000234001		MIA,PDR2	1 of 1)	1 of 1		,MIA,PDR2	3.6.3.9 - Sodium/potassium-exchanging ATPase / Sodium/potassium-transporting ATPase (1 of 1)
VIT_00000235001	GSVIVT01000235001			#VALUE!	#VALUE!		,
VIT_00000236001	GSVIVT01000236001			#VALUE!	#VALUE!		,
VIT_00000237001	GSVIVT01000237001	TPR_11		TPR_11) (1 of 62)	TPR_11	TPR_11	TPR_11,	PF13414 - TPR repeat (TPR_11) (1 of 62)
VIT_00000238001	GSVIVT01000238001		ATCPK4,CPK4	1 of 1)	1 of 1		,ATCPK4,CPK4	PTHR24349:SF166 - CALCIUM-DEPENDENT PROTEIN KINASE 11-RELATED (1 of 1)
VIT_00000239001	GSVIVT01000239001			1 of 2)	1 of 2		,	PTHR21660:SF6 - F19P19.27 PROTEIN (1 of 2)
VIT_00000240001	GSVIVT01000240001			1 of 2)	1 of 2		,	PTHR21660:SF6 - F19P19.27 PROTEIN (1 of 2)
VIT_00000243001	GSVIVT01000243001			1 of 1)	1 of 1		,	PTHR21347 - CLEFT LIP AND PALATE ASSOCIATED TRANSMEMBRANE PROTEIN-RELATED (1 of 1)
VIT_00000244001	GSVIVT01000244001	PPR		PPR) // PPR repeat family (PPR_2) (1 of 160)	PPR	PPR	PPR,	PF01535//PF13041 - PPR repeat (PPR) // PPR repeat family (PPR_2) (1 of 160)
VIT_00000245001	GSVIVT01000245001		ATSGS3,SGS3	1 of 1)	1 of 1		,ATSGS3,SGS3	PTHR21596:SF12 - PROTEIN SUPPRESSOR OF GENE SILENCING 3 (1 of 1)
VIT_00000246001	GSVIVT01000246001			1 of 1)	1 of 1		,	PTHR22835//PTHR22835:SF192 - ZINC FINGER FYVE DOMAIN CONTAINING PROTEIN // SUBFAMILY NOT NAMED (1 of 1)
VIT_00000247001	GSVIVT01000247001			1 of 1)	1 of 1		,	PTHR15856//PTHR15856:SF29 - PHD FINGER PROTEIN 20-RELATED // SUBFAMILY NOT NAMED (1 of 1)
VIT_00000248001	GSVIVT01000248001	PER47		1 of 1)	1 of 1		PER47,	PTHR31235:SF22 - PEROXIDASE 47 (1 of 1)
VIT_00000249001	GSVIVT01000249001			1 of 1)	1 of 1		,	PTHR23137:SF8 - GOT1/SFT2-LIKE VESCICLE TRANSPORT PROTEIN (1 of 1)
VIT_00000250001	GSVIVT01000250001		ATHB21,HB21,ZFHD4	#VALUE!	#VALUE!		,ATHB21,HB21,ZFHD4
VIT_00000251001	GSVIVT01000251001	DOPA		DOPA) (1 of 2)	DOPA	DOPA	DOPA,	K15777 - 4,5-DOPA dioxygenase extradiol (DOPA) (1 of 2)
VIT_00000252001	GSVIVT01000252001	SETD6		SETD6) (1 of 1)	SETD6	SETD6	SETD6,	K05302 - SET domain-containing protein 6 (SETD6) (1 of 1)
VIT_00000253001	GSVIVT01000253001			1 of 1)	1 of 1		,	KOG4843 - Uncharacterized conserved protein (1 of 1)
VIT_00000254001	GSVIVT01000254001	DDE_Tnp_4		DDE_Tnp_4) (1 of 2)	DDE_Tnp_4	DDE_Tnp_4	DDE_Tnp_4,	PF13359 - DDE superfamily endonuclease (DDE_Tnp_4) (1 of 2)
VIT_00000255001	GSVIVT01000255001			#VALUE!	#VALUE!		,
VIT_00000256001	GSVIVT01000256001	MAPKKK19	MAPKKK21	1 of 4)	1 of 4		MAPKKK19,MAPKKK21	PTHR24361:SF334 - MITOGEN-ACTIVATED PROTEIN KINASE KINASE KINASE 19-RELATED (1 of 4)
VIT_00000257001	GSVIVT01000257001			1 of 1)	1 of 1		,	KOG4508 - Uncharacterized conserved protein (1 of 1)
VIT_00000258001	GSVIVT01000258001		AtCXE18,CXE18	1 of 3)	1 of 3		,AtCXE18,CXE18	PTHR23024//PTHR23024:SF174 - MEMBER OF 'GDXG' FAMILY OF LIPOLYTIC ENZYMES // SUBFAMILY NOT NAMED (1 of 3)
VIT_00000259001	GSVIVT01000259001		ATLCB1,EMB2779,FBR11,LCB1	1 of 1)	1 of 1		,ATLCB1,EMB2779,FBR11,LCB1	PTHR13693:SF2 - SERINE PALMITOYLTRANSFERASE 1 (1 of 1)
VIT_00000260001	GSVIVT01000260001			#VALUE!	#VALUE!		,
VIT_00000261001	GSVIVT01000261001			Smr) (1 of 3)	Smr	Smr	,	PF01713 - Smr domain (Smr) (1 of 3)
VIT_00000262001	GSVIVT01000262001	DNMT1, dcm		cytosine-5)-methyltransferase 1 (DNMT1, dcm) (1 of 5)	cytosine-5	cytosine-5	DNMT1, dcm,	K00558 - DNA (cytosine-5)-methyltransferase 1 (DNMT1, dcm) (1 of 5)
VIT_00000263001	GSVIVT01000263001	DNMT1, dcm	DDM2,DMT01,DMT1,MET1,MET2,METI	cytosine-5)-methyltransferase 1 (DNMT1, dcm) (1 of 5)	cytosine-5	cytosine-5	DNMT1, dcm,DDM2,DMT01,DMT1,MET1,MET2,METI	K00558 - DNA (cytosine-5)-methyltransferase 1 (DNMT1, dcm) (1 of 5)
VIT_00000264001	GSVIVT01000264001		ATCLC-C,CLC-C	1 of 1)	1 of 1		,ATCLC-C,CLC-C	PTHR11689:SF91 - CHLORIDE CHANNEL PROTEIN CLC-C (1 of 1)
VIT_00000265001	GSVIVT01000265001			#VALUE!	#VALUE!		,
VIT_00000266001	GSVIVT01000266001	CCT3, TRIC5		CCT3, TRIC5) (1 of 2)	CCT3, TRIC5	CCT3, TRIC5	CCT3, TRIC5,	K09495 - T-complex protein 1 subunit gamma (CCT3, TRIC5) (1 of 2)
VIT_00000268001	GSVIVT01000268001			#VALUE!	#VALUE!		,
VIT_00000269001	GSVIVT01000269001			1 of 1)	1 of 1		,	PTHR14445//PTHR14445:SF40 - GRB10 INTERACTING GYF PROTEIN // SUBFAMILY NOT NAMED (1 of 1)
VIT_00000270001	GSVIVT01000270001			#VALUE!	#VALUE!		,
VIT_00000271001	GSVIVT01000271001			1 of 2)	1 of 2		,	PTHR14445:SF39 - SWIB/MDM2, PLUS-3 AND GYF DOMAIN-CONTAINING PROTEIN-RELATED (1 of 2)
VIT_00000273001	GSVIVT01000273001			1 of 1)	1 of 1		,	PTHR13856//PTHR13856:SF97 - VHS DOMAIN CONTAINING PROTEIN FAMILY // SUBFAMILY NOT NAMED (1 of 1)
VIT_00000275001	GSVIVT01000275001			1 of 1)	1 of 1		,	PTHR12668:SF5 - UPF0136 MEMBRANE PROTEIN YJR085C (1 of 1)
VIT_00000277001	GSVIVT01000277001	APC8,CDC23	APC8,CDC23	APC8, CDC23) (1 of 2)	APC8, CDC23	APC8, CDC23	APC8,CDC23,APC8,CDC23	K03355 - anaphase-promoting complex subunit 8 (APC8, CDC23) (1 of 2)
VIT_00000278001	GSVIVT01000278001			#VALUE!	#VALUE!		,
VIT_00000280001	GSVIVT01000280001	EPC		EPC) (1 of 1)	EPC	EPC	EPC,	K11322 - enhancer of polycomb-like protein (EPC) (1 of 1)
VIT_00000282001	GSVIVT01000282001	ANXD3	ANN3,ANNAT3	1 of 12)	1 of 12		ANXD3,ANN3,ANNAT3	PTHR10502:SF99 - ANNEXIN D3 (1 of 12)
VIT_00000284001	GSVIVT01000284001	ANXD3	ANN3,ANNAT3	1 of 12)	1 of 12		ANXD3,ANN3,ANNAT3	PTHR10502:SF99 - ANNEXIN D3 (1 of 12)
VIT_00000285001	GSVIVT01000285001	ANXD3	ANN3,ANNAT3	1 of 12)	1 of 12		ANXD3,ANN3,ANNAT3	PTHR10502:SF99 - ANNEXIN D3 (1 of 12)
VIT_00000286001	GSVIVT01000286001	ANXD3	ANNAT8	1 of 12)	1 of 12		ANXD3,ANNAT8	PTHR10502:SF99 - ANNEXIN D3 (1 of 12)
VIT_00000287001	GSVIVT01000287001	ANXD4	ANNAT8	1 of 5)	1 of 5		ANXD4,ANNAT8	PTHR10502:SF104 - ANNEXIN D4 (1 of 5)
VIT_00000288001	GSVIVT01000288001			1 of 2)	1 of 2		,	PTHR23023//PTHR23023:SF114 - DIMETHYLANILINE MONOOXYGENASE // SUBFAMILY NOT NAMED (1 of 2)
VIT_00000289001	GSVIVT01000289001	ANXD3	ANN3,ANNAT3	1 of 12)	1 of 12		ANXD3,ANN3,ANNAT3	PTHR10502:SF99 - ANNEXIN D3 (1 of 12)
VIT_00000290001	GSVIVT01000290001	ANXA7_11	ANN3,ANNAT3	ANXA7_11) (1 of 1)	ANXA7_11	ANXA7_11	ANXA7_11,ANN3,ANNAT3	K17095 - annexin A7/11 (ANXA7_11) (1 of 1)
VIT_00000293001	GSVIVT01000293001	ANXD4	ANNAT4	1 of 5)	1 of 5		ANXD4,ANNAT4	PTHR10502:SF104 - ANNEXIN D4 (1 of 5)
VIT_00000297001	GSVIVT01000297001		AtRLP15,RLP15	1 of 1)	1 of 1		,AtRLP15,RLP15	2.7.11.1 - Non-specific serine/threonine protein kinase / Threonine-specific protein kinase (1 of 1)
VIT_00000299001	GSVIVT01000299001	ANXD3	ANN3,ANNAT3	1 of 12)	1 of 12		ANXD3,ANN3,ANNAT3	PTHR10502:SF99 - ANNEXIN D3 (1 of 12)
VIT_00000300001	GSVIVT01000300001	ANXD3	ANN3,ANNAT3	1 of 12)	1 of 12		ANXD3,ANN3,ANNAT3	PTHR10502:SF99 - ANNEXIN D3 (1 of 12)
VIT_00000301001	GSVIVT01000301001			#VALUE!	#VALUE!		,
VIT_00000303001	GSVIVT01000303001	ANXD4	ANNAT8	1 of 5)	1 of 5		ANXD4,ANNAT8	PTHR10502:SF104 - ANNEXIN D4 (1 of 5)
VIT_00000305001	GSVIVT01000305001			#VALUE!	#VALUE!		,
VIT_00000307001	GSVIVT01000307001	ANXD3	ANN3,ANNAT3	1 of 12)	1 of 12		ANXD3,ANN3,ANNAT3	PTHR10502:SF99 - ANNEXIN D3 (1 of 12)
VIT_00000309001	GSVIVT01000309001			#VALUE!	#VALUE!		,
VIT_00000310001	GSVIVT01000310001	ANXD4	ANNAT8	1 of 5)	1 of 5		ANXD4,ANNAT8	PTHR10502:SF104 - ANNEXIN D4 (1 of 5)
VIT_00000312001	GSVIVT01000312001			#VALUE!	#VALUE!		,
VIT_00000313001	GSVIVT01000313001	Ulp1	ULP1A	1 of 47)	1 of 47		Ulp1,ULP1A	3.4.22.68 - Ulp1 peptidase / Ulp1 protease (1 of 47)
VIT_00000315001	GSVIVT01000315001		KTF1,SPT5L	1 of 5)	1 of 5		,KTF1,SPT5L	PTHR11125:SF8 - KOW DOMAIN-CONTAINING TRANSCRIPTION FACTOR 1 (1 of 5)
VIT_00000316001	GSVIVT01000316001		GPPS,GPS1	geranyl-diphosphate specific) / Solanesyl-diphosphate synthase (1 of 4)	geranyl-diphosphate specific	geranyl-diphosphate specific	,GPPS,GPS1	2.5.1.84 - All-trans-nonaprenyl-diphosphate synthase (geranyl-diphosphate specific) / Solanesyl-diphosphate synthase (1 of 4)
VIT_00000318001	GSVIVT01000318001	HDAC	HD2C,HDT3	1 of 21)	1 of 21		HDAC,HD2C,HDT3	3.5.1.98 - Histone deacetylase / HDAC (1 of 21)
VIT_00000319001	GSVIVT01000319001	Ulp1	ULP1A	1 of 47)	1 of 47		Ulp1,ULP1A	3.4.22.68 - Ulp1 peptidase / Ulp1 protease (1 of 47)
VIT_00000320001	GSVIVT01000320001	TB2_DP1_HVA22, zf-met	ATHVA22A,HVA22A	TB2_DP1_HVA22) // Zinc-finger of C2H2 type (zf-met) (1 of 4)	TB2_DP1_HVA22	TB2_DP1_HVA22	TB2_DP1_HVA22, zf-met,ATHVA22A,HVA22A	PF03134//PF12874 - TB2/DP1, HVA22 family (TB2_DP1_HVA22) // Zinc-finger of C2H2 type (zf-met) (1 of 4)
VIT_00000324001	GSVIVT01000324001	HVA22	ATHVA22A,HVA22A	1 of 10)	1 of 10		HVA22,ATHVA22A,HVA22A	PTHR12300//PTHR12300:SF43 - HVA22-LIKE PROTEINS // SUBFAMILY NOT NAMED (1 of 10)
VIT_00000325001	GSVIVT01000325001	YOP1/TB2/DP1/HVA22	ATHVA22A,HVA22A	YOP1/TB2/DP1/HVA22 family) (1 of 4)	YOP1/TB2/DP1/HVA22 family	YOP1/TB2/DP1/HVA22 family	YOP1/TB2/DP1/HVA22,ATHVA22A,HVA22A	KOG1725 - Protein involved in membrane traffic (YOP1/TB2/DP1/HVA22 family) (1 of 4)
VIT_00000327001	GSVIVT01000327001		ATHVA22C,HVA22C	1 of 10)	1 of 10		,ATHVA22C,HVA22C	PTHR12300//PTHR12300:SF43 - HVA22-LIKE PROTEINS // SUBFAMILY NOT NAMED (1 of 10)
VIT_00000328001	GSVIVT01000328001			1 of 1)	1 of 1		,	PTHR23067//PTHR23067:SF46 - DOUBLE-STRANDED RNA-BINDING ZINC FINGER PROTEIN // SUBFAMILY NOT NAMED (1 of 1)
VIT_00000330001	GSVIVT01000330001		ATHVA22A,HVA22A	1 of 10)	1 of 10		,ATHVA22A,HVA22A	PTHR12300//PTHR12300:SF43 - HVA22-LIKE PROTEINS // SUBFAMILY NOT NAMED (1 of 10)
VIT_00000331001	GSVIVT01000331001	TB2_DP1_HVA22, zf-met	ATHVA22A,HVA22A	TB2_DP1_HVA22) // Zinc-finger of C2H2 type (zf-met) (1 of 4)	TB2_DP1_HVA22	TB2_DP1_HVA22	TB2_DP1_HVA22, zf-met,ATHVA22A,HVA22A	PF03134//PF12874 - TB2/DP1, HVA22 family (TB2_DP1_HVA22) // Zinc-finger of C2H2 type (zf-met) (1 of 4)
VIT_00000333001	GSVIVT01000333001	GCH1, folE		GCH1, folE) (1 of 2)	GCH1, folE	GCH1, folE	GCH1, folE,	K01495 - GTP cyclohydrolase I (GCH1, folE) (1 of 2)
VIT_00000334001	GSVIVT01000334001			#VALUE!	#VALUE!		,
VIT_00000336001	GSVIVT01000336001	mmsA, iolA, ALDH6A1	ALDH6B2	acetylating) / methylmalonate-semialdehyde dehydrogenase (mmsA, iolA, ALDH6A1) (1 of 2)	acetylating	acetylating	mmsA, iolA, ALDH6A1,ALDH6B2	K00140 - malonate-semialdehyde dehydrogenase (acetylating) / methylmalonate-semialdehyde dehydrogenase (mmsA, iolA, ALDH6A1) (1 of 2)
VIT_00000338001	GSVIVT01000338001	mmsA, iolA, ALDH6A1	ALDH6B2	acetylating) / methylmalonate-semialdehyde dehydrogenase (mmsA, iolA, ALDH6A1) (1 of 2)	acetylating	acetylating	mmsA, iolA, ALDH6A1,ALDH6B2	K00140 - malonate-semialdehyde dehydrogenase (acetylating) / methylmalonate-semialdehyde dehydrogenase (mmsA, iolA, ALDH6A1) (1 of 2)
VIT_00000339001	GSVIVT01000339001			#VALUE!	#VALUE!		,
VIT_00000343001	GSVIVT01000343001			#VALUE!	#VALUE!		,
VIT_00000345001	GSVIVT01000345001		ATMYA1,MYA1,XI-1	1 of 3)	1 of 3		,ATMYA1,MYA1,XI-1	PTHR13140//PTHR13140:SF435 - MYOSIN // SUBFAMILY NOT NAMED (1 of 3)
VIT_00000347001	GSVIVT01000347001			#VALUE!	#VALUE!		,
VIT_00000349001	GSVIVT01000349001	WAK	WAKL1	1 of 1)	1 of 1		WAK,WAKL1	PTHR33491:SF5 - WALL ASSOCIATED KINASE-LIKE 7 (1 of 1)
VIT_00000350001	GSVIVT01000350001	WAK		1 of 7)	1 of 7		WAK,	PTHR27005:SF7 - WALL-ASSOCIATED RECEPTOR KINASE-LIKE 1-RELATED (1 of 7)
VIT_00000351001	GSVIVT01000351001		HKL3	glucokinase) (1 of 10)	glucokinase	glucokinase	,HKL3	2.7.1.1 - Hexokinase / Hexokinase type IV (glucokinase) (1 of 10)
VIT_00000352001	GSVIVT01000352001	WAK	ATWAKL10,WAKL10	Pkinase) // Wall-associated kinase (WAK) // Wall-associated receptor kinase galacturonan-binding (GUB_WAK_bind) (1 of 1)	Pkinase	Pkinase	WAK,ATWAKL10,WAKL10	PF00069//PF08488//PF13947 - Protein kinase domain (Pkinase) // Wall-associated kinase (WAK) // Wall-associated receptor kinase galacturonan-binding (GUB_WAK_bind) (1 of 1)
VIT_00000354001	GSVIVT01000354001	WAK		1 of 7)	1 of 7		WAK,	PTHR27005:SF7 - WALL-ASSOCIATED RECEPTOR KINASE-LIKE 1-RELATED (1 of 7)
VIT_00000357001	GSVIVT01000357001	KIF22		1 of 3)	1 of 3		KIF22,	PTHR24115:SF462 - KINESIN-LIKE PROTEIN KIF22 (1 of 3)
VIT_00000358001	GSVIVT01000358001		HKL3	glucokinase) (1 of 10)	glucokinase	glucokinase	,HKL3	2.7.1.1 - Hexokinase / Hexokinase type IV (glucokinase) (1 of 10)
VIT_00000361001	GSVIVT01000361001			#VALUE!	#VALUE!		,
VIT_00000363001	GSVIVT01000363001			1 of 2)	1 of 2		,	PTHR12956//PTHR12956:SF24 - ALKALINE CERAMIDASE-RELATED // SUBFAMILY NOT NAMED (1 of 2)
VIT_00000364001	GSVIVT01000364001	PPR		PPR_2) (1 of 440)	PPR_2	PPR_2	PPR,	PF13041 - PPR repeat family (PPR_2) (1 of 440)
VIT_00000371001	GSVIVT01000371001			1 of 3)	1 of 3		,	PTHR16023 - TAX1 BINDING PROTEIN-RELATED (1 of 3)
VIT_00000374001	GSVIVT01000374001			#VALUE!	#VALUE!		,
VIT_00000378001	GSVIVT01000378001		PPAN	#VALUE!	#VALUE!		,PPAN
VIT_00000380001	GSVIVT01000380001	CALM	ACAM-2,CAM5	CALM) (1 of 3)	CALM	CALM	CALM,ACAM-2,CAM5	K02183 - calmodulin (CALM) (1 of 3)
VIT_00000381001	GSVIVT01000381001			#VALUE!	#VALUE!		,
VIT_00000383001	GSVIVT01000383001			1 of 1)	1 of 1		,	PTHR20531:SF1 - N-ALPHA-ACETYLTRANSFERASE 40 (1 of 1)
VIT_00000386001	GSVIVT01000386001		AtHB34,HB34	1 of 1)	1 of 1		,AtHB34,HB34	PTHR31948:SF16 - ZINC-FINGER HOMEODOMAIN PROTEIN 14 (1 of 1)
VIT_00000389001	GSVIVT01000389001		ACD1,ATACD1,D-CDES	1 of 2)	1 of 2		,ACD1,ATACD1,D-CDES	PTHR10314:SF79 - DOF-TYPE TRANSCRIPTION FACTOR TMO6 (1 of 2)
VIT_00000391001	GSVIVT01000391001		GAD,GAD1	1 of 4)	1 of 4		,GAD,GAD1	4.1.1.15 - Glutamate decarboxylase / L-glutamate 1-carboxy-lyase (1 of 4)
VIT_00000394001	GSVIVT01000394001			#VALUE!	#VALUE!		,
VIT_00000395001	GSVIVT01000395001	F-box		F-box) (1 of 71)	F-box	F-box	F-box,	PF00646 - F-box domain (F-box) (1 of 71)
VIT_00000397001	GSVIVT01000397001			1 of 1)	1 of 1		,	PTHR11614//PTHR11614:SF97 - PHOSPHOLIPASE-RELATED // SUBFAMILY NOT NAMED (1 of 1)
VIT_00000399001	GSVIVT01000399001			1 of 2)	1 of 2		,	PTHR11614:SF96 - ALPHA/BETA FOLD HYDROLASE FAMILY PROTEIN (1 of 2)
VIT_00000400001	GSVIVT01000400001	BTB, NPH3		BTB) // NPH3 family (NPH3) (1 of 17)	BTB	BTB	BTB, NPH3,	PF00651//PF03000 - BTB/POZ domain (BTB) // NPH3 family (NPH3) (1 of 17)
VIT_00000401001	GSVIVT01000401001	ISPS	ATTPS03,TPS03	1 of 2)	1 of 2		ISPS,ATTPS03,TPS03	4.2.3.27 - Isoprene synthase / ISPS (1 of 2)
VIT_00000402001	GSVIVT01000402001		ATTPS-CIN,TPS-CIN	E)-beta-ocimene synthase / Beta-ocimene synthase (1 of 1)	E		,ATTPS-CIN,TPS-CIN	4.2.3.105//4.2.3.106 - (E)-beta-ocimene synthase / Beta-ocimene synthase (1 of 1)
VIT_00000403001	GSVIVT01000403001	ISPS	ATTPS-CIN,TPS-CIN	1 of 2)	1 of 2		ISPS,ATTPS-CIN,TPS-CIN	4.2.3.27 - Isoprene synthase / ISPS (1 of 2)
VIT_00000405001	GSVIVT01000405001			1 of 10)	1 of 10		,	PTHR19376 - DNA-DIRECTED RNA POLYMERASE (1 of 10)
VIT_00000409001	GSVIVT01000409001			#VALUE!	#VALUE!		,
VIT_00000410001	GSVIVT01000410001		TPS02	1 of 2)	1 of 2		,TPS02	3.1.7.11 - Geranyl diphosphate diphosphatase / Geranyl pyrophosphate pyrophosphatase (1 of 2)
VIT_00000411001	GSVIVT01000411001			#VALUE!	#VALUE!		,
VIT_00000412001	GSVIVT01000412001			#VALUE!	#VALUE!		,
VIT_00000413001	GSVIVT01000413001			#VALUE!	#VALUE!		,
VIT_00000414001	GSVIVT01000414001		TPS02	1 of 2)	1 of 2		,TPS02	3.1.7.11 - Geranyl diphosphate diphosphatase / Geranyl pyrophosphate pyrophosphatase (1 of 2)
VIT_00000415001	GSVIVT01000415001	RABGGTB	AtRGTB2,RGTB2	RABGGTB) (1 of 2)	RABGGTB	RABGGTB	RABGGTB,AtRGTB2,RGTB2	K05956 - geranylgeranyl transferase type-2 subunit beta [EC:2.5.1.60] (RABGGTB) (1 of 2)
VIT_00000416001	GSVIVT01000416001		XTH9	1 of 1)	1 of 1		,XTH9	PTHR31062:SF11 - XYLOGLUCAN ENDOTRANSGLUCOSYLASE/HYDROLASE PROTEIN 9 (1 of 1)
VIT_00000419001	GSVIVT01000419001			1 of 1)	1 of 1		,	PTHR10108//PTHR10108:SF914 - METHYLTRANSFERASE // SUBFAMILY NOT NAMED (1 of 1)
VIT_00000420001	GSVIVT01000420001	PPR_2,DYW_deaminase	MEF22	PPR_2) // DYW family of nucleic acid deaminases (DYW_deaminase) (1 of 7)	PPR_2	PPR_2	PPR_2,DYW_deaminase,MEF22	PF13041//PF14432 - PPR repeat family (PPR_2) // DYW family of nucleic acid deaminases (DYW_deaminase) (1 of 7)
VIT_00000421001	GSVIVT01000421001			#VALUE!	#VALUE!		,
VIT_00000422001	GSVIVT01000422001		DFL1,GH3.6	1 of 2)	1 of 2		,DFL1,GH3.6	PTHR31901:SF2 - INDOLE-3-ACETIC ACID-AMIDO SYNTHETASE GH3.5-RELATED (1 of 2)
VIT_00000423001	GSVIVT01000423001			#VALUE!	#VALUE!		,
VIT_00000424001	GSVIVT01000424001			1 of 1)	1 of 1		,	2.7.11.1 - Non-specific serine/threonine protein kinase / Threonine-specific protein kinase (1 of 1)
VIT_00000425001	GSVIVT01000425001	Pkinase, S_locus_glycop, B_lectin, PAN_2, DUF3403		Pkinase) // S-locus glycoprotein domain (S_locus_glycop) // D-mannose binding lectin (B_lectin) // PAN-like domain (PAN_2) // Domain of unknown function (DUF3403) (DUF3403) (1 of 1)	Pkinase	Pkinase	Pkinase, S_locus_glycop, B_lectin, PAN_2, DUF3403,	PF00069//PF00954//PF01453//PF08276//PF11883 - Protein kinase domain (Pkinase) // S-locus glycoprotein domain (S_locus_glycop) // D-mannose binding lectin (B_lectin) // PAN-like domain (PAN_2) // Domain of unknown function (DUF3403) (DUF3403) (1 of 1)
VIT_00000426001	GSVIVT01000426001	WAK		Pkinase_Tyr) // PAN-like domain (PAN_2) // Wall-associated receptor kinase galacturonan-binding (GUB_WAK_bind) (1 of 1)	Pkinase_Tyr	Pkinase_Tyr	WAK,	PF07714//PF08276//PF13947 - Protein tyrosine kinase (Pkinase_Tyr) // PAN-like domain (PAN_2) // Wall-associated receptor kinase galacturonan-binding (GUB_WAK_bind) (1 of 1)
VIT_00000427001	GSVIVT01000427001			1 of 1)	1 of 1		,	2.7.11.1 - Non-specific serine/threonine protein kinase / Threonine-specific protein kinase (1 of 1)
VIT_00000428001	GSVIVT01000428001	WAK		S_locus_glycop) // Protein tyrosine kinase (Pkinase_Tyr) // PAN-like domain (PAN_2) // Wall-associated receptor kinase galacturonan-binding (GUB_WAK_bind) (1 of 2)	S_locus_glycop	S_locus_glycop	WAK,	PF00954//PF07714//PF08276//PF13947 - S-locus glycoprotein domain (S_locus_glycop) // Protein tyrosine kinase (Pkinase_Tyr) // PAN-like domain (PAN_2) // Wall-associated receptor kinase galacturonan-binding (GUB_WAK_bind) (1 of 2)
VIT_00000429001	GSVIVT01000429001			1 of 1)	1 of 1		,	2.7.11.1 - Non-specific serine/threonine protein kinase / Threonine-specific protein kinase (1 of 1)
VIT_00000432001	GSVIVT01000432001	WAK	ARK1,RK1	S_locus_glycop) // Protein tyrosine kinase (Pkinase_Tyr) // PAN-like domain (PAN_2) // Wall-associated receptor kinase galacturonan-binding (GUB_WAK_bind) (1 of 2)	S_locus_glycop	S_locus_glycop	WAK,ARK1,RK1	PF00954//PF07714//PF08276//PF13947 - S-locus glycoprotein domain (S_locus_glycop) // Protein tyrosine kinase (Pkinase_Tyr) // PAN-like domain (PAN_2) // Wall-associated receptor kinase galacturonan-binding (GUB_WAK_bind) (1 of 2)
VIT_00000436001	GSVIVT01000436001			#VALUE!	#VALUE!		,
VIT_00000437001	GSVIVT01000437001	WAK		S_locus_glycop) // D-mannose binding lectin (B_lectin) // Protein tyrosine kinase (Pkinase_Tyr) // PAN-like domain (PAN_2) // Wall-associated receptor kinase galacturonan-binding (GUB_WAK_bind) (1 of 1)	S_locus_glycop	S_locus_glycop	WAK,	PF00954//PF01453//PF07714//PF08276//PF13947 - S-locus glycoprotein domain (S_locus_glycop) // D-mannose binding lectin (B_lectin) // Protein tyrosine kinase (Pkinase_Tyr) // PAN-like domain (PAN_2) // Wall-associated receptor kinase galacturonan-binding (GUB_WAK_bind) (1 of 1)
VIT_00000438001	GSVIVT01000438001	WAK		S_locus_glycop) // Protein tyrosine kinase (Pkinase_Tyr) // Wall-associated receptor kinase galacturonan-binding (GUB_WAK_bind) (1 of 1)	S_locus_glycop	S_locus_glycop	WAK,	PF00954//PF07714//PF13947 - S-locus glycoprotein domain (S_locus_glycop) // Protein tyrosine kinase (Pkinase_Tyr) // Wall-associated receptor kinase galacturonan-binding (GUB_WAK_bind) (1 of 1)
VIT_00000440001	GSVIVT01000440001			1 of 2)	1 of 2		,	PTHR31717:SF7 - B-BOX DOMAIN PROTEIN 26-RELATED (1 of 2)
VIT_00000441001	GSVIVT01000441001	FXN	ATFH,FH	FXN) (1 of 1)	FXN	FXN	FXN,ATFH,FH	K19054 - frataxin (FXN) (1 of 1)
VIT_00000442001	GSVIVT01000442001			1 of 2)	1 of 2		,	PTHR24365:SF368 - OUTER ARM DYNEIN LIGHT CHAIN 1 PROTEIN (1 of 2)
VIT_00000443001	GSVIVT01000443001	Usp		Usp) (1 of 36)	Usp	Usp	Usp,	PF00582 - Universal stress protein family (Usp) (1 of 36)
VIT_00000444001	GSVIVT01000444001	DCLRE1B, SNM1B		DCLRE1B, SNM1B) (1 of 1)	DCLRE1B, SNM1B	DCLRE1B, SNM1B	DCLRE1B, SNM1B,	K15341 - DNA cross-link repair 1B protein [EC:3.1.-.-] (DCLRE1B, SNM1B) (1 of 1)
VIT_00000445001	GSVIVT01000445001			S_locus_glycop) // D-mannose binding lectin (B_lectin) // PAN-like domain (PAN_2) (1 of 6)	S_locus_glycop	S_locus_glycop	,	PF00954//PF01453//PF08276 - S-locus glycoprotein domain (S_locus_glycop) // D-mannose binding lectin (B_lectin) // PAN-like domain (PAN_2) (1 of 6)
VIT_00000446001	GSVIVT01000446001			DUF789) (DUF789) (1 of 9)	DUF789	DUF789	,	PF05623 - Protein of unknown function (DUF789) (DUF789) (1 of 9)
VIT_00000448001	GSVIVT01000448001			#VALUE!	#VALUE!		,
VIT_00000449001	GSVIVT01000449001	MYB	ATMYB15,ATY19,MYB15	1 of 2)	1 of 2		MYB,ATMYB15,ATY19,MYB15	PTHR10641//PTHR10641:SF541 - MYB-LIKE DNA-BINDING PROTEIN MYB // SUBFAMILY NOT NAMED (1 of 2)
VIT_00000450001	GSVIVT01000450001	MYB	ATMYB15,ATY19,MYB15	1 of 2)	1 of 2		MYB,ATMYB15,ATY19,MYB15	PTHR10641//PTHR10641:SF541 - MYB-LIKE DNA-BINDING PROTEIN MYB // SUBFAMILY NOT NAMED (1 of 2)
VIT_00000451001	GSVIVT01000451001		CYCD6;1	1 of 1)	1 of 1		,CYCD6;1	PTHR10177:SF188 - CYCLIN-D6-1-RELATED (1 of 1)
VIT_00000452001	GSVIVT01000452001			#VALUE!	#VALUE!		,
VIT_00000453001	GSVIVT01000453001		PETC,PGR1	1 of 3)	1 of 3		,PETC,PGR1	1.10.9.1 - Plastoquinol--plastocyanin reductase / Cytochrome b6f complex (1 of 3)
VIT_00000454001	GSVIVT01000454001			1 of 1)	1 of 1		,	PTHR11999//PTHR11999:SF93 - GROUP II PYRIDOXAL-5-PHOSPHATE DECARBOXYLASE // SUBFAMILY NOT NAMED (1 of 1)
VIT_00000457001	GSVIVT01000457001	ENT2	ATENT3,ENT3,FUR1	1 of 1)	1 of 1		ENT2,ATENT3,ENT3,FUR1	PTHR10332:SF30 - EQUILIBRATIVE NUCLEOTIDE TRANSPORTER 2 (1 of 1)
VIT_00000458001	GSVIVT01000458001			#VALUE!	#VALUE!		,
VIT_00000459001	GSVIVT01000459001			#VALUE!	#VALUE!		,
VIT_00000460001	GSVIVT01000460001	MYB	ATM4,ATMYB102,MYB102	1 of 3)	1 of 3		MYB,ATM4,ATMYB102,MYB102	PTHR10641:SF586 - MYB TRANSCRIPTION FACTOR-RELATED (1 of 3)
VIT_00000461001	GSVIVT01000461001			1 of 5)	1 of 5		,	2.3.1.171 - Anthocyanin 6''-O-malonyltransferase / 3MaT (1 of 5)
VIT_00000464001	GSVIVT01000464001			1 of 5)	1 of 5		,	2.3.1.171 - Anthocyanin 6''-O-malonyltransferase / 3MaT (1 of 5)
VIT_00000465001	GSVIVT01000465001			#VALUE!	#VALUE!		,
VIT_00000467001	GSVIVT01000467001			#VALUE!	#VALUE!		,
VIT_00000468001	GSVIVT01000468001			1 of 5)	1 of 5		,	2.3.1.171 - Anthocyanin 6''-O-malonyltransferase / 3MaT (1 of 5)
VIT_00000469001	GSVIVT01000469001			1 of 5)	1 of 5		,	2.3.1.171 - Anthocyanin 6''-O-malonyltransferase / 3MaT (1 of 5)
VIT_00000470001	GSVIVT01000470001			1 of 5)	1 of 5		,	2.3.1.171 - Anthocyanin 6''-O-malonyltransferase / 3MaT (1 of 5)
VIT_00000472001	GSVIVT01000472001			1 of 6)	1 of 6		,	PTHR31625:SF2 - COUMAROYL-COA:ANTHOCYANIDIN 3-O-GLUCOSIDE-6''-O-COUMAROYLTRANSFERASE 1-RELATED (1 of 6)
VIT_00000477001	GSVIVT01000477001	COMT	ATOMT1,OMT1	E2.1.1.68, COMT) (1 of 6)	E2.1.1.68, COMT	E2.1.1.68, COMT	COMT,ATOMT1,OMT1	K13066 - caffeic acid 3-O-methyltransferase (E2.1.1.68, COMT) (1 of 6)
VIT_00000481001	GSVIVT01000481001		ETHE1,GLX2-3,GLY3	1 of 2)	1 of 2		,ETHE1,GLX2-3,GLY3	1.13.11.18 - Persulfide dioxygenase / Sulfur oxygenase (1 of 2)
VIT_00000482001	GSVIVT01000482001			1 of 2)	1 of 2		,	PTHR10052//PTHR10052:SF9 - 60S RIBOSOMAL PROTEIN L18A // SUBFAMILY NOT NAMED (1 of 2)
VIT_00000483001	GSVIVT01000483001			#VALUE!	#VALUE!		,
VIT_00000485001	GSVIVT01000485001	RP-L18Ae, RPL18A		RP-L18Ae, RPL18A) (1 of 2)	RP-L18Ae, RPL18A	RP-L18Ae, RPL18A	RP-L18Ae, RPL18A,	K02882 - large subunit ribosomal protein L18Ae (RP-L18Ae, RPL18A) (1 of 2)
VIT_00000491001	GSVIVT01000491001		CYP72A15	1 of 8)	1 of 8		,CYP72A15	PTHR24282:SF53 - CYTOCHROME P450-RELATED (1 of 8)
VIT_00000492001	GSVIVT01000492001			#VALUE!	#VALUE!		,
VIT_00000493001	GSVIVT01000493001		CYP72A15	1 of 8)	1 of 8		,CYP72A15	PTHR24282:SF53 - CYTOCHROME P450-RELATED (1 of 8)
VIT_00000494001	GSVIVT01000494001		CYP72A15	1 of 8)	1 of 8		,CYP72A15	PTHR24282:SF53 - CYTOCHROME P450-RELATED (1 of 8)
VIT_00000497001	GSVIVT01000497001		CYP72A15	1 of 17)	1 of 17		,CYP72A15	1.14.13.173 - 11-oxo-beta-amyrin 30-oxidase / CYP72A154 (1 of 17)
VIT_00000499001	GSVIVT01000499001		CYP72A15	1 of 18)	1 of 18		,CYP72A15	PTHR24282//PTHR24282:SF16 - CYTOCHROME P450 FAMILY MEMBER // SUBFAMILY NOT NAMED (1 of 18)
VIT_00000500001	GSVIVT01000500001		ULP1A	1 of 47)	1 of 47		,ULP1A	3.4.22.68 - Ulp1 peptidase / Ulp1 protease (1 of 47)
VIT_00000503001	GSVIVT01000503001		ATSUMO2,SUM2,SUMO 2,SUMO2	1 of 5)	1 of 5		,ATSUMO2,SUM2,SUMO 2,SUMO2	PTHR10562//PTHR10562:SF26 - SMALL UBIQUITIN-RELATED MODIFIER // SUBFAMILY NOT NAMED (1 of 5)
VIT_00000504001	GSVIVT01000504001		CYP72A7	1 of 18)	1 of 18		,CYP72A7	PTHR24282//PTHR24282:SF16 - CYTOCHROME P450 FAMILY MEMBER // SUBFAMILY NOT NAMED (1 of 18)
VIT_00000505001	GSVIVT01000505001			#VALUE!	#VALUE!		,
VIT_00000506001	GSVIVT01000506001		CYP72A15	1 of 8)	1 of 8		,CYP72A15	PTHR24282:SF53 - CYTOCHROME P450-RELATED (1 of 8)
VIT_00000509001	GSVIVT01000509001			#VALUE!	#VALUE!		,
VIT_00000511001	GSVIVT01000511001			#VALUE!	#VALUE!		,
VIT_00000512001	GSVIVT01000512001			#VALUE!	#VALUE!		,
VIT_00000514001	GSVIVT01000514001			1 of 1)	1 of 1		,	PTHR10566:SF86 - ABC1 PROTEIN KINASE 6 (1 of 1)
VIT_00000515001	GSVIVT01000515001		ATCYCD2;1,CYCD2;1	1 of 2)	1 of 2		,ATCYCD2;1,CYCD2;1	PTHR10177:SF213 - CYCLIN-D4-1-RELATED (1 of 2)
VIT_00000516001	GSVIVT01000516001			#VALUE!	#VALUE!		,
VIT_00000517001	GSVIVT01000517001			1 of 4)	1 of 4		,	PTHR12447 - UNCHARACTERIZED WITH ANKYRIN REPEAT DOMAIN (1 of 4)
VIT_00000518001	GSVIVT01000518001			1 of 4)	1 of 4		,	PTHR12447 - UNCHARACTERIZED WITH ANKYRIN REPEAT DOMAIN (1 of 4)
VIT_00000521001	GSVIVT01000521001		ATCHS,CHS,TT4	1 of 2)	1 of 2		,ATCHS,CHS,TT4	2.3.1.74 - Naringenin-chalcone synthase / Flavonone synthase (1 of 2)
VIT_00000524001	GSVIVT01000524001	ATVAMP72	ATVAMP726,VAMP726	ATVAMP72) (1 of 4)	ATVAMP72	ATVAMP72	ATVAMP72,ATVAMP726,VAMP726	K08511 - vesicle-associated membrane protein 72 (ATVAMP72) (1 of 4)
VIT_00000525001	GSVIVT01000525001			1 of 1)	1 of 1		,	PTHR31321:SF11 - PECTINESTERASE 10-RELATED (1 of 1)
VIT_00000526001	GSVIVT01000526001			1 of 2)	1 of 2		,	PTHR12049:SF5 - NADH DEHYDROGENASE [UBIQUINONE] COMPLEX I, ASSEMBLY FACTOR 7 HOMOLOG (1 of 2)
VIT_00000527001	GSVIVT01000527001		ATWNK8,WNK8	1 of 4)	1 of 4		,ATWNK8,WNK8	PTHR13902//PTHR13902:SF56 - SERINE/THREONINE-PROTEIN KINASE WNK WITH NO LYSINE -RELATED // SUBFAMILY NOT NAMED (1 of 4)
VIT_00000528001	GSVIVT01000528001			1 of 2)	1 of 2		,	PTHR12049:SF5 - NADH DEHYDROGENASE [UBIQUINONE] COMPLEX I, ASSEMBLY FACTOR 7 HOMOLOG (1 of 2)
VIT_00000534001	GSVIVT01000534001	NPH3		NPH3) (1 of 26)	NPH3	NPH3	NPH3,	PF03000 - NPH3 family (NPH3) (1 of 26)
VIT_00000535001	GSVIVT01000535001			1 of 2)	1 of 2		,	2.4.1.144 - Beta-1,4-mannosyl-glycoprotein 4-beta-N-acetylglucosaminyltransferase / acetylglucosaminyltransferase III (1 of 2)
VIT_00000536001	GSVIVT01000536001	Myb_DNA-bind_3		Myb_DNA-bind_3) (1 of 17)	Myb_DNA-bind_3	Myb_DNA-bind_3	Myb_DNA-bind_3,	PF12776 - Myb/SANT-like DNA-binding domain (Myb_DNA-bind_3) (1 of 17)
VIT_00000538001	GSVIVT01000538001	XERICO		XERICO) (1 of 2)	XERICO	XERICO	XERICO,	K16285 - RING/U-box domain-containing protein (XERICO) (1 of 2)
VIT_00000540001	GSVIVT01000540001	DUF707		DUF707) (DUF707) (1 of 16)	DUF707	DUF707	DUF707,	PF05212 - Protein of unknown function (DUF707) (DUF707) (1 of 16)
VIT_00000541001	GSVIVT01000541001			#VALUE!	#VALUE!		,
VIT_00000542001	GSVIVT01000542001		CSK	#VALUE!	#VALUE!		,CSK
VIT_00000543001	GSVIVT01000543001			1 of 1)	1 of 1		,	PTHR13832:SF282 - PROTEIN PHOSPHATASE 2C 14-RELATED (1 of 1)
VIT_00000544001	GSVIVT01000544001	DUF868		DUF868) (DUF868) (1 of 7)	DUF868	DUF868	DUF868,	PF05910 - Plant protein of unknown function (DUF868) (DUF868) (1 of 7)
VIT_00000545001	GSVIVT01000545001			1 of 3)	1 of 3		,	PTHR22835:SF117 - ALPHA-L-FUCOSIDASE 3 (1 of 3)
VIT_00000546001	GSVIVT01000546001			1 of 3)	1 of 3		,	PTHR22835:SF117 - ALPHA-L-FUCOSIDASE 3 (1 of 3)
VIT_00000547001	GSVIVT01000547001			1 of 3)	1 of 3		,	PTHR22835:SF117 - ALPHA-L-FUCOSIDASE 3 (1 of 3)
VIT_00000548001	GSVIVT01000548001			1 of 2)	1 of 2		,	PTHR22835//PTHR22835:SF250 - ZINC FINGER FYVE DOMAIN CONTAINING PROTEIN // SUBFAMILY NOT NAMED (1 of 2)
VIT_00000549001	GSVIVT01000549001		EIF4B1	1 of 1)	1 of 1		,EIF4B1	PTHR32091:SF0 - EUKARYOTIC INITIATION FACTOR 4B-RELATED (1 of 1)
VIT_00000550001	GSVIVT01000550001		SUFE2	1 of 1)	1 of 1		,SUFE2	PTHR12735:SF11 - SUFE-LIKE PROTEIN 2, CHLOROPLASTIC (1 of 1)
VIT_00000552001	GSVIVT01000552001	COQ4		COQ4) (1 of 1)	COQ4	COQ4	COQ4,	K18586 - ubiquinone biosynthesis protein COQ4 (COQ4) (1 of 1)
VIT_00000553001	GSVIVT01000553001		SP1L1	1 of 3)	1 of 3		,SP1L1	PTHR33403:SF1 - PROTEIN SPIRAL1 (1 of 3)
VIT_00000554001	GSVIVT01000554001			1 of 1)	1 of 1		,	PTHR18934:SF - DEAD/DEAH BOX HELICASE (1 of 1)
VIT_00000555001	GSVIVT01000555001			1 of 1)	1 of 1		,	PTHR31933:SF1 - GENOMIC DNA, CHROMOSOME 3, BAC CLONE:F20C19 (1 of 1)
VIT_00000557001	GSVIVT01000557001	COIL, CLN80		COIL, CLN80) (1 of 1)	COIL, CLN80	COIL, CLN80	COIL, CLN80,	K13150 - coilin (COIL, CLN80) (1 of 1)
VIT_00000558001	GSVIVT01000558001		ATMKP1,MKP1	1 of 2)	1 of 2		,ATMKP1,MKP1	PTHR10159//PTHR10159:SF359 - DUAL SPECIFICITY PROTEIN PHOSPHATASE // SUBFAMILY NOT NAMED (1 of 2)
VIT_00000559001	GSVIVT01000559001	PPR		PPR) // PPR repeat family (PPR_2) (1 of 160)	PPR	PPR	PPR,	PF01535//PF13041 - PPR repeat (PPR) // PPR repeat family (PPR_2) (1 of 160)
VIT_00000560001	GSVIVT01000560001			#VALUE!	#VALUE!		,
VIT_00000561001	GSVIVT01000561001		AFC2,AME1,FC2	1 of 1)	1 of 1		,AFC2,AME1,FC2	PTHR24058//PTHR24058:SF55 - DUAL SPECIFICITY PROTEIN KINASE // SUBFAMILY NOT NAMED (1 of 1)
VIT_00000563001	GSVIVT01000563001		CYP71B34	1 of 4)	1 of 4		,CYP71B34	1.14.13.68 - 4-hydroxyphenylacetaldehyde oxime monooxygenase / Cytochrome P450-II-dependent monooxygenase (1 of 4)
VIT_00000564001	GSVIVT01000564001		CYP71B35	1 of 6)	1 of 6		,CYP71B35	PTHR24298:SF144 - BIFUNCTIONAL DIHYDROCAMALEXATE SYNTHASE/CAMALEXIN SYNTHASE-RELATED (1 of 6)
VIT_00000566001	GSVIVT01000566001		CYP71B35	1 of 4)	1 of 4		,CYP71B35	1.14.13.68 - 4-hydroxyphenylacetaldehyde oxime monooxygenase / Cytochrome P450-II-dependent monooxygenase (1 of 4)
VIT_00000567001	GSVIVT01000567001		CYP71B35	1 of 4)	1 of 4		,CYP71B35	1.14.13.68 - 4-hydroxyphenylacetaldehyde oxime monooxygenase / Cytochrome P450-II-dependent monooxygenase (1 of 4)
VIT_00000568001	GSVIVT01000568001			1 of 1)	1 of 1		,	PTHR34937:SF1 - MYOSIN HEAVY CHAIN-RELATED (1 of 1)
VIT_00000569001	GSVIVT01000569001			1 of 2)	1 of 2		,	PTHR23324:SF57 - PATELLIN-6 (1 of 2)
VIT_00000570001	GSVIVT01000570001	CALCIUM-DEPENDENT PHOSPHOLIPID-BINDING PROTEIN	RGLG2	CALCIUM-DEPENDENT PHOSPHOLIPID-BINDING PROTEIN) FAMILY PROTEIN (1 of 2)	CALCIUM-DEPENDENT PHOSPHOLIPID-BINDING PROTEIN	CALCIUM-DEPENDENT PHOSPHOLIPID-BINDING PROTEIN	CALCIUM-DEPENDENT PHOSPHOLIPID-BINDING PROTEIN,RGLG2	PTHR10857:SF34 - COPINE (CALCIUM-DEPENDENT PHOSPHOLIPID-BINDING PROTEIN) FAMILY PROTEIN (1 of 2)
VIT_00000571001	GSVIVT01000571001			#VALUE!	#VALUE!		,
VIT_00000572001	GSVIVT01000572001	GLE1	emb1745	GLE1) (1 of 1)	GLE1	GLE1	GLE1,emb1745	K18723 - nucleoporin GLE1 (GLE1) (1 of 1)
VIT_00000573001	GSVIVT01000573001	GLYCOSYL HYDROLASE FAMILY 5		GLYCOSYL HYDROLASE FAMILY 5) PROTEIN-RELATED (1 of 6)	GLYCOSYL HYDROLASE FAMILY 5	GLYCOSYL HYDROLASE FAMILY 5	GLYCOSYL HYDROLASE FAMILY 5,	PTHR31263:SF0 - CELLULASE (GLYCOSYL HYDROLASE FAMILY 5) PROTEIN-RELATED (1 of 6)
VIT_00000574001	GSVIVT01000574001	PSMB7	PBB2	PSMB7) (1 of 1)	PSMB7	PSMB7	PSMB7,PBB2	K02739 - 20S proteasome subunit beta 2 (PSMB7) (1 of 1)
VIT_00000575001	GSVIVT01000575001		CYP86C1	1 of 4)	1 of 4		,CYP86C1	1.14.15.3 - Alkane 1-monooxygenase / Omega-hydroxylase (1 of 4)
VIT_00000576001	GSVIVT01000576001	F12A21.8		1 of 1)	1 of 1		F12A21.8,	PTHR33232:SF1 - F12A21.8 (1 of 1)
VIT_00000577001	GSVIVT01000577001	SEO_N		SEO_N) (1 of 10)	SEO_N	SEO_N	SEO_N,	PF14576 - Sieve element occlusion N-terminus (SEO_N) (1 of 10)
VIT_00000578001	GSVIVT01000578001	SEO_N		SEO_N) (1 of 10)	SEO_N	SEO_N	SEO_N,	PF14576 - Sieve element occlusion N-terminus (SEO_N) (1 of 10)
VIT_00000579001	GSVIVT01000579001	WD40		contains WD40 repeats) (1 of 1)	contains WD40 repeats	contains WD40 repeats	WD40,	KOG0265//KOG0294//KOG0315 - U5 snRNP-specific protein-like factor and related proteins // WD40 repeat-containing protein // G-protein beta subunit-like protein (contains WD40 repeats) (1 of 1)
VIT_00000580001	GSVIVT01000580001	ABC		ABC_tran) // ABC transporter transmembrane region (ABC_membrane) (1 of 51)	ABC_tran	ABC_tran	ABC,	PF00005//PF00664 - ABC transporter (ABC_tran) // ABC transporter transmembrane region (ABC_membrane) (1 of 51)
VIT_00000581001	GSVIVT01000581001			#VALUE!	#VALUE!		,
VIT_00000582001	GSVIVT01000582001			1 of 2)	1 of 2		,	PTHR12411:SF346 - KDEL-TAILED CYSTEINE ENDOPEPTIDASE CEP1-RELATED (1 of 2)
VIT_00000583001	GSVIVT01000583001		TEL1	1 of 4)	1 of 4		,TEL1	PTHR24012:SF415 - F12A21.10-RELATED (1 of 4)
VIT_00000584001	GSVIVT01000584001			1 of 1)	1 of 1		,	PTHR10314//PTHR10314:SF70 - SER/THR DEHYDRATASE, TRP SYNTHASE // SUBFAMILY NOT NAMED (1 of 1)
VIT_00000585001	GSVIVT01000585001	SDA1, SDAD1		SDA1, SDAD1) (1 of 1)	SDA1, SDAD1	SDA1, SDAD1	SDA1, SDAD1,	K14856 - protein SDA1 (SDA1, SDAD1) (1 of 1)
VIT_00000586001	GSVIVT01000586001		ORP1D	1 of 3)	1 of 3		,ORP1D	PTHR10972:SF67 - OXYSTEROL-BINDING PROTEIN-RELATED PROTEIN 1D (1 of 3)
VIT_00000587001	GSVIVT01000587001	ACTR3, ARP3	ARP3,ATARP3,DIS1	ACTR3, ARP3) (1 of 1)	ACTR3, ARP3	ACTR3, ARP3	ACTR3, ARP3,ARP3,ATARP3,DIS1	K18584 - actin-related protein 3 (ACTR3, ARP3) (1 of 1)
VIT_00000588001	GSVIVT01000588001	CPSF6_7		CPSF6_7) (1 of 2)	CPSF6_7	CPSF6_7	CPSF6_7,	K98 - cleavage and polyadenylation specificity factor subunit 6/7 (CPSF6_7) (1 of 2)
VIT_00000590001	GSVIVT01000590001			1 of 23)	1 of 23		,	PTHR11353 - CHAPERONIN (1 of 23)
VIT_00000592001	GSVIVT01000592001			1 of 1)	1 of 1		,	PTHR31683:SF26 - PECTATE LYASE 5-RELATED (1 of 1)
VIT_00000593001	GSVIVT01000593001			1 of 1)	1 of 1		,	PTHR22870//PTHR22870:SF192 - REGULATOR OF CHROMOSOME CONDENSATION // SUBFAMILY NOT NAMED (1 of 1)
VIT_00000594001	GSVIVT01000594001		ALB4,ARTEMIS	1 of 1)	1 of 1		,ALB4,ARTEMIS	PTHR12428:SF18 - ALBINO3-LIKE PROTEIN 1, CHLOROPLASTIC (1 of 1)
VIT_00000596001	GSVIVT01000596001		CIP4	1 of 1)	1 of 1		,CIP4	PTHR13164:SF7 - COP1-INTERACTING PROTEIN 4-RELATED (1 of 1)
VIT_00000597001	GSVIVT01000597001	HSD17B12, KAR, IFA38	ATKCR1,KCR1,YBR159	HSD17B12, KAR, IFA38) (1 of 4)	HSD17B12, KAR, IFA38	HSD17B12, KAR, IFA38	HSD17B12, KAR, IFA38,ATKCR1,KCR1,YBR159	K10251 - 17beta-estradiol 17-dehydrogenase / very-long-chain 3-oxoacyl-CoA reductase (HSD17B12, KAR, IFA38) (1 of 4)
VIT_00000598001	GSVIVT01000598001	HSD17B12, KAR, IFA38	ATKCR1,KCR1,YBR159	HSD17B12, KAR, IFA38) (1 of 4)	HSD17B12, KAR, IFA38	HSD17B12, KAR, IFA38	HSD17B12, KAR, IFA38,ATKCR1,KCR1,YBR159	K10251 - 17beta-estradiol 17-dehydrogenase / very-long-chain 3-oxoacyl-CoA reductase (HSD17B12, KAR, IFA38) (1 of 4)
VIT_00000600001	GSVIVT01000600001	HSD17B12, KAR, IFA38	ATKCR1,KCR1,YBR159	HSD17B12, KAR, IFA38) (1 of 4)	HSD17B12, KAR, IFA38	HSD17B12, KAR, IFA38	HSD17B12, KAR, IFA38,ATKCR1,KCR1,YBR159	K10251 - 17beta-estradiol 17-dehydrogenase / very-long-chain 3-oxoacyl-CoA reductase (HSD17B12, KAR, IFA38) (1 of 4)
VIT_00000601001	GSVIVT01000601001			#VALUE!	#VALUE!		,
VIT_00000602001	GSVIVT01000602001		ALDH2B,ALDH2B7	1 of 6)	1 of 6		,ALDH2B,ALDH2B7	PTHR11699:SF180 - ALDEHYDE DEHYDROGENASE FAMILY 2 MEMBER B7, MITOCHONDRIAL (1 of 6)
VIT_00000603001	GSVIVT01000603001	HSD17B12, KAR, IFA38	ATKCR1,KCR1,YBR159	HSD17B12, KAR, IFA38) (1 of 4)	HSD17B12, KAR, IFA38	HSD17B12, KAR, IFA38	HSD17B12, KAR, IFA38,ATKCR1,KCR1,YBR159	K10251 - 17beta-estradiol 17-dehydrogenase / very-long-chain 3-oxoacyl-CoA reductase (HSD17B12, KAR, IFA38) (1 of 4)
VIT_00000604001	GSVIVT01000604001			1 of 1)	1 of 1		,	PTHR13452//PTHR13452:SF9 - THUMP DOMAIN CONTAINING PROTEIN 1-RELATED // SUBFAMILY NOT NAMED (1 of 1)
VIT_00000606001	GSVIVT01000606001			1 of 1)	1 of 1		,	PTHR31314:SF10 - HOMEODOMAIN-LIKE SUPERFAMILY PROTEIN-RELATED (1 of 1)
VIT_00000609001	GSVIVT01000609001	NDUFB7		ubiquinone) 1 beta subcomplex subunit 7 (NDUFB7) (1 of 1)	ubiquinone		NDUFB7,	K03963 - NADH dehydrogenase (ubiquinone) 1 beta subcomplex subunit 7 (NDUFB7) (1 of 1)
VIT_00000620001	GSVIVT01000620001		DDF1	1 of 3)	1 of 3		,DDF1	PTHR31839:SF0 - DEHYDRATION-RESPONSIVE ELEMENT-BINDING PROTEIN 1E-RELATED (1 of 3)
VIT_00000621001	GSVIVT01000621001			#VALUE!	#VALUE!		,
VIT_00000622001	GSVIVT01000622001	CALS8	ATGSL04,atgsl4,gsl04	1 of 1)	1 of 1		CALS8,ATGSL04,atgsl4,gsl04	PTHR12741:SF22 - CALLOSE SYNTHASE 8-RELATED (1 of 1)
VIT_00000623001	GSVIVT01000623001		NTMC2T6.1,NTMC2TYPE6.1	1 of 1)	1 of 1		,NTMC2T6.1,NTMC2TYPE6.1	PTHR10774:SF80 - CALCIUM-DEPENDENT LIPID-BINDING DOMAIN-CONTAINING PROTEIN (1 of 1)
VIT_00000634001	GSVIVT01000634001			1 of 65)	1 of 65		,	PTHR23155//PTHR23155:SF563 - LEUCINE-RICH REPEAT-CONTAINING PROTEIN // SUBFAMILY NOT NAMED (1 of 65)
VIT_00000635001	GSVIVT01000635001			1 of 65)	1 of 65		,	PTHR23155//PTHR23155:SF563 - LEUCINE-RICH REPEAT-CONTAINING PROTEIN // SUBFAMILY NOT NAMED (1 of 65)
VIT_00000637001	GSVIVT01000637001			#VALUE!	#VALUE!		,
VIT_00000639001	GSVIVT01000639001			1 of 65)	1 of 65		,	PTHR23155//PTHR23155:SF563 - LEUCINE-RICH REPEAT-CONTAINING PROTEIN // SUBFAMILY NOT NAMED (1 of 65)
VIT_00000641001	GSVIVT01000641001			1 of 22)	1 of 22		,	2.7.7.49 - RNA-directed DNA polymerase / Revertase (1 of 22)
VIT_00000642001	GSVIVT01000642001			1 of 65)	1 of 65		,	PTHR23155//PTHR23155:SF563 - LEUCINE-RICH REPEAT-CONTAINING PROTEIN // SUBFAMILY NOT NAMED (1 of 65)
VIT_00000643001	GSVIVT01000643001			#VALUE!	#VALUE!		,
VIT_00000646001	GSVIVT01000646001			1 of 65)	1 of 65		,	PTHR23155//PTHR23155:SF563 - LEUCINE-RICH REPEAT-CONTAINING PROTEIN // SUBFAMILY NOT NAMED (1 of 65)
VIT_00000648001	GSVIVT01000648001			1 of 1)	1 of 1		,	PTHR10315//PTHR10315:SF29 - SEVEN IN ABSENTIA HOMOLOG // SUBFAMILY NOT NAMED (1 of 1)
VIT_00000649001	GSVIVT01000649001		GC6,MAG4	1 of 1)	1 of 1		,GC6,MAG4	PTHR10013 - GENERAL VESICULAR TRANSPORT FACTOR P115 (1 of 1)
VIT_00000650001	GSVIVT01000650001			1 of 2)	1 of 2		,	2.4.2.10 - Orotate phosphoribosyltransferase / Orotidylic acid phosphorylase (1 of 2)
VIT_00000651001	GSVIVT01000651001			1 of 65)	1 of 65		,	PTHR23155//PTHR23155:SF563 - LEUCINE-RICH REPEAT-CONTAINING PROTEIN // SUBFAMILY NOT NAMED (1 of 65)
VIT_00000653001	GSVIVT01000653001			1 of 373)	1 of 373		,	PTHR23155 - LEUCINE-RICH REPEAT-CONTAINING PROTEIN (1 of 373)
VIT_00000654001	GSVIVT01000654001			1 of 2)	1 of 2		,	2.4.2.10 - Orotate phosphoribosyltransferase / Orotidylic acid phosphorylase (1 of 2)
VIT_00000655001	GSVIVT01000655001			1 of 65)	1 of 65		,	PTHR23155//PTHR23155:SF563 - LEUCINE-RICH REPEAT-CONTAINING PROTEIN // SUBFAMILY NOT NAMED (1 of 65)
VIT_00000656001	GSVIVT01000656001			1 of 65)	1 of 65		,	PTHR23155//PTHR23155:SF563 - LEUCINE-RICH REPEAT-CONTAINING PROTEIN // SUBFAMILY NOT NAMED (1 of 65)
VIT_00000657001	GSVIVT01000657001			1 of 65)	1 of 65		,	PTHR23155//PTHR23155:SF563 - LEUCINE-RICH REPEAT-CONTAINING PROTEIN // SUBFAMILY NOT NAMED (1 of 65)
VIT_00000658001	GSVIVT01000658001	EIF2B2		EIF2B2) (1 of 1)	EIF2B2	EIF2B2	EIF2B2,	K03754 - translation initiation factor eIF-2B subunit beta (EIF2B2) (1 of 1)
VIT_00000659001	GSVIVT01000659001	F-box-like	SKIP5,SKP5	F-box-like) (1 of 35)	F-box-like	F-box-like	F-box-like,SKIP5,SKP5	PF12937 - F-box-like (F-box-like) (1 of 35)
VIT_00000663001	GSVIVT01000663001			1 of 65)	1 of 65		,	PTHR23155//PTHR23155:SF563 - LEUCINE-RICH REPEAT-CONTAINING PROTEIN // SUBFAMILY NOT NAMED (1 of 65)
VIT_00000664001	GSVIVT01000664001			#VALUE!	#VALUE!		,
VIT_00000665001	GSVIVT01000665001	RPB5, POLR2E	RPB5E	RPB5, POLR2E) (1 of 3)	RPB5, POLR2E	RPB5, POLR2E	RPB5, POLR2E,RPB5E	K03013 - DNA-directed RNA polymerases I, II, and III subunit RPABC1 (RPB5, POLR2E) (1 of 3)
VIT_00000666001	GSVIVT01000666001			1 of 3)	1 of 3		,	PTHR23155//PTHR23155:SF505 - LEUCINE-RICH REPEAT-CONTAINING PROTEIN // SUBFAMILY NOT NAMED (1 of 3)
VIT_00000667001	GSVIVT01000667001			#VALUE!	#VALUE!		,
VIT_00000668001	GSVIVT01000668001			1 of 3)	1 of 3		,	PTHR23155//PTHR23155:SF505 - LEUCINE-RICH REPEAT-CONTAINING PROTEIN // SUBFAMILY NOT NAMED (1 of 3)
VIT_00000669001	GSVIVT01000669001			#VALUE!	#VALUE!		,
VIT_00000675001	GSVIVT01000675001			#VALUE!	#VALUE!		,
VIT_00000676001	GSVIVT01000676001			#VALUE!	#VALUE!		,
VIT_00000677001	GSVIVT01000677001	Malectin		Malectin) (1 of 60)	Malectin	Malectin	Malectin,	PF11721 - Di-glucose binding within endoplasmic reticulum (Malectin) (1 of 60)
VIT_00000678001	GSVIVT01000678001			#VALUE!	#VALUE!		,
VIT_00000679001	GSVIVT01000679001	KIX_2		KIX_2) (1 of 28)	KIX_2	KIX_2	KIX_2,	PF16987 - KIX domain (KIX_2) (1 of 28)
VIT_00000682001	GSVIVT01000682001		CAT8	1 of 2)	1 of 2		,CAT8	PTHR11785:SF273 - CATIONIC AMINO ACID TRANSPORTER 8, VACUOLAR (1 of 2)
VIT_00000684001	GSVIVT01000684001			#VALUE!	#VALUE!		,
VIT_00000687001	GSVIVT01000687001		ATGA2OX1,GA2OX1	1 of 2)	1 of 2		,ATGA2OX1,GA2OX1	PTHR10209:SF91 - GIBBERELLIN 2-BETA-DIOXYGENASE 1 (1 of 2)
VIT_00000689001	GSVIVT01000689001		ATGA2OX1,GA2OX1	1 of 2)	1 of 2		,ATGA2OX1,GA2OX1	PTHR10209:SF91 - GIBBERELLIN 2-BETA-DIOXYGENASE 1 (1 of 2)
VIT_00000691001	GSVIVT01000691001		ATBAG7,BAG7	1 of 3)	1 of 3		,ATBAG7,BAG7	PTHR33322:SF3 - BAG FAMILY MOLECULAR CHAPERONE REGULATOR 7 (1 of 3)
VIT_00000692001	GSVIVT01000692001		ATBAG7,BAG7	1 of 3)	1 of 3		,ATBAG7,BAG7	PTHR33322:SF3 - BAG FAMILY MOLECULAR CHAPERONE REGULATOR 7 (1 of 3)
VIT_00000696001	GSVIVT01000696001	USP36_42	UBP15	USP36_42) (1 of 8)	USP36_42	USP36_42	USP36_42,UBP15	K11855 - ubiquitin carboxyl-terminal hydrolase 36/42 [EC:3.4.19.12] (USP36_42) (1 of 8)
VIT_00000697001	GSVIVT01000697001			#VALUE!	#VALUE!		,
VIT_00000700001	GSVIVT01000700001			1 of 3)	1 of 3		,	PTHR10984//PTHR10984:SF35 - ENDOPLASMIC RETICULUM-GOLGI INTERMEDIATE COMPARTMENT PROTEIN // SUBFAMILY NOT NAMED (1 of 3)
VIT_00000707001	GSVIVT01000707001			#VALUE!	#VALUE!		,
VIT_00000708001	GSVIVT01000708001	KCS	KCS2	KCS) (1 of 14)	KCS	KCS	KCS,KCS2	K15397 - 3-ketoacyl-CoA synthase (KCS) (1 of 14)
VIT_00000710001	GSVIVT01000710001	ACP	KCS2	ACP)] synthase III (ACP_syn_III) (1 of 3)	ACP	ACP	ACP,KCS2	PF08545 - 3-Oxoacyl-[acyl-carrier-protein (ACP)] synthase III (ACP_syn_III) (1 of 3)
VIT_00000711001	GSVIVT01000711001			1 of 1)	1 of 1		,	PTHR10751:SF38 - GUANYLATE-BINDING FAMILY PROTEIN (1 of 1)
VIT_00000712001	GSVIVT01000712001	PCAF, KAT2, GCN5	BGT,GCN5,HAC3,HAG01,HAG1,HAT1	PCAF, KAT2, GCN5) (1 of 2)	PCAF, KAT2, GCN5	PCAF, KAT2, GCN5	PCAF, KAT2, GCN5,BGT,GCN5,HAC3,HAG01,HAG1,HAT1	K06062 - histone acetyltransferase (PCAF, KAT2, GCN5) (1 of 2)
VIT_00000713001	GSVIVT01000713001		BGT,GCN5,HAC3,HAG01,HAG1,HAT1	1 of 1)	1 of 1		,BGT,GCN5,HAC3,HAG01,HAG1,HAT1	PTHR22880:SF137 - GH11602P (1 of 1)
VIT_00000714001	GSVIVT01000714001		AtbZIP63,BZO2H3	1 of 1)	1 of 1		,AtbZIP63,BZO2H3	PTHR22952//PTHR22952:SF197 - CAMP-RESPONSE ELEMENT BINDING PROTEIN-RELATED // SUBFAMILY NOT NAMED (1 of 1)
VIT_00000715001	GSVIVT01000715001	PPR	OTP81	PPR) // PPR repeat family (PPR_2) (1 of 160)	PPR	PPR	PPR,OTP81	PF01535//PF13041 - PPR repeat (PPR) // PPR repeat family (PPR_2) (1 of 160)
VIT_00000716001	GSVIVT01000716001			1 of 1)	1 of 1		,	4.1.2.8 - Indole-3-glycerol-phosphate lyase / TSA (1 of 1)
VIT_00000717001	GSVIVT01000717001		UNE12	1 of 1)	1 of 1		,UNE12	PTHR16223:SF15 - TRANSCRIPTION FACTOR UNE12-RELATED (1 of 1)
VIT_00000718001	GSVIVT01000718001	NDUFV2		ubiquinone) flavoprotein 2 (NDUFV2) (1 of 1)	ubiquinone	NDUFV2	NDUFV2,	K03943 - NADH dehydrogenase (ubiquinone) flavoprotein 2 (NDUFV2) (1 of 1)
VIT_00000719001	GSVIVT01000719001		OSB1	1 of 1)	1 of 1		,OSB1	PTHR10302:SF0 - SINGLE-STRANDED DNA-BINDING PROTEIN, MITOCHONDRIAL (1 of 1)
VIT_00000720001	GSVIVT01000720001	IAA	ATAUX2-11,IAA4	IAA) (1 of 20)	IAA	IAA	IAA,ATAUX2-11,IAA4	K14484 - auxin-responsive protein IAA (IAA) (1 of 20)
VIT_00000721001	GSVIVT01000721001	IAA	IAA16	IAA) (1 of 20)	IAA	IAA	IAA,IAA16	K14484 - auxin-responsive protein IAA (IAA) (1 of 20)
VIT_00000723001	GSVIVT01000723001			1 of 1)	1 of 1		,	PTHR10285//PTHR10285:SF81 - URIDINE KINASE // SUBFAMILY NOT NAMED (1 of 1)
VIT_00000724001	GSVIVT01000724001		FBL17	1 of 3)	1 of 3		,FBL17	KOG1947//KOG4341 - Leucine rich repeat proteins, some proteins contain F-box // F-box protein containing LRR (1 of 3)
VIT_00000725001	GSVIVT01000725001			1 of 1)	1 of 1		,	PTHR31403:SF7 - PHOSPHOLIPASE A1-IGAMMA1, CHLOROPLASTIC-RELATED (1 of 1)
VIT_00000726001	GSVIVT01000726001	UTP18		UTP18) (1 of 2)	UTP18	UTP18	UTP18,	K14553 - U3 small nucleolar RNA-associated protein 18 (UTP18) (1 of 2)
VIT_00000729001	GSVIVT01000729001		ATGR2,EMB2360,GR	1 of 1)	1 of 1		,ATGR2,EMB2360,GR	PTHR22912:SF135 - GLUTATHIONE REDUCTASE, CHLOROPLASTIC (1 of 1)
VIT_00000730001	GSVIVT01000730001	RPC8, POLR3H		RPC8, POLR3H) (1 of 3)	RPC8, POLR3H	RPC8, POLR3H	RPC8, POLR3H,	K03022 - DNA-directed RNA polymerase III subunit RPC8 (RPC8, POLR3H) (1 of 3)
VIT_00000731001	GSVIVT01000731001	RPC8, POLR3H		RPC8, POLR3H) (1 of 3)	RPC8, POLR3H	RPC8, POLR3H	RPC8, POLR3H,	K03022 - DNA-directed RNA polymerase III subunit RPC8 (RPC8, POLR3H) (1 of 3)
VIT_00000732001	GSVIVT01000732001			#VALUE!	#VALUE!		,
VIT_00000733001	GSVIVT01000733001			#VALUE!	#VALUE!		,
VIT_00000735001	GSVIVT01000735001			#VALUE!	#VALUE!		,
VIT_00000736001	GSVIVT01000736001			#VALUE!	#VALUE!		,
VIT_00000743001	GSVIVT01000743001	psbW	PSBW	psbW) (1 of 2)	psbW	psbW	psbW,PSBW	K02721 - photosystem II PsbW protein (psbW) (1 of 2)
VIT_00000744001	GSVIVT01000744001		GAUT6	1 of 1)	1 of 1		,GAUT6	PTHR32116:SF0 - GALACTURONOSYLTRANSFERASE 5-RELATED (1 of 1)
VIT_00000745001	GSVIVT01000745001		ATMGT9,MGT9,MRS2-2	1 of 3)	1 of 3		,ATMGT9,MGT9,MRS2-2	PTHR13890//PTHR13890:SF8 - RNA SPLICING PROTEIN MRS2, MITOCHONDRIAL // SUBFAMILY NOT NAMED (1 of 3)
VIT_00000746001	GSVIVT01000746001		ATMGT9,MGT9,MRS2-2	1 of 3)	1 of 3		,ATMGT9,MGT9,MRS2-2	PTHR13890//PTHR13890:SF8 - RNA SPLICING PROTEIN MRS2, MITOCHONDRIAL // SUBFAMILY NOT NAMED (1 of 3)
VIT_00000748001	GSVIVT01000748001	DRIP	DRIP2	DRIP) (1 of 3)	DRIP	DRIP	DRIP,DRIP2	K16277 - E3 ubiquitin-protein ligase DRIP [EC:6.3.2.19] (DRIP) (1 of 3)
VIT_00000750001	GSVIVT01000750001		ATGAT1,GAT1	1 of 1)	1 of 1		,ATGAT1,GAT1	PTHR22950//PTHR22950:SF279 - AMINO ACID TRANSPORTER // SUBFAMILY NOT NAMED (1 of 1)
VIT_00000751001	GSVIVT01000751001	SRP9		SRP9) (1 of 1)	SRP9	SRP9	SRP9,	K03109 - signal recognition particle subunit SRP9 (SRP9) (1 of 1)
VIT_00000752001	GSVIVT01000752001		WRKY21	1 of 3)	1 of 3		,WRKY21	PTHR31282:SF12 - WRKY TRANSCRIPTION FACTOR 39-RELATED (1 of 3)
VIT_00000754001	GSVIVT01000754001	RP-S15e, RPS15		RP-S15e, RPS15) (1 of 2)	RP-S15e, RPS15	RP-S15e, RPS15	RP-S15e, RPS15,	K02958 - small subunit ribosomal protein S15e (RP-S15e, RPS15) (1 of 2)
VIT_00000755001	GSVIVT01000755001			1 of 1)	1 of 1		,	PTHR11467//PTHR11467:SF54 - HISTONE H1/H5 // SUBFAMILY NOT NAMED (1 of 1)
VIT_00000756001	GSVIVT01000756001			1 of 1)	1 of 1		,	2.7.1.176 - UDP-N-acetylglucosamine kinase / UNAG kinase (1 of 1)
VIT_00000757001	GSVIVT01000757001	PPR_1		PPR_1) // PPR repeat family (PPR_2) (1 of 12)	PPR_1	PPR_1	PPR_1,	PF12854//PF13041 - PPR repeat (PPR_1) // PPR repeat family (PPR_2) (1 of 12)
VIT_00000758001	GSVIVT01000758001		FLK	1 of 2)	1 of 2		,FLK	PTHR10288//PTHR10288:SF155 - KH DOMAIN CONTAINING RNA BINDING PROTEIN // SUBFAMILY NOT NAMED (1 of 2)
VIT_00000760001	GSVIVT01000760001			#VALUE!	#VALUE!		,
VIT_00000761001	GSVIVT01000761001			1 of 1)	1 of 1		,	PTHR10584:SF184 - RIBOKINASE (1 of 1)
VIT_00000762001	GSVIVT01000762001	mrp, NUBPL	INDL	mrp, NUBPL) (1 of 1)	mrp, NUBPL	mrp, NUBPL	mrp, NUBPL,INDL	K03593 - ATP-binding protein involved in chromosome partitioning (mrp, NUBPL) (1 of 1)
VIT_00000763001	GSVIVT01000763001	Zein-binding		Zein-binding) (1 of 8)	Zein-binding	Zein-binding	Zein-binding,	PF04576 - Zein-binding (Zein-binding) (1 of 8)
VIT_00000764001	GSVIVT01000764001	CYP94A1	CYP94B3	CYP94A1) (1 of 2)	CYP94A1	CYP94A1	CYP94A1,CYP94B3	K13407 - fatty acid omega-hydroxylase (CYP94A1) (1 of 2)
VIT_00000765001	GSVIVT01000765001	CYP94A1	CYP94B1	CYP94A1) (1 of 2)	CYP94A1	CYP94A1	CYP94A1,CYP94B1	K13407 - fatty acid omega-hydroxylase (CYP94A1) (1 of 2)
VIT_00000771001	GSVIVT01000771001			1 of 1)	1 of 1		,	PTHR11514:SF53 - TRANSCRIPTION FACTOR BHLH3 (1 of 1)
VIT_00000773001	GSVIVT01000773001			#VALUE!	#VALUE!		,
VIT_00000776001	GSVIVT01000776001			1 of 7)	1 of 7		,	PTHR11214//PTHR11214:SF7 - BETA-1,3-N-ACETYLGLUCOSAMINYLTRANSFERASE // SUBFAMILY NOT NAMED (1 of 7)
VIT_00000777001	GSVIVT01000777001		ATGPAT1,GPAT1	1 of 1)	1 of 1		,ATGPAT1,GPAT1	PTHR15486:SF0 - ANCIENT UBIQUITOUS PROTEIN 1 (1 of 1)
VIT_00000779001	GSVIVT01000779001			#VALUE!	#VALUE!		,
VIT_00000780001	GSVIVT01000780001			1 of 1)	1 of 1		,	PTHR10210:SF34 - RIBOSE-PHOSPHATE PYROPHOSPHOKINASE 4 (1 of 1)
VIT_00000781001	GSVIVT01000781001	RRM_2	AML5,ML5	RRM_2) (1 of 10)	RRM_2	RRM_2	RRM_2,AML5,ML5	PF04059 - RNA recognition motif 2 (RRM_2) (1 of 10)
VIT_00000782001	GSVIVT01000782001	snRNP-U1A/U2B	AML5,ML5	1 of 5)	1 of 5		snRNP-U1A/U2B,AML5,ML5	KOG4206 - Spliceosomal protein snRNP-U1A/U2B (1 of 5)
VIT_00000784001	GSVIVT01000784001	MAPK20	ATMPK20,MPK20	1 of 1)	1 of 1		MAPK20,ATMPK20,MPK20	PTHR24055:SF158 - MITOGEN-ACTIVATED PROTEIN KINASE 20 (1 of 1)
VIT_00000788001	GSVIVT01000788001			#VALUE!	#VALUE!		,
VIT_00000789001	GSVIVT01000789001	UTP30, RSL1D1		UTP30, RSL1D1) (1 of 1)	UTP30, RSL1D1	UTP30, RSL1D1	UTP30, RSL1D1,	K14775 - ribosome biogenesis protein UTP30 (UTP30, RSL1D1) (1 of 1)
VIT_00000790001	GSVIVT01000790001		XTH16	1 of 5)	1 of 5		,XTH16	PTHR31062:SF32 - XYLOGLUCAN ENDOTRANSGLUCOSYLASE/HYDROLASE PROTEIN 25-RELATED (1 of 5)
VIT_00000791001	GSVIVT01000791001	GEP4		GEP4) (1 of 1)	GEP4	GEP4	GEP4,	K01094 - phosphatidylglycerophosphatase GEP4 (GEP4) (1 of 1)
VIT_00000792001	GSVIVT01000792001		CYP718	1 of 11)	1 of 11		,CYP718	1.14.13.109 - Abieta-7,13-dien-18-ol hydroxylase / CYP720B1 (1 of 11)
VIT_00000793001	GSVIVT01000793001			#VALUE!	#VALUE!		,
VIT_00000796001	GSVIVT01000796001			#VALUE!	#VALUE!		,
VIT_00000797001	GSVIVT01000797001	CDC45	CDC45	CDC45) (1 of 1)	CDC45	CDC45	CDC45,CDC45	K06628 - cell division control protein 45 (CDC45) (1 of 1)
VIT_00000798001	GSVIVT01000798001			1 of 24)	1 of 24		,	3.6.1.1 - Inorganic diphosphatase / Pyrophosphate phosphohydrolase (1 of 24)
VIT_00000799001	GSVIVT01000799001	PsbQ	PQL3	PsbQ) (PsbQ) (1 of 4)	PsbQ	PsbQ	PsbQ,PQL3	PF05757 - Oxygen evolving enhancer protein 3 (PsbQ) (PsbQ) (1 of 4)
VIT_00000800001	GSVIVT01000800001		GAUT15	1 of 1)	1 of 1		,GAUT15	PTHR32116:SF30 - GALACTURONOSYLTRANSFERASE 15-RELATED (1 of 1)
VIT_00000801001	GSVIVT01000801001			#VALUE!	#VALUE!		,
VIT_00000802001	GSVIVT01000802001		AGL1,SHP1	1 of 1)	1 of 1		,AGL1,SHP1	PTHR11945:SF150 - AGAMOUS-LIKE MADS-BOX PROTEIN AGL1-RELATED (1 of 1)
VIT_00000804001	GSVIVT01000804001			#VALUE!	#VALUE!		,
VIT_00000807001	GSVIVT01000807001			#VALUE!	#VALUE!		,
VIT_00000808001	GSVIVT01000808001	HVA22F	HVA22F	1 of 1)	1 of 1		HVA22F,HVA22F	PTHR12300:SF27 - HVA22-LIKE PROTEIN F (1 of 1)
VIT_00000809001	GSVIVT01000809001			#VALUE!	#VALUE!		,
VIT_00000812001	GSVIVT01000812001			1 of 6)	1 of 6		,	PTHR10366:SF461 - CINNAMOYL-COA:NADP OXIDOREDUCTASE-LIKE 1-RELATED (1 of 6)
VIT_00000813001	GSVIVT01000813001			#VALUE!	#VALUE!		,
VIT_00000816001	GSVIVT01000816001			1 of 1)	1 of 1		,	PTHR10984:SF32 - ENDOPLASMIC RETICULUM VESICLE TRANSPORTER PROTEIN (1 of 1)
VIT_00000817001	GSVIVT01000817001		CSY2	Si)-synthase / Citrate oxaloacetate-lyase ((pro-3S)-CH(2)COO->acetyl-CoA) (1 of 2)	Si	Si	,CSY2	2.3.3.1 - Citrate (Si)-synthase / Citrate oxaloacetate-lyase ((pro-3S)-CH(2)COO->acetyl-CoA) (1 of 2)
VIT_00000818001	GSVIVT01000818001	PMD,LRR_8		PMD) // Leucine rich repeat (LRR_8) (1 of 1)	PMD	PMD	PMD,LRR_8,	PF10536//PF13855 - Plant mobile domain (PMD) // Leucine rich repeat (LRR_8) (1 of 1)
VIT_00000819001	GSVIVT01000819001	LRR_1, Pkinase_Tyr,LRRNT_2,LRR_8	FLS2	LRR_1) // Protein tyrosine kinase (Pkinase_Tyr) // Leucine rich repeat N-terminal domain (LRRNT_2) // Leucine rich repeat (LRR_8) (1 of 16)	LRR_1	LRR_1	LRR_1, Pkinase_Tyr,LRRNT_2,LRR_8,FLS2	PF00560//PF07714//PF08263//PF13855 - Leucine Rich Repeat (LRR_1) // Protein tyrosine kinase (Pkinase_Tyr) // Leucine rich repeat N-terminal domain (LRRNT_2) // Leucine rich repeat (LRR_8) (1 of 16)
VIT_00000821001	GSVIVT01000821001		ATRH53,PMH2	1 of 1)	1 of 1		,ATRH53,PMH2	PTHR24031:SF326 - DEAD-BOX ATP-DEPENDENT RNA HELICASE 53-RELATED (1 of 1)
VIT_00000822001	GSVIVT01000822001			1 of 6)	1 of 6		,	PTHR10366:SF461 - CINNAMOYL-COA:NADP OXIDOREDUCTASE-LIKE 1-RELATED (1 of 6)
VIT_00000823001	GSVIVT01000823001		PAPP5,PP5,PP5.2	1 of 1)	1 of 1		,PAPP5,PP5,PP5.2	PTHR11668:SF21 - SERINE/THREONINE-PROTEIN PHOSPHATASE 5 (1 of 1)
VIT_00000824001	GSVIVT01000824001		ANN3,ANNAT3	1 of 12)	1 of 12		,ANN3,ANNAT3	PTHR10502:SF99 - ANNEXIN D3 (1 of 12)
VIT_00000825001	GSVIVT01000825001			1 of 2)	1 of 2		,	PTHR23023//PTHR23023:SF114 - DIMETHYLANILINE MONOOXYGENASE // SUBFAMILY NOT NAMED (1 of 2)
VIT_00000827001	GSVIVT01000827001	INTS9		INTS9) (1 of 1)	INTS9	INTS9	INTS9,	K13146 - integrator complex subunit 9 (INTS9) (1 of 1)
VIT_00000828001	GSVIVT01000828001		ANN3,ANNAT3	1 of 12)	1 of 12		,ANN3,ANNAT3	PTHR10502:SF99 - ANNEXIN D3 (1 of 12)
VIT_00000829001	GSVIVT01000829001	ANXA13	ANNAT4	ANXA13) (1 of 3)	ANXA13	ANXA13	ANXA13,ANNAT4	K17099 - annexin A13 (ANXA13) (1 of 3)
VIT_00000830001	GSVIVT01000830001		GLIP7	1 of 3)	1 of 3		,GLIP7	PTHR22835//PTHR22835:SF163 - ZINC FINGER FYVE DOMAIN CONTAINING PROTEIN // SUBFAMILY NOT NAMED (1 of 3)
VIT_00000831001	GSVIVT01000831001	ERD4		ERD4) (1 of 1)	ERD4	ERD4	ERD4,	PTHR13018:SF30 - EARLY-RESPONSIVE TO DEHYDRATION STRESS PROTEIN (ERD4) (1 of 1)
VIT_00000832001	GSVIVT01000832001			1 of 2)	1 of 2		,	PTHR23315//PTHR23315:SF133 - BETA CATENIN-RELATED ARMADILLO REPEAT-CONTAINING // SUBFAMILY NOT NAMED (1 of 2)
VIT_00000833001	GSVIVT01000833001			#VALUE!	#VALUE!		,
VIT_00000834001	GSVIVT01000834001	IMP4	IMP4	IMP4) (1 of 1)	IMP4	IMP4	IMP4,IMP4	K14561 - U3 small nucleolar ribonucleoprotein protein IMP4 (IMP4) (1 of 1)
VIT_00000835001	GSVIVT01000835001	AQR	EMB2765	AQR) (1 of 1)	AQR	AQR	AQR,EMB2765	K12874 - intron-binding protein aquarius (AQR) (1 of 1)
VIT_00000836001	GSVIVT01000836001			1 of 6)	1 of 6		,	PTHR24115:SF457 - CALPONIN HOMOLOGY AND KINESIN MOTOR DOMAIN-CONTAINING PROTEIN-RELATED (1 of 6)
VIT_00000839001	GSVIVT01000839001			#VALUE!	#VALUE!		,
VIT_00000840001	GSVIVT01000840001			1 of 65)	1 of 65		,	PTHR23155//PTHR23155:SF563 - LEUCINE-RICH REPEAT-CONTAINING PROTEIN // SUBFAMILY NOT NAMED (1 of 65)
VIT_00000842001	GSVIVT01000842001			1 of 65)	1 of 65		,	PTHR23155//PTHR23155:SF563 - LEUCINE-RICH REPEAT-CONTAINING PROTEIN // SUBFAMILY NOT NAMED (1 of 65)
VIT_00000843001	GSVIVT01000843001	PC-Esterase,PMR5N	TBL38	PC-Esterase) // PMR5 N terminal Domain (PMR5N) (1 of 35)	PC-Esterase	PC-Esterase	PC-Esterase,PMR5N,TBL38	PF13839//PF14416 - GDSL/SGNH-like Acyl-Esterase family found in Pmr5 and Cas1p (PC-Esterase) // PMR5 N terminal Domain (PMR5N) (1 of 35)
VIT_00000844001	GSVIVT01000844001			1 of 6)	1 of 6		,	PTHR10366:SF461 - CINNAMOYL-COA:NADP OXIDOREDUCTASE-LIKE 1-RELATED (1 of 6)
VIT_00000845001	GSVIVT01000845001	PC-Esterase,PMR5N	TBL38	PC-Esterase) // PMR5 N terminal Domain (PMR5N) (1 of 35)	PC-Esterase	PC-Esterase	PC-Esterase,PMR5N,TBL38	PF13839//PF14416 - GDSL/SGNH-like Acyl-Esterase family found in Pmr5 and Cas1p (PC-Esterase) // PMR5 N terminal Domain (PMR5N) (1 of 35)
VIT_00000846001	GSVIVT01000846001			1 of 1)	1 of 1		,	PTHR21495//PTHR21495:SF75 - NUCLEOPORIN-RELATED // SUBFAMILY NOT NAMED (1 of 1)
VIT_00000847001	GSVIVT01000847001	GRAS	SCL-3,SCL3	GRAS) (1 of 43)	GRAS	GRAS	GRAS,SCL-3,SCL3	PF03514 - GRAS domain family (GRAS) (1 of 43)
VIT_00000848001	GSVIVT01000848001		ATPAP27,PAP27	1 of 1)	1 of 1		,ATPAP27,PAP27	PTHR22953:SF18 - METALLOPHOSPHOESTERASE DOMAIN-CONTAINING PROTEIN (1 of 1)
VIT_00000849001	GSVIVT01000849001	NDUFAF6		NDUFAF6) (1 of 1)	NDUFAF6	NDUFAF6	NDUFAF6,	K18163 - NADH dehydrogenase [ubiquinone] 1 alpha subcomplex assembly factor 6 (NDUFAF6) (1 of 1)
VIT_00000850001	GSVIVT01000850001	MUS81	ATMUS81,MUS81	MUS81) (1 of 1)	MUS81	MUS81	MUS81,ATMUS81,MUS81	K08991 - crossover junction endonuclease MUS81 (MUS81) (1 of 1)
VIT_00000851001	GSVIVT01000851001			major facilitator superfamily) (1 of 45)	major facilitator superfamily	major facilitator superfamily	,	KOG0254 - Predicted transporter (major facilitator superfamily) (1 of 45)
VIT_00000853001	GSVIVT01000853001	MFS_1,LTP_2		MFS_1) // Probable lipid transfer (LTP_2) (1 of 1)	MFS_1	MFS_1	MFS_1,LTP_2,	PF07690//PF68 - Major Facilitator Superfamily (MFS_1) // Probable lipid transfer (LTP_2) (1 of 1)
VIT_00000854001	GSVIVT01000854001	LTP_2		LTP_2) (1 of 35)	LTP_2	LTP_2	LTP_2,	PF68 - Probable lipid transfer (LTP_2) (1 of 35)
VIT_00000855001	GSVIVT01000855001	LTP_2		LTP_2) (1 of 35)	LTP_2	LTP_2	LTP_2,	PF68 - Probable lipid transfer (LTP_2) (1 of 35)
VIT_00000856001	GSVIVT01000856001			#VALUE!	#VALUE!		,
VIT_00000857001	GSVIVT01000857001		CID1,ERD15,LSR1	1 of 2)	1 of 2		,CID1,ERD15,LSR1	PTHR33790:SF1 - PROTEIN EARLY RESPONSIVE TO DEHYDRATION 15 (1 of 2)
VIT_00000858001	GSVIVT01000858001			1 of 1)	1 of 1		,	PTHR22844//PTHR22844:SF223 - F-BOX AND WD40 DOMAIN PROTEIN // SUBFAMILY NOT NAMED (1 of 1)
VIT_00000859001	GSVIVT01000859001	USP10, UBP3	UBP24	USP10, UBP3) (1 of 1)	USP10, UBP3	USP10, UBP3	USP10, UBP3,UBP24	K11841 - ubiquitin carboxyl-terminal hydrolase 10 [EC:3.4.19.12] (USP10, UBP3) (1 of 1)
VIT_00000861001	GSVIVT01000861001		ABI8,ELD1,KOB1	1 of 1)	1 of 1		,ABI8,ELD1,KOB1	PTHR10774:SF61 - ELONGATION DEFECTIVE 1 (1 of 1)
VIT_00000863001	GSVIVT01000863001			#VALUE!	#VALUE!		,
VIT_00000864001	GSVIVT01000864001	PPR_1,PPR_2		PPR_1) // PPR repeat family (PPR_2) (1 of 12)	PPR_1	PPR_1	PPR_1,PPR_2,	PF12854//PF13041 - PPR repeat (PPR_1) // PPR repeat family (PPR_2) (1 of 12)
VIT_00000865001	GSVIVT01000865001		IQD11	1 of 1)	1 of 1		,IQD11	PTHR32295:SF35 - PROTEIN IQ-DOMAIN 11 (1 of 1)
VIT_00000866001	GSVIVT01000866001	Ptta/En/Spm family,Transposase_24		Ptta/En/Spm family) (Transposase_24) (1 of 2)	Ptta/En/Spm family	Ptta/En/Spm family	Ptta/En/Spm family,Transposase_24,	PF03004 - Plant transposase (Ptta/En/Spm family) (Transposase_24) (1 of 2)
VIT_00000869001	GSVIVT01000869001			#VALUE!	#VALUE!		,
VIT_00000871001	GSVIVT01000871001			1 of 65)	1 of 65		,	PTHR23155//PTHR23155:SF563 - LEUCINE-RICH REPEAT-CONTAINING PROTEIN // SUBFAMILY NOT NAMED (1 of 65)
VIT_00000874001	GSVIVT01000874001	CNOT1, NOT1		CNOT1, NOT1) (1 of 3)	CNOT1, NOT1	CNOT1, NOT1	CNOT1, NOT1,	K12604 - CCR4-NOT transcription complex subunit 1 (CNOT1, NOT1) (1 of 3)
VIT_00000875001	GSVIVT01000875001			#VALUE!	#VALUE!		,
VIT_00000876001	GSVIVT01000876001			#VALUE!	#VALUE!		,
VIT_00000878001	GSVIVT01000878001		FLS2	1 of 103)	1 of 103		,FLS2	KOG0472 - Leucine-rich repeat protein (1 of 103)
VIT_00000879001	GSVIVT01000879001			1 of 11)	1 of 11		,	PTHR23155//PTHR23155:SF640 - LEUCINE-RICH REPEAT-CONTAINING PROTEIN // SUBFAMILY NOT NAMED (1 of 11)
VIT_00000881001	GSVIVT01000881001			contains leucine-rich repeats) (1 of 22)	contains leucine-rich repeats	contains leucine-rich repeats	,	KOG0617 - Ras suppressor protein (contains leucine-rich repeats) (1 of 22)
VIT_00000882001	GSVIVT01000882001			1 of 11)	1 of 11		,	PTHR23155//PTHR23155:SF640 - LEUCINE-RICH REPEAT-CONTAINING PROTEIN // SUBFAMILY NOT NAMED (1 of 11)
VIT_00000883001	GSVIVT01000883001			1 of 5)	1 of 5		,	PTHR13162 - CCR4-NOT TRANSCRIPTION COMPLEX (1 of 5)
VIT_00000884001	GSVIVT01000884001			1 of 11)	1 of 11		,	PTHR23155//PTHR23155:SF640 - LEUCINE-RICH REPEAT-CONTAINING PROTEIN // SUBFAMILY NOT NAMED (1 of 11)
VIT_00000887001	GSVIVT01000887001		AREB3,DPBF3	1 of 5)	1 of 5		,AREB3,DPBF3	PTHR22952:SF137 - ABSCISIC ACID-INSENSITIVE 5-LIKE PROTEIN 2 (1 of 5)
VIT_00000889001	GSVIVT01000889001		UBQ6	1 of 2)	1 of 2		,UBQ6	PTHR10666//PTHR10666:SF91 - UBIQUITIN // SUBFAMILY NOT NAMED (1 of 2)
VIT_00000891001	GSVIVT01000891001		UBQ5	1 of 2)	1 of 2		,UBQ5	PTHR10666//PTHR10666:SF91 - UBIQUITIN // SUBFAMILY NOT NAMED (1 of 2)
VIT_00000898001	GSVIVT01000898001	LRR_1,LRR_8		LRR_1) // Leucine rich repeat (LRR_8) (1 of 45)	LRR_1	LRR_1	LRR_1,LRR_8,	PF00560//PF13855 - Leucine Rich Repeat (LRR_1) // Leucine rich repeat (LRR_8) (1 of 45)
VIT_00000901001	GSVIVT01000901001	N4BP1		1 of 1)	1 of 1		N4BP1,	PTHR12876 - N4BP1-RELATED (1 of 1)
VIT_00000904001	GSVIVT01000904001			#VALUE!	#VALUE!		,
VIT_00000906001	GSVIVT01000906001			#VALUE!	#VALUE!		,
VIT_00000907001	GSVIVT01000907001			1 of 2)	1 of 2		,	PTHR22814:SF13 - FARNESYLATED PROTEIN 3-RELATED (1 of 2)
VIT_00000913001	GSVIVT01000913001		G6PD2	1 of 1)	1 of 1		,G6PD2	PTHR23429:SF3 - GLUCOSE-6-PHOSPHATE 1-DEHYDROGENASE 2, CHLOROPLASTIC-RELATED (1 of 1)
VIT_00000914001	GSVIVT01000914001		ATHSD1,HSD1	1 of 8)	1 of 8		,ATHSD1,HSD1	1.1.1.146 - 11-beta-hydroxysteroid dehydrogenase / Corticosteroid 11-beta-dehydrogenase (1 of 8)
VIT_00000915001	GSVIVT01000915001		ATHSD1,HSD1	1 of 8)	1 of 8		,ATHSD1,HSD1	1.1.1.146 - 11-beta-hydroxysteroid dehydrogenase / Corticosteroid 11-beta-dehydrogenase (1 of 8)
VIT_00000917001	GSVIVT01000917001		ACR4	1 of 14)	1 of 14		,ACR4	2.7.7.59 - [Protein-PII] uridylyltransferase / Uridylyl removing enzyme (1 of 14)
VIT_00000919001	GSVIVT01000919001		ATCYP20-2,CYP20-2	1 of 1)	1 of 1		,ATCYP20-2,CYP20-2	PTHR11071:SF11 - PEPTIDYL-PROLYL CIS-TRANS ISOMERASE C (1 of 1)
VIT_00000920001	GSVIVT01000920001			1 of 1)	1 of 1		,	PTHR21240 - 2-AMINO-3-CARBOXYLMUCONATE-6-SEMIALDEHYDE DECARBOXYLASE (1 of 1)
VIT_00000921001	GSVIVT01000921001			1 of 3)	1 of 3		,	PTHR14445:SF41 - GYF DOMAIN-CONTAINING PROTEIN (1 of 3)
VIT_00000922001	GSVIVT01000922001			1 of 3)	1 of 3		,	PTHR14445:SF41 - GYF DOMAIN-CONTAINING PROTEIN (1 of 3)
VIT_00000923001	GSVIVT01000923001			#VALUE!	#VALUE!		,
VIT_00000924001	GSVIVT01000924001		ATEXO70C1,EXO70C1	1 of 1)	1 of 1		,ATEXO70C1,EXO70C1	PTHR12542:SF15 - EXOCYST SUBUNIT EXO70 FAMILY PROTEIN C1-RELATED (1 of 1)
VIT_00000925001	GSVIVT01000925001			1 of 1)	1 of 1		,	3.5.4.31 - S-methyl-5'-thioadenosine deaminase / MTA deaminase (1 of 1)
VIT_00000927001	GSVIVT01000927001			#VALUE!	#VALUE!		,
VIT_00000929001	GSVIVT01000929001	SAUR		SAUR) (1 of 35)	SAUR	SAUR	SAUR,	K14488 - SAUR family protein (SAUR) (1 of 35)
VIT_00000930001	GSVIVT01000930001			#VALUE!	#VALUE!		,
VIT_00000932001	GSVIVT01000932001		ROXY2	1 of 1)	1 of 1		,ROXY2	PTHR10168:SF62 - GLUTAREDOXIN-C7-RELATED (1 of 1)
VIT_00000935001	GSVIVT01000935001			#VALUE!	#VALUE!		,
VIT_00000936001	GSVIVT01000936001	PPR		PPR) // PPR repeat family (PPR_2) // DYW family of nucleic acid deaminases (DYW_deaminase) (1 of 100)	PPR	PPR	PPR,	PF01535//PF13041//PF14432 - PPR repeat (PPR) // PPR repeat family (PPR_2) // DYW family of nucleic acid deaminases (DYW_deaminase) (1 of 100)
VIT_00000937001	GSVIVT01000937001	PBS1	PBS1	PBS1) (1 of 2)	PBS1	PBS1	PBS1,PBS1	K13430 - serine/threonine-protein kinase PBS1 (PBS1) (1 of 2)
VIT_00000938001	GSVIVT01000938001	SWEET15		1 of 3)	1 of 3		SWEET15,	PTHR10791:SF22 - BIDIRECTIONAL SUGAR TRANSPORTER SWEET10 (1 of 3)
VIT_00000939001	GSVIVT01000939001	ECH1	ATDCI1,DCI1	3,5)-Delta(2,4)-dienoyl-CoA isomerase (ECH1) (1 of 1)	3,5		ECH1,ATDCI1,DCI1	K12663 - delta(3,5)-Delta(2,4)-dienoyl-CoA isomerase (ECH1) (1 of 1)
VIT_00000940001	GSVIVT01000940001	NAM	ANAC083,NAC083,VNI2	NAM) protein (NAM) (1 of 71)	NAM	NAM	NAM,ANAC083,NAC083,VNI2	PF02365 - No apical meristem (NAM) protein (NAM) (1 of 71)
VIT_00000942001	GSVIVT01000942001			#VALUE!	#VALUE!		,
VIT_00000943001	GSVIVT01000943001	PSMB1	PBF1	PSMB1) (1 of 2)	PSMB1	PSMB1	PSMB1,PBF1	K02732 - 20S proteasome subunit beta 6 (PSMB1) (1 of 2)
VIT_00000944001	GSVIVT01000944001	PDHB	MAB1	PDHB, pdhB) (1 of 3)	PDHB, pdhB	PDHB, pdhB	PDHB,MAB1	K00162 - pyruvate dehydrogenase E1 component beta subunit (PDHB, pdhB) (1 of 3)
VIT_00000945001	GSVIVT01000945001			#VALUE!	#VALUE!		,
VIT_00000947001	GSVIVT01000947001	BAR		BAR) (1 of 5)	BAR	BAR	BAR,	PF03114 - BAR domain (BAR) (1 of 5)
VIT_00000948001	GSVIVT01000948001	BAK		1 of 11)	1 of 11		BAK,	PTHR27001:SF1 - BRASSINOSTEROID INSENSITIVE 1-ASSOCIATED RECEPTOR KINASE 1-RELATED (1 of 11)
VIT_00000949001	GSVIVT01000949001	BAK		1 of 11)	1 of 11		BAK,	PTHR27001:SF1 - BRASSINOSTEROID INSENSITIVE 1-ASSOCIATED RECEPTOR KINASE 1-RELATED (1 of 11)
VIT_00000951001	GSVIVT01000951001			1 of 2)	1 of 2		,	PTHR31717:SF3 - ZINC FINGER PROTEIN CONSTANS-LIKE 14-RELATED (1 of 2)
VIT_00000954001	GSVIVT01000954001	LITAF		LITAF) (1 of 1)	LITAF	LITAF	LITAF,	K19363 - lipopolysaccharide-induced tumor necrosis factor-alpha factor (LITAF) (1 of 1)
VIT_00000955001	GSVIVT01000955001	COX3		COX3) (1 of 2)	COX3	COX3	COX3,	K02262 - cytochrome c oxidase subunit 3 (COX3) (1 of 2)
VIT_00000957001	GSVIVT01000957001			1 of 1)	1 of 1		,	PTHR14791//PTHR14791:SF27 - BOMB/KIRA PROTEINS // SUBFAMILY NOT NAMED (1 of 1)
VIT_00000958001	GSVIVT01000958001	GEM5		1 of 2)	1 of 2		GEM5,	PTHR31969:SF3 - GEM-LIKE PROTEIN 5 (1 of 2)
VIT_00000959001	GSVIVT01000959001			#VALUE!	#VALUE!		,
VIT_00000960001	GSVIVT01000960001			#VALUE!	#VALUE!		,
VIT_00000961001	GSVIVT01000961001	EMB		1 of 2)	1 of 2		EMB,	PTHR31373:SF0 - EMB (1 of 2)
VIT_00000962001	GSVIVT01000962001	GRR1	AFB2	1 of 5)	1 of 5		GRR1,AFB2	PTHR24006:SF456 - GRR1-LIKE PROTEIN 1-RELATED (1 of 5)
VIT_00000965001	GSVIVT01000965001			#VALUE!	#VALUE!		,
VIT_00000967001	GSVIVT01000967001	TIFY9	JAS1,JAZ10,TIFY9	1 of 1)	1 of 1		TIFY9,JAS1,JAZ10,TIFY9	PTHR33077:SF6 - PROTEIN TIFY 9 (1 of 1)
VIT_00000968001	GSVIVT01000968001	PPR		PPR) // PPR repeat family (PPR_2) // Pentatricopeptide repeat domain (PPR_3) // DYW family of nucleic acid deaminases (DYW_deaminase) (1 of 21)	PPR	PPR	PPR,	PF01535//PF13041//PF13812//PF14432 - PPR repeat (PPR) // PPR repeat family (PPR_2) // Pentatricopeptide repeat domain (PPR_3) // DYW family of nucleic acid deaminases (DYW_deaminase) (1 of 21)
VIT_00000969001	GSVIVT01000969001			#VALUE!	#VALUE!		,
VIT_00000970001	GSVIVT01000970001			1 of 1)	1 of 1		,	PTHR10825:SF23 - RING FINGER PROTEIN (1 of 1)
VIT_00000971001	GSVIVT01000971001			#VALUE!	#VALUE!		,
VIT_00000973001	GSVIVT01000973001			1 of 3)	1 of 3		,	PTHR24055//PTHR24055:SF192 - MITOGEN-ACTIVATED PROTEIN KINASE // SUBFAMILY NOT NAMED (1 of 3)
VIT_00000974001	GSVIVT01000974001	RP-S25e, RPS25		RP-S25e, RPS25) (1 of 3)	RP-S25e, RPS25	RP-S25e, RPS25	RP-S25e, RPS25,	K02975 - small subunit ribosomal protein S25e (RP-S25e, RPS25) (1 of 3)
VIT_00000975001	GSVIVT01000975001			#VALUE!	#VALUE!		,
VIT_00000977001	GSVIVT01000977001			1 of 2)	1 of 2		,	PTHR23336:SF7 - HISTIDINE KINASE-, DNA GYRASE B-, AND HSP90-LIKE ATPASE FAMILY PROTEIN-RELATED (1 of 2)
VIT_00000978001	GSVIVT01000978001			#VALUE!	#VALUE!		,
VIT_00000979001	GSVIVT01000979001			#VALUE!	#VALUE!		,
VIT_00000981001	GSVIVT01000981001	RPA3		RPA3) (1 of 2)	RPA3	RPA3	RPA3,	K10740 - replication factor A3 (RPA3) (1 of 2)
VIT_00000982001	GSVIVT01000982001		ATFD3,FD3	1 of 1)	1 of 1		,ATFD3,FD3	PTHR19370:SF124 - FERREDOXIN-4, CHLOROPLASTIC-RELATED (1 of 1)
VIT_00000985001	GSVIVT01000985001		scpl5	1 of 1)	1 of 1		,scpl5	2.3.1.91 - Sinapoylglucose--choline O-sinapoyltransferase / Sinapine synthase (1 of 1)
VIT_00000986001	GSVIVT01000986001	ALMT		ALMT) (1 of 12)	ALMT	ALMT	ALMT,	PF11744 - Aluminium activated malate transporter (ALMT) (1 of 12)
VIT_00000987001	GSVIVT01000987001			#VALUE!	#VALUE!		,
VIT_00000993001	GSVIVT01000993001			#VALUE!	#VALUE!		,
VIT_00000994001	GSVIVT01000994001	ALMT		ALMT) (1 of 12)	ALMT	ALMT	ALMT,	PF11744 - Aluminium activated malate transporter (ALMT) (1 of 12)
VIT_00000995001	GSVIVT01000995001	ALMT		ALMT) (1 of 12)	ALMT	ALMT	ALMT,	PF11744 - Aluminium activated malate transporter (ALMT) (1 of 12)
VIT_00000996001	GSVIVT01000996001			#VALUE!	#VALUE!		,
VIT_00001001001	GSVIVT01001001001			1 of 1)	1 of 1		,	PTHR10159//PTHR10159:SF376 - DUAL SPECIFICITY PROTEIN PHOSPHATASE // SUBFAMILY NOT NAMED (1 of 1)
VIT_00001002001	GSVIVT01001002001			1 of 2)	1 of 2		,	2.7.8.7 - Holo-[acyl-carrier-protein] synthase / PPTase (1 of 2)
VIT_00001003001	GSVIVT01001003001	zf-RVT		zf-RVT) (1 of 6)	zf-RVT	zf-RVT	zf-RVT,	PF13966 - zinc-binding in reverse transcriptase (zf-RVT) (1 of 6)
VIT_00001004001	GSVIVT01001004001			1 of 1)	1 of 1		,	PTHR31096:SF14 - ACT DOMAIN-CONTAINING PROTEIN (1 of 1)
VIT_00001005001	GSVIVT01001005001	TBL36	TBL36	1 of 1)	1 of 1		TBL36,TBL36	PTHR32285:SF52 - PROTEIN TRICHOME BIREFRINGENCE-LIKE 36 (1 of 1)
VIT_00001006001	GSVIVT01001006001			#VALUE!	#VALUE!		,
VIT_00001014001	GSVIVT01001014001			#VALUE!	#VALUE!		,
VIT_00001019001	GSVIVT01001019001			#VALUE!	#VALUE!		,
VIT_00001021001	GSVIVT01001021001			#VALUE!	#VALUE!		,
VIT_00001023001	GSVIVT01001023001			#VALUE!	#VALUE!		,
VIT_00001028001	GSVIVT01001028001			#VALUE!	#VALUE!		,
VIT_00001030001	GSVIVT01001030001		EMB2261	#VALUE!	#VALUE!		,EMB2261
VIT_00001032001	GSVIVT01001032001			#VALUE!	#VALUE!		,
VIT_00001034001	GSVIVT01001034001			1 of 2)	1 of 2		,	PTHR10766:SF54 - ENDOMEMBRANE FAMILY PROTEIN 70 (1 of 2)
VIT_00001035001	GSVIVT01001035001			1 of 2)	1 of 2		,	PTHR23359:SF72 - ADENYLATE KINASE FAMILY PROTEIN (1 of 2)
VIT_00001036001	GSVIVT01001036001		STP7	1 of 1)	1 of 1		,STP7	PTHR23500:SF12 - SUGAR TRANSPORT PROTEIN 7 (1 of 1)
VIT_00001039001	GSVIVT01001039001			#VALUE!	#VALUE!		,
VIT_00001040001	GSVIVT01001040001			#VALUE!	#VALUE!		,
VIT_00001041001	GSVIVT01001041001			1 of 1)	1 of 1		,	PTHR21011:SF5 - GENOMIC DNA, CHROMOSOME 3, P1 CLONE: MVE11 (1 of 1)
VIT_00001043001	GSVIVT01001043001			1 of 1)	1 of 1		,	PTHR12136//PTHR12136:SF49 - STEROIDOGENIC ACUTE REGULATORY PROTEIN STAR // SUBFAMILY NOT NAMED (1 of 1)
VIT_00001044001	GSVIVT01001044001	LRR_1, Pkinase_Tyr, LRRNT_2, LRR_8		LRR_1) // Protein tyrosine kinase (Pkinase_Tyr) // Leucine rich repeat N-terminal domain (LRRNT_2) // Leucine rich repeat (LRR_8) (1 of 16)	LRR_1	LRR_1	LRR_1, Pkinase_Tyr, LRRNT_2, LRR_8,	PF00560//PF07714//PF08263//PF13855 - Leucine Rich Repeat (LRR_1) // Protein tyrosine kinase (Pkinase_Tyr) // Leucine rich repeat N-terminal domain (LRRNT_2) // Leucine rich repeat (LRR_8) (1 of 16)
VIT_00001045001	GSVIVT01001045001		ATDCL4,DCL4	1 of 1)	1 of 1		,ATDCL4,DCL4	PTHR14950:SF15 - DICER-LIKE PROTEIN 4 (1 of 1)
VIT_00001046001	GSVIVT01001046001	MCM5, CDC46	MCM5	MCM5, CDC46) (1 of 1)	MCM5, CDC46	MCM5, CDC46	MCM5, CDC46,MCM5	K02209 - DNA replication licensing factor MCM5 (MCM5, CDC46) (1 of 1)
VIT_00001047001	GSVIVT01001047001			1 of 1)	1 of 1		,	PTHR13847:SF184 - FAD-DEPENDENT OXIDOREDUCTASE-LIKE PROTEIN (1 of 1)
VIT_00001048001	GSVIVT01001048001			#VALUE!	#VALUE!		,
VIT_00001049001	GSVIVT01001049001			#VALUE!	#VALUE!		,
VIT_00001050001	GSVIVT01001050001		DRS1	1 of 1)	1 of 1		,DRS1	PTHR14773:SF0 - WD REPEAT-CONTAINING PROTEIN 76 (1 of 1)
VIT_00001052001	GSVIVT01001052001		AHA8,HA8	1 of 1)	1 of 1		,AHA8,HA8	PTHR24093:SF257 - ATPASE 6, PLASMA MEMBRANE-TYPE (1 of 1)
VIT_00001053001	GSVIVT01001053001	RP-L39e, RPL39		RP-L39e, RPL39) (1 of 3)	RP-L39e, RPL39	RP-L39e, RPL39	RP-L39e, RPL39,	K02924 - large subunit ribosomal protein L39e (RP-L39e, RPL39) (1 of 3)
VIT_00001054001	GSVIVT01001054001	DCUN1D4_5		DCUN1D4_5) (1 of 3)	DCUN1D4_5	DCUN1D4_5	DCUN1D4_5,	K17824 - DCN1-like protein 4/5 (DCUN1D4_5) (1 of 3)
VIT_00001055001	GSVIVT01001055001	RP-L39e, RPL39		RP-L39e, RPL39) (1 of 3)	RP-L39e, RPL39	RP-L39e, RPL39	RP-L39e, RPL39,	K02924 - large subunit ribosomal protein L39e (RP-L39e, RPL39) (1 of 3)
VIT_00001056001	GSVIVT01001056001			#VALUE!	#VALUE!		,
VIT_00001057001	GSVIVT01001057001	DCUN1D4_5		DCUN1D4_5) (1 of 3)	DCUN1D4_5	DCUN1D4_5	DCUN1D4_5,	K17824 - DCN1-like protein 4/5 (DCUN1D4_5) (1 of 3)
VIT_00001058001	GSVIVT01001058001			1 of 2)	1 of 2		,	PTHR11177//PTHR11177:SF208 - CHITINASE // SUBFAMILY NOT NAMED (1 of 2)
VIT_00001059001	GSVIVT01001059001			1 of 2)	1 of 2		,	PTHR11177//PTHR11177:SF208 - CHITINASE // SUBFAMILY NOT NAMED (1 of 2)
VIT_00001060001	GSVIVT01001060001		CRK10,RLK4	1 of 1)	1 of 1		,CRK10,RLK4	2.7.11.1 - Non-specific serine/threonine protein kinase / Threonine-specific protein kinase (1 of 1)
VIT_00001061001	GSVIVT01001061001		CRK34	Glyco_hydro_18) // Protein tyrosine kinase (Pkinase_Tyr) (1 of 2)	Glyco_hydro_18	Glyco_hydro_18	,CRK34	PF00704//PF07714 - Glycosyl hydrolases family 18 (Glyco_hydro_18) // Protein tyrosine kinase (Pkinase_Tyr) (1 of 2)
VIT_00001063001	GSVIVT01001063001			1 of 2)	1 of 2		,	PTHR34132:SF1 - EMB (1 of 2)
VIT_00001064001	GSVIVT01001064001			1 of 5)	1 of 5		,	PTHR11177:SF219 - CHITINASE-LIKE PROTEIN-RELATED (1 of 5)
VIT_00001065001	GSVIVT01001065001			#VALUE!	#VALUE!		,
VIT_00001067001	GSVIVT01001067001			1 of 28)	1 of 28		,	3.2.1.14 - Chitinase / Poly-beta-glucosaminidase (1 of 28)
VIT_00001068001	GSVIVT01001068001			1 of 5)	1 of 5		,	PTHR11177:SF219 - CHITINASE-LIKE PROTEIN-RELATED (1 of 5)
VIT_00001070001	GSVIVT01001070001	DUF4079		DUF4079) (DUF4079) (1 of 3)	DUF4079	DUF4079	DUF4079,	PF13301 - Protein of unknown function (DUF4079) (DUF4079) (1 of 3)
VIT_00001074001	GSVIVT01001074001			1 of 5)	1 of 5		,	PTHR11177:SF219 - CHITINASE-LIKE PROTEIN-RELATED (1 of 5)
VIT_00001075001	GSVIVT01001075001			Metallophos) (1 of 57)	Metallophos	Metallophos	,	PF00149 - Calcineurin-like phosphoesterase (Metallophos) (1 of 57)
VIT_00001076001	GSVIVT01001076001			1 of 2)	1 of 2		,	PTHR12277:SF53 - ALPHA/BETA-HYDROLASES SUPERFAMILY PROTEIN (1 of 2)
VIT_00001078001	GSVIVT01001078001		CRN,SOL2	1 of 55)	1 of 55		,CRN,SOL2	2.7.10.1//2.7.11.1 - Receptor protein-tyrosine kinase / Receptor protein tyrosine kinase // Non-specific serine/threonine protein kinase / Threonine-specific protein kinase (1 of 55)
VIT_00001079001	GSVIVT01001079001	ACAP	AGD3,SFC,VAN3	ACAP) (1 of 3)	ACAP	ACAP	ACAP,AGD3,SFC,VAN3	K12489 - Arf-GAP with coiled-coil, ANK repeat and PH domain-containing protein (ACAP) (1 of 3)
VIT_00001080001	GSVIVT01001080001	TSSC4		1 of 1)	1 of 1		TSSC4,	PTHR13445:SF3 - PROTEIN TSSC4 (1 of 1)
VIT_00001081001	GSVIVT01001081001			1 of 1)	1 of 1		,	PTHR21654:SF10 - GT-2-RELATED PROTEIN (1 of 1)
VIT_00001082001	GSVIVT01001082001			1 of 1)	1 of 1		,	PTHR11220//PTHR11220:SF33 - HEME-BINDING PROTEIN-RELATED // SUBFAMILY NOT NAMED (1 of 1)
VIT_00001083001	GSVIVT01001083001		KYP,SDG33,SUVH4	1 of 2)	1 of 2		,KYP,SDG33,SUVH4	PTHR22884:SF352 - HISTONE-LYSINE N-METHYLTRANSFERASE, H3 LYSINE-9 SPECIFIC SUVH4 (1 of 2)
VIT_00001085001	GSVIVT01001085001			1 of 5)	1 of 5		,	PTHR31656:SF5 - LATE EMBRYOGENESIS ABUNDANT-RELATED PROTEIN (1 of 5)
VIT_00001086001	GSVIVT01001086001		AML1,ML1	1 of 4)	1 of 4		,AML1,ML1	KOG4660 - Protein Mei2, essential for commitment to meiosis, and related proteins (1 of 4)
VIT_00001087001	GSVIVT01001087001	OTUB1		OTUB1) (1 of 1)	OTUB1	OTUB1	OTUB1,	K09602 - ubiquitin thioesterase protein OTUB1 [EC:3.4.19.12] (OTUB1) (1 of 1)
VIT_00001088001	GSVIVT01001088001			1 of 2)	1 of 2		,	PTHR10857//PTHR10857:SF12 - COPINE // SUBFAMILY NOT NAMED (1 of 2)
VIT_00001089001	GSVIVT01001089001	AP2	Rap2.6L	AP2) (1 of 97)	AP2	AP2	AP2,Rap2.6L	PF00847 - AP2 domain (AP2) (1 of 97)
VIT_00001090001	GSVIVT01001090001			1 of 1)	1 of 1		,	PTHR36716:SF2 - F3H9.20 PROTEIN (1 of 1)
VIT_00001091001	GSVIVT01001091001	UHRF1, NP95	ORTH2,VIM1	UHRF1, NP95) (1 of 1)	UHRF1, NP95	UHRF1, NP95	UHRF1, NP95,ORTH2,VIM1	K10638 - E3 ubiquitin-protein ligase UHRF1 [EC:6.3.2.19] (UHRF1, NP95) (1 of 1)
VIT_00001092001	GSVIVT01001092001	GARS, glyS1		GARS, glyS1) (1 of 2)	GARS, glyS1	GARS, glyS1	GARS, glyS1,	K01880 - glycyl-tRNA synthetase (GARS, glyS1) (1 of 2)
VIT_00001093001	GSVIVT01001093001	UQCRFS1, RIP1, petA		UQCRFS1, RIP1, petA) (1 of 1)	UQCRFS1, RIP1, petA	UQCRFS1, RIP1, petA	UQCRFS1, RIP1, petA,	K00411 - ubiquinol-cytochrome c reductase iron-sulfur subunit (UQCRFS1, RIP1, petA) (1 of 1)
VIT_00001094001	GSVIVT01001094001			1 of 2)	1 of 2		,	PTHR10174//PTHR10174:SF145 - RETINALDEHYDE BINDING PROTEIN-RELATED // SUBFAMILY NOT NAMED (1 of 2)
VIT_00001097001	GSVIVT01001097001	IRX10L	GUT1	1 of 2)	1 of 2		IRX10L,GUT1	PTHR11062:SF81 - BETA-1,4-XYLOSYLTRANSFERASE IRX10L-RELATED (1 of 2)
VIT_00001098001	GSVIVT01001098001			1 of 1)	1 of 1		,	PTHR10683:SF6 - TRANSALDOLASE-RELATED (1 of 1)
VIT_00001099001	GSVIVT01001099001			1 of 1)	1 of 1		,	PTHR10516:SF179 - PEPTIDYL-PROLYL CIS-TRANS ISOMERASE FKBP19, CHLOROPLASTIC (1 of 1)
VIT_00001101001	GSVIVT01001101001		CYP51,CYP51A2,CYP51G1,EMB1738	1 of 2)	1 of 2		,CYP51,CYP51A2,CYP51G1,EMB1738	1.14.13.70 - Sterol 14-alpha-demethylase / Obtusufoliol 14-demethylase (1 of 2)
VIT_00001102001	GSVIVT01001102001			1 of 1)	1 of 1		,	PTHR36407:SF1 - MEDIATOR-ASSOCIATED PROTEIN 2 (1 of 1)
VIT_00001104001	GSVIVT01001104001			1 of 2)	1 of 2		,	PTHR31321:SF32 - PECTINESTERASE 52-RELATED (1 of 2)
VIT_00001105001	GSVIVT01001105001			#VALUE!	#VALUE!		,
VIT_00001106001	GSVIVT01001106001	NRT1 6.1		1 of 1)	1 of 1		NRT1 6.1,	PTHR11654:SF112 - PROTEIN NRT1/ PTR FAMILY 6.1 (1 of 1)
VIT_00001107001	GSVIVT01001107001			1 of 1)	1 of 1		,	PTHR22763//PTHR22763:SF12 - RING ZINC FINGER PROTEIN // SUBFAMILY NOT NAMED (1 of 1)
VIT_00001108001	GSVIVT01001108001			#VALUE!	#VALUE!		,
VIT_00001109001	GSVIVT01001109001			#VALUE!	#VALUE!		,
VIT_00001111001	GSVIVT01001111001		NEF1	1 of 1)	1 of 1		,NEF1	PTHR35313:SF1 - NO EXINE FORMATION 1 (1 of 1)
VIT_00001112001	GSVIVT01001112001	GH3	GH3.17	GH3) (1 of 7)	GH3	GH3	GH3,GH3.17	K14487 - auxin responsive GH3 gene family (GH3) (1 of 7)
VIT_00001113001	GSVIVT01001113001	RP-S27e, RPS27	ARS27A,RS27A	RP-S27e, RPS27) (1 of 2)	RP-S27e, RPS27	RP-S27e, RPS27	RP-S27e, RPS27,ARS27A,RS27A	K02978 - small subunit ribosomal protein S27e (RP-S27e, RPS27) (1 of 2)
VIT_00001114001	GSVIVT01001114001		ATNUDT13,ATNUDX13,NUDX13	1 of 1)	1 of 1		,ATNUDT13,ATNUDX13,NUDX13	PTHR12629//PTHR12629:SF1 - DIPHOSPHOINOSITOL POLYPHOSPHATE PHOSPHOHYDROLASE // SUBFAMILY NOT NAMED (1 of 1)
VIT_00001115001	GSVIVT01001115001			1 of 1)	1 of 1		,	PTHR22849//PTHR22849:SF33 - WDSAM1 PROTEIN // SUBFAMILY NOT NAMED (1 of 1)
VIT_00001116001	GSVIVT01001116001			#VALUE!	#VALUE!		,
VIT_00001117001	GSVIVT01001117001			1 of 1)	1 of 1		,	PTHR22883//PTHR22883:SF60 - ZINC FINGER DHHC DOMAIN CONTAINING PROTEIN // SUBFAMILY NOT NAMED (1 of 1)
VIT_00001118001	GSVIVT01001118001	RRM_1,C2		a.k.a. RRM, RBD, or RNP domain) (RRM_1) // C2 domain (C2) // Cotton fibre expressed protein (DUF761) (1 of 1)	a.k.a. RRM, RBD, or RNP domain	a.k.a. RRM, RBD, or RNP domain	RRM_1,C2,	PF00076//PF00168//PF05553 - RNA recognition motif. (a.k.a. RRM, RBD, or RNP domain) (RRM_1) // C2 domain (C2) // Cotton fibre expressed protein (DUF761) (1 of 1)
VIT_00001119001	GSVIVT01001119001	MCM2	ATMCM2,MCM2	MCM2) (1 of 1)	MCM2	MCM2	MCM2,ATMCM2,MCM2	K02540 - DNA replication licensing factor MCM2 (MCM2) (1 of 1)
VIT_00001120001	GSVIVT01001120001	CANX	ATCNX1,CNX1	CANX) (1 of 1)	CANX	CANX	CANX,ATCNX1,CNX1	K08054 - calnexin (CANX) (1 of 1)
VIT_00001121001	GSVIVT01001121001	SNARE_assoc		SNARE_assoc) (1 of 10)	SNARE_assoc	SNARE_assoc	SNARE_assoc,	PF09335 - SNARE associated Golgi protein (SNARE_assoc) (1 of 10)
VIT_00001122001	GSVIVT01001122001		ATRBOHD,RBOHD	1 of 2)	1 of 2		,ATRBOHD,RBOHD	PTHR11972:SF73 - RESPIRATORY BURST OXIDASE HOMOLOG PROTEIN D (1 of 2)
VIT_00001123001	GSVIVT01001123001		ATRBOHD,RBOHD	1 of 2)	1 of 2		,ATRBOHD,RBOHD	PTHR11972:SF73 - RESPIRATORY BURST OXIDASE HOMOLOG PROTEIN D (1 of 2)
VIT_00001124001	GSVIVT01001124001		EXGT-A4,XTH5	1 of 2)	1 of 2		,EXGT-A4,XTH5	PTHR31062:SF15 - XYLOGLUCAN ENDOTRANSGLUCOSYLASE/HYDROLASE PROTEIN 4-RELATED (1 of 2)
VIT_00001126001	GSVIVT01001126001	BOI		BOI) (1 of 9)	BOI	BOI	BOI,	K19042 - E3 ubiquitin-protein ligase BOI and related proteins [EC:6.3.2.19] (BOI) (1 of 9)
VIT_00001127001	GSVIVT01001127001			#VALUE!	#VALUE!		,
VIT_00001128001	GSVIVT01001128001		GAPA,GAPA-1	1 of 1)	1 of 1		,GAPA,GAPA-1	PTHR10836//PTHR10836:SF49 - GLYCERALDEHYDE 3-PHOSPHATE DEHYDROGENASE // SUBFAMILY NOT NAMED (1 of 1)
VIT_00001129001	GSVIVT01001129001			1 of 1)	1 of 1		,	PTHR13832//PTHR13832:SF227 - PROTEIN PHOSPHATASE 2C // SUBFAMILY NOT NAMED (1 of 1)
VIT_00001130001	GSVIVT01001130001	RP-L21e, RPL21		RP-L21e, RPL21) (1 of 3)	RP-L21e, RPL21	RP-L21e, RPL21	RP-L21e, RPL21,	K02889 - large subunit ribosomal protein L21e (RP-L21e, RPL21) (1 of 3)
VIT_00001131001	GSVIVT01001131001	DUF247		DUF247) (1 of 16)	DUF247	DUF247	DUF247,	PF03140 - Plant protein of unknown function (DUF247) (1 of 16)
VIT_00001132001	GSVIVT01001132001	HGSNAT		HGSNAT) (1 of 3)	HGSNAT	HGSNAT	HGSNAT,	K10532 - heparan-alpha-glucosaminide N-acetyltransferase (HGSNAT) (1 of 3)
VIT_00001133001	GSVIVT01001133001		ASHR2,SDG39	1 of 1)	1 of 1		,ASHR2,SDG39	PTHR12197:SF138 - SET AND MYND DOMAIN-CONTAINING PROTEIN DDB_G0292140 (1 of 1)
VIT_00001134001	GSVIVT01001134001			#VALUE!	#VALUE!		,
VIT_00001135001	GSVIVT01001135001	NDUFA2		ubiquinone) 1 alpha subcomplex subunit 2 (NDUFA2) (1 of 1)	ubiquinone	NDUFA2	NDUFA2,	K03946 - NADH dehydrogenase (ubiquinone) 1 alpha subcomplex subunit 2 (NDUFA2) (1 of 1)
VIT_00001136001	GSVIVT01001136001			#VALUE!	#VALUE!		,
VIT_00001137001	GSVIVT01001137001		RPL10,RPL10A,SAC52	1 of 2)	1 of 2		,RPL10,RPL10A,SAC52	PTHR11726 - 60S RIBOSOMAL PROTEIN L10 (1 of 2)
VIT_00001138001	GSVIVT01001138001	SNRPA1	U2A\'	SNRPA1) (1 of 1)	SNRPA1	SNRPA1	SNRPA1,U2A\'	K11092 - U2 small nuclear ribonucleoprotein A' (SNRPA1) (1 of 1)
VIT_00001139001	GSVIVT01001139001	SIL1, SLS1		SIL1, SLS1) (1 of 1)	SIL1, SLS1	SIL1, SLS1	SIL1, SLS1,	K14001 - nucleotide exchange factor SIL1 (SIL1, SLS1) (1 of 1)
VIT_00001140001	GSVIVT01001140001			#VALUE!	#VALUE!		,
VIT_00001142001	GSVIVT01001142001	DUF1350		DUF1350) (DUF1350) (1 of 2)	DUF1350	DUF1350	DUF1350,	PF07082 - Protein of unknown function (DUF1350) (DUF1350) (1 of 2)
VIT_00001143001	GSVIVT01001143001			1 of 1)	1 of 1		,	PTHR11062//PTHR11062:SF88 - EXOSTOSIN HEPARAN SULFATE GLYCOSYLTRANSFERASE -RELATED // SUBFAMILY NOT NAMED (1 of 1)
VIT_00001144001	GSVIVT01001144001			1 of 1)	1 of 1		,	KOG3294 - WW domain binding protein WBP-2, contains GRAM domain (1 of 1)
VIT_00001146001	GSVIVT01001146001		PLA IIIB,PLP9	1 of 1)	1 of 1		,PLA IIIB,PLP9	PTHR32241:SF5 - INACTIVE PATATIN-LIKE PROTEIN 9-RELATED (1 of 1)
VIT_00001147001	GSVIVT01001147001			1 of 1)	1 of 1		,	PTHR33021:SF68 - CUPREDOXIN DOMAIN-CONTAINING PROTEIN-RELATED (1 of 1)
VIT_00001148001	GSVIVT01001148001		AtcpRRF,cpRRF,HFP108,RRF	1 of 1)	1 of 1		,AtcpRRF,cpRRF,HFP108,RRF	PTHR20982:SF8 - RIBOSOME-RECYCLING FACTOR, CHLOROPLASTIC (1 of 1)
VIT_00001149001	GSVIVT01001149001		TIC	1 of 2)	1 of 2		,TIC	PTHR34798:SF1 - TIC-LIKE PROTEIN (1 of 2)
VIT_00001153001	GSVIVT01001153001		ABC33,ATCPS1,CPS,CPS1,GA1	1 of 2)	1 of 2		,ABC33,ATCPS1,CPS,CPS1,GA1	5.5.1.13 - Ent-copalyl diphosphate synthase / Ent-kaurene synthetase A (1 of 2)
VIT_00001154001	GSVIVT01001154001			1 of 1)	1 of 1		,	PTHR28039:SF7 - FATTY-ACID-BINDING PROTEIN 1 (1 of 1)
VIT_00001155001	GSVIVT01001155001		ABC33,ATCPS1,CPS,CPS1,GA1				,ABC33,ATCPS1,CPS,CPS1,GA1	K04120 - ent-copalyl diphosphate synthase (E5.5.1.13) (1 of 1)
VIT_00001156001	GSVIVT01001156001	NAA20, NAT3		NAA20, NAT3) (1 of 1)	NAA20, NAT3	NAA20, NAT3	NAA20, NAT3,	K17972 - N-terminal acetyltransferase B complex catalytic subunit [EC:2.3.1.88] (NAA20, NAT3) (1 of 1)
VIT_00001157001	GSVIVT01001157001			#VALUE!	#VALUE!		,
VIT_00001158001	GSVIVT01001158001	PRPF18, PRP18		PRPF18, PRP18) (1 of 1)	PRPF18, PRP18	PRPF18, PRP18	PRPF18, PRP18,	K12817 - pre-mRNA-splicing factor 18 (PRPF18, PRP18) (1 of 1)
VIT_00001159001	GSVIVT01001159001	psaD	PSAD-2	psaD) (1 of 1)	psaD	psaD	psaD,PSAD-2	K02692 - photosystem I subunit II (psaD) (1 of 1)
VIT_00001160001	GSVIVT01001160001	FBXL2_20		FBXL2_20) (1 of 11)	FBXL2_20	FBXL2_20	FBXL2_20,	K10268 - F-box and leucine-rich repeat protein 2/20 (FBXL2_20) (1 of 11)
VIT_00001162001	GSVIVT01001162001			1 of 3)	1 of 3		,	PTHR22847//PTHR22847:SF461 - WD40 REPEAT PROTEIN // SUBFAMILY NOT NAMED (1 of 3)
VIT_00001163001	GSVIVT01001163001			#VALUE!	#VALUE!		,
VIT_00001164001	GSVIVT01001164001	DUF868		DUF868) (DUF868) (1 of 7)	DUF868	DUF868	DUF868,	PF05910 - Plant protein of unknown function (DUF868) (DUF868) (1 of 7)
VIT_00001165001	GSVIVT01001165001			1 of 1)	1 of 1		,	PTHR13087 - NF-KAPPA B ACTIVATING PROTEIN (1 of 1)
VIT_00001167001	GSVIVT01001167001	RP-S24e, RPS24		RP-S24e, RPS24) (1 of 1)	RP-S24e, RPS24	RP-S24e, RPS24	RP-S24e, RPS24,	K02974 - small subunit ribosomal protein S24e (RP-S24e, RPS24) (1 of 1)
VIT_00001168001	GSVIVT01001168001	Ribosomal_S13,Jas		Ribosomal_S13) // TPL-binding domain in jasmonate signalling (Jas) (1 of 1)	Ribosomal_S13	Ribosomal_S13,Jas	Ribosomal_S13,Jas,	PF00416//PF16135 - Ribosomal protein S13/S18 (Ribosomal_S13) // TPL-binding domain in jasmonate signalling (Jas) (1 of 1)
VIT_00001170001	GSVIVT01001170001			1 of 1)	1 of 1		,	PTHR31174:SF3 - F10O3.5 PROTEIN-RELATED (1 of 1)
VIT_00001171001	GSVIVT01001171001			#VALUE!	#VALUE!		,
VIT_00001172001	GSVIVT01001172001			#VALUE!	#VALUE!		,
VIT_00001173001	GSVIVT01001173001	zf-FLZ		zf-FLZ) (1 of 11)	zf-FLZ	zf-FLZ	zf-FLZ,	PF04570 - zinc-finger of the FCS-type, C2-C2 (zf-FLZ) (1 of 11)
VIT_00001175001	GSVIVT01001175001	TRM82, WDR4		guanine-N(7)-)-methyltransferase subunit TRM82 (TRM82, WDR4) (1 of 1)	guanine-N(7	TRM82, WDR4	TRM82, WDR4,	K15443 - tRNA (guanine-N(7)-)-methyltransferase subunit TRM82 (TRM82, WDR4) (1 of 1)
VIT_00001176001	GSVIVT01001176001			1 of 1)	1 of 1		,	PTHR24414:SF29 - SEGMENTATION PROTEIN CAP'N'COLLAR (1 of 1)
VIT_00001177001	GSVIVT01001177001			1 of 2)	1 of 2		,	PTHR33044:SF23 - BIFUNCTIONAL INHIBITOR/LIPID-TRANSFER PROTEIN/SEED STORAGE 2S ALBUMIN SUPERFAMILY PROTEIN-RELATED (1 of 2)
VIT_00001178001	GSVIVT01001178001	LTP_2		LTP_2) (1 of 35)	LTP_2	LTP_2	LTP_2,	PF68 - Probable lipid transfer (LTP_2) (1 of 35)
VIT_00001179001	GSVIVT01001179001	Complex1_LYR_1		Complex1_LYR_1) (1 of 2)	Complex1_LYR_1	Complex1_LYR_1	Complex1_LYR_1,	PF13232 - Complex1_LYR-like (Complex1_LYR_1) (1 of 2)
VIT_00001180001	GSVIVT01001180001			#VALUE!	#VALUE!		,
VIT_00001181001	GSVIVT01001181001	LTP_2	EDA4	LTP_2) (1 of 35)	LTP_2	LTP_2	LTP_2,EDA4	PF68 - Probable lipid transfer (LTP_2) (1 of 35)
VIT_00001182001	GSVIVT01001182001	PSMB2	PBD1,PRCGB	PSMB2) (1 of 1)	PSMB2	PSMB2	PSMB2,PBD1,PRCGB	K02734 - 20S proteasome subunit beta 4 (PSMB2) (1 of 1)
VIT_00001183001	GSVIVT01001183001	Ole-e-6		Ole-e-6) (1 of 1)	Ole-e-6	Ole-e-6	Ole-e-6,	PF09253 - Pollen allergen ole e 6 (Ole-e-6) (1 of 1)
VIT_00001184001	GSVIVT01001184001	RP-L24, MRPL24, rplX		RP-L24, MRPL24, rplX) (1 of 2)	RP-L24, MRPL24, rplX	RP-L24, MRPL24, rplX	RP-L24, MRPL24, rplX,	K02895 - large subunit ribosomal protein L24 (RP-L24, MRPL24, rplX) (1 of 2)
VIT_00001185001	GSVIVT01001185001	Cupin_1	PAP85	Cupin_1) (1 of 19)	Cupin_1	Cupin_1	Cupin_1,PAP85	PF00190 - Cupin (Cupin_1) (1 of 19)
VIT_00001186001	GSVIVT01001186001	Cupin_1		Cupin_1) // PPR repeat (PPR) // PPR repeat family (PPR_2) // Pentatricopeptide repeat domain (PPR_3) (1 of 1)	Cupin_1	Cupin_1	Cupin_1,	PF00190//PF01535//PF13041//PF13812 - Cupin (Cupin_1) // PPR repeat (PPR) // PPR repeat family (PPR_2) // Pentatricopeptide repeat domain (PPR_3) (1 of 1)
VIT_00001187001	GSVIVT01001187001	zf-FLZ		zf-FLZ) (1 of 11)	zf-FLZ	zf-FLZ	zf-FLZ,	PF04570 - zinc-finger of the FCS-type, C2-C2 (zf-FLZ) (1 of 11)
VIT_00001188001	GSVIVT01001188001			1 of 1)	1 of 1		,	PTHR11200//PTHR11200:SF159 - INOSITOL 5-PHOSPHATASE // SUBFAMILY NOT NAMED (1 of 1)
VIT_00001190001	GSVIVT01001190001	TP53RK, PRPK, BUD32		TP53RK, PRPK, BUD32) (1 of 1)	TP53RK, PRPK, BUD32	TP53RK, PRPK, BUD32	TP53RK, PRPK, BUD32,	K08851 - TP53 regulating kinase and related kinases [EC:2.7.11.1] (TP53RK, PRPK, BUD32) (1 of 1)
VIT_00001191001	GSVIVT01001191001			1 of 1)	1 of 1		,	PTHR31833:SF2 - UPF0690 PROTEIN C1ORF52 (1 of 1)
VIT_00001192001	GSVIVT01001192001		ATHMT-2,HMT-2,HMT2	1 of 1)	1 of 1		,ATHMT-2,HMT-2,HMT2	PTHR21091:SF6 - HOMOCYSTEINE S-METHYLTRANSFERASE 2 (1 of 1)
VIT_00001193001	GSVIVT01001193001			1 of 2)	1 of 2		,	PTHR23257:SF499 - KINASE LIKE PROTEIN (1 of 2)
VIT_00001194001	GSVIVT01001194001	E6.4.1.4A	MCCA	E6.4.1.4A) (1 of 1)	E6.4.1.4A	E6.4.1.4A	E6.4.1.4A,MCCA	K01968 - 3-methylcrotonyl-CoA carboxylase alpha subunit (E6.4.1.4A) (1 of 1)
VIT_00001195001	GSVIVT01001195001			1 of 1)	1 of 1		,	PTHR32258:SF0 - CENTROMERE PROTEIN-RELATED (1 of 1)
VIT_00001196001	GSVIVT01001196001		AST12,SULTR3;1	1 of 2)	1 of 2		,AST12,SULTR3;1	PTHR11814:SF60 - SULFATE TRANSPORTER 3.1-RELATED (1 of 2)
VIT_00001197001	GSVIVT01001197001			#VALUE!	#VALUE!		,
VIT_00001198001	GSVIVT01001198001	SULTR3.1		1 of 2)	1 of 2		SULTR3.1,	PTHR11814:SF60 - SULFATE TRANSPORTER 3.1-RELATED (1 of 2)
VIT_00001199001	GSVIVT01001199001		ATNEK4,NEK4	1 of 1)	1 of 1		,ATNEK4,NEK4	PTHR24362//PTHR24362:SF277 - SERINE/THREONINE-PROTEIN KINASE NEK // SUBFAMILY NOT NAMED (1 of 1)
VIT_00001200001	GSVIVT01001200001			2OG) AND FE(II)-DEPENDENT OXYGENASE SUPERFAMILY PROTEIN (1 of 2)	2OG		,	PTHR10209:SF170 - 2-OXOGLUTARATE (2OG) AND FE(II)-DEPENDENT OXYGENASE SUPERFAMILY PROTEIN (1 of 2)
VIT_00001201001	GSVIVT01001201001			2OG) AND FE(II)-DEPENDENT OXYGENASE SUPERFAMILY PROTEIN (1 of 2)	2OG		,	PTHR10209:SF170 - 2-OXOGLUTARATE (2OG) AND FE(II)-DEPENDENT OXYGENASE SUPERFAMILY PROTEIN (1 of 2)
VIT_00001202001	GSVIVT01001202001			Auxin_canalis) (1 of 5)	Auxin_canalis	Auxin_canalis	,	PF05703 - Auxin canalisation (Auxin_canalis) (1 of 5)
VIT_00001203001	GSVIVT01001203001			K06890) (1 of 3)	K06890	K06890	,	K06890 - uncharacterized protein (K06890) (1 of 3)
VIT_00001205001	GSVIVT01001205001		ATCLH1,ATHCOR1,CLH1,CORI1	E3.1.1.14) (1 of 4)	E3.1.1.14	E3.1.1.14	,ATCLH1,ATHCOR1,CLH1,CORI1	K08099 - chlorophyllase (E3.1.1.14) (1 of 4)
VIT_00001206001	GSVIVT01001206001			many copies) (Ank_4) (1 of 26)	many copies	many copies	,	PF13637 - Ankyrin repeats (many copies) (Ank_4) (1 of 26)
VIT_00001207001	GSVIVT01001207001		ATCLH1,ATHCOR1,CLH1,CORI1	Chlorophyllase) // Chlorophyllase enzyme (Chlorophyllase2) // Ankyrin repeats (many copies) (Ank_4) // Domain of unknown function (PGG) (1 of 1)	Chlorophyllase	Chlorophyllase	,ATCLH1,ATHCOR1,CLH1,CORI1	PF07224//PF12740//PF13637//PF13962 - Chlorophyllase (Chlorophyllase) // Chlorophyllase enzyme (Chlorophyllase2) // Ankyrin repeats (many copies) (Ank_4) // Domain of unknown function (PGG) (1 of 1)
VIT_00001208001	GSVIVT01001208001			3 copies) (Ank_2) (1 of 140)	3 copies	3 copies	,	PF12796 - Ankyrin repeats (3 copies) (Ank_2) (1 of 140)
VIT_00001209001	GSVIVT01001209001			3 copies) (Ank_2) // Ankyrin repeats (many copies) (Ank_4) // Domain of unknown function (PGG) (1 of 8)	3 copies	3 copies	,	PF12796//PF13637//PF13962 - Ankyrin repeats (3 copies) (Ank_2) // Ankyrin repeats (many copies) (Ank_4) // Domain of unknown function (PGG) (1 of 8)
VIT_00001210001	GSVIVT01001210001		ATCLH1,ATHCOR1,CLH1,CORI1	Chlorophyllase) // Chlorophyllase enzyme (Chlorophyllase2) (1 of 1)	Chlorophyllase	Chlorophyllase	,ATCLH1,ATHCOR1,CLH1,CORI1	PF07224//PF12740 - Chlorophyllase (Chlorophyllase) // Chlorophyllase enzyme (Chlorophyllase2) (1 of 1)
VIT_00001211001	GSVIVT01001211001			many copies) (Ank_4) // Domain of unknown function (PGG) (1 of 4)	many copies	many copies	,	PF13637//PF13962 - Ankyrin repeats (many copies) (Ank_4) // Domain of unknown function (PGG) (1 of 4)
VIT_00001212001	GSVIVT01001212001			1 of 14)	1 of 14	4	,	KOG4214 - Myotrophin and similar proteins (1 of 14)
VIT_00001213001	GSVIVT01001213001			PGG) (1 of 124)	PGG	PGG	,	PF13962 - Domain of unknown function (PGG) (1 of 124)
VIT_00001214001	GSVIVT01001214001			1 of 1)	1 of 1		,	2.7.11.1 - Non-specific serine/threonine protein kinase / Threonine-specific protein kinase (1 of 1)
VIT_00001215001	GSVIVT01001215001			PGG) (1 of 124)	PGG	PGG	,	PF13962 - Domain of unknown function (PGG) (1 of 124)
VIT_00001221001	GSVIVT01001221001		CYP78A7	1 of 2)	1 of 2		,CYP78A7	PTHR24298:SF66 - CYTOCHROME P450 78A7 (1 of 2)
VIT_00001223001	GSVIVT01001223001		ATLAC15,LAC15,TT10	Cu-oxidase) // Multicopper oxidase (Cu-oxidase_3) (1 of 2)	Cu-oxidase	Cu-oxidase	,ATLAC15,LAC15,TT10	PF00394//PF07732 - Multicopper oxidase (Cu-oxidase) // Multicopper oxidase (Cu-oxidase_3) (1 of 2)
VIT_00001224001	GSVIVT01001224001			#VALUE!	#VALUE!		,
VIT_00001225001	GSVIVT01001225001			#VALUE!	#VALUE!		,
VIT_00001227001	GSVIVT01001227001			#VALUE!	#VALUE!		,
VIT_00001231001	GSVIVT01001231001			#VALUE!	#VALUE!		,
VIT_00001232001	GSVIVT01001232001			#VALUE!	#VALUE!		,
VIT_00001235001	GSVIVT01001235001		TOM3	1 of 4)	1 of 4		,TOM3	PTHR31142:SF3 - PROTEIN TOM THREE HOMOLOG 1-RELATED (1 of 4)
VIT_00001237001	GSVIVT01001237001			1 of 4)	1 of 4		,	PTHR12374:SF26 - F25A4.19 PROTEIN (1 of 4)
VIT_00001243001	GSVIVT01001243001		TOM3	1 of 4)	1 of 4		,TOM3	PTHR31142:SF3 - PROTEIN TOM THREE HOMOLOG 1-RELATED (1 of 4)
VIT_00001245001	GSVIVT01001245001			1 of 6)	1 of 6		,	3.4.19.1 - Acylaminoacyl-peptidase / N-acylpeptide hydrolase (1 of 6)
VIT_00001247001	GSVIVT01001247001			1 of 6)	1 of 6		,	3.4.19.1 - Acylaminoacyl-peptidase / N-acylpeptide hydrolase (1 of 6)
VIT_00001248001	GSVIVT01001248001			#VALUE!	#VALUE!		,
VIT_00001251001	GSVIVT01001251001			1 of 1)	1 of 1		,	2.7.11.1 - Non-specific serine/threonine protein kinase / Threonine-specific protein kinase (1 of 1)
VIT_00001252001	GSVIVT01001252001		ATGSTU8,GSTU8	1 of 3)	1 of 3		,ATGSTU8,GSTU8	PTHR11260//PTHR11260:SF314 - GLUTATHIONE S-TRANSFERASE, GST, SUPERFAMILY, GST DOMAIN CONTAINING // SUBFAMILY NOT NAMED (1 of 3)
VIT_00001254001	GSVIVT01001254001		MCCA	1 of 3)	1 of 3		,MCCA	6.4.1.4 - Methylcrotonoyl-CoA carboxylase / Methylcrotonyl-CoA carboxylase (1 of 3)
VIT_00001259001	GSVIVT01001259001			1 of 2)	1 of 2		,	PTHR11134:SF4 - AP-4 COMPLEX SUBUNIT BETA-1 (1 of 2)
VIT_00001260001	GSVIVT01001260001			#VALUE!	#VALUE!		,
VIT_00001261001	GSVIVT01001261001			#VALUE!	#VALUE!		,
VIT_00001263001	GSVIVT01001263001			1 of 1)	1 of 1		,	PTHR31374:SF56 - AUXIN-REGULATED PROTEIN-RELATED (1 of 1)
VIT_00001264001	GSVIVT01001264001		ANAC007,EMB2749,NAC007,VND4	1 of 1)	1 of 1		,ANAC007,EMB2749,NAC007,VND4	PTHR31989:SF32 - NAC DOMAIN CONTAINING PROTEIN 26-RELATED (1 of 1)
VIT_00001265001	GSVIVT01001265001			#VALUE!	#VALUE!		,
VIT_00001267001	GSVIVT01001267001			9 copies) (Pentapeptide_4) (1 of 2)	9 copies	9 copies	,	PF13599 - Pentapeptide repeats (9 copies) (Pentapeptide_4) (1 of 2)
VIT_00001268001	GSVIVT01001268001			8 copies) (Pentapeptide) (1 of 3)	8 copies	8 copies	,	PF00805 - Pentapeptide repeats (8 copies) (Pentapeptide) (1 of 3)
VIT_00001269001	GSVIVT01001269001		AFO,FIL,YAB1	YABBY) (1 of 6)	YABBY	YABBY	,AFO,FIL,YAB1	PF04690 - YABBY protein (YABBY) (1 of 6)
VIT_00001270001	GSVIVT01001270001		SKU5	1 of 1)	1 of 1		,SKU5	PTHR11709:SF82 - MONOCOPPER OXIDASE-LIKE PROTEIN SKU5 (1 of 1)
VIT_00001272001	GSVIVT01001272001	GIN2	ATBETAFRUCT4,VAC-INV	1 of 2)	1 of 2		GIN2,ATBETAFRUCT4,VAC-INV	PTHR31953:SF17 - ACID BETA-FRUCTOFURANOSIDASE 3, VACUOLAR-RELATED (1 of 2)
VIT_00001274001	GSVIVT01001274001			E2.2.1.2, talA, talB) (1 of 3)	E2.2.1.2, talA, talB	E2.2.1.2, talA, talB	,	K00616 - transaldolase (E2.2.1.2, talA, talB) (1 of 3)
VIT_00001275001	GSVIVT01001275001			otsB) (1 of 7)	otsB	otsB	,	K01087 - trehalose 6-phosphate phosphatase (otsB) (1 of 7)
VIT_00001276001	GSVIVT01001276001			#VALUE!	#VALUE!		,
VIT_00001277001	GSVIVT01001277001			1 of 2)	1 of 2		,	PTHR11062//PTHR11062:SF58 - EXOSTOSIN HEPARAN SULFATE GLYCOSYLTRANSFERASE -RELATED // SUBFAMILY NOT NAMED (1 of 2)
VIT_00001278001	GSVIVT01001278001		KAS III	fabH) (1 of 1)	fabH	fabH	,KAS III	K00648 - 3-oxoacyl- (fabH) (1 of 1)
VIT_00001279001	GSVIVT01001279001			PLATZ) (1 of 13)	PLATZ	PLATZ	,	PF04640 - PLATZ transcription factor (PLATZ) (1 of 13)
VIT_00001280001	GSVIVT01001280001			1 of 9)	1 of 9		,	PTHR23023:SF94 - FLAVIN-CONTAINING MONOOXYGENASE FMO GS-OX-LIKE 1-RELATED (1 of 9)
VIT_00001281001	GSVIVT01001281001			1 of 9)	1 of 9		,	PTHR23023:SF94 - FLAVIN-CONTAINING MONOOXYGENASE FMO GS-OX-LIKE 1-RELATED (1 of 9)
VIT_00001282001	GSVIVT01001282001			1 of 9)	1 of 9		,	PTHR23023:SF94 - FLAVIN-CONTAINING MONOOXYGENASE FMO GS-OX-LIKE 1-RELATED (1 of 9)
VIT_00001284001	GSVIVT01001284001			1 of 9)	1 of 9		,	PTHR23023:SF94 - FLAVIN-CONTAINING MONOOXYGENASE FMO GS-OX-LIKE 1-RELATED (1 of 9)
VIT_00001285001	GSVIVT01001285001			#VALUE!	#VALUE!		,
VIT_00001286001	GSVIVT01001286001		ATWRKY39,WRKY39	1 of 3)	1 of 3		,ATWRKY39,WRKY39	PTHR31282:SF12 - WRKY TRANSCRIPTION FACTOR 39-RELATED (1 of 3)
VIT_00001287001	GSVIVT01001287001			#VALUE!	#VALUE!		,
VIT_00001290001	GSVIVT01001290001		ORP2A	1 of 2)	1 of 2		,ORP2A	PTHR10972//PTHR10972:SF91 - OXYSTEROL-BINDING PROTEIN-RELATED // SUBFAMILY NOT NAMED (1 of 2)
VIT_00001291001	GSVIVT01001291001		ORP2A	1 of 2)	1 of 2		,ORP2A	PTHR10972//PTHR10972:SF91 - OXYSTEROL-BINDING PROTEIN-RELATED // SUBFAMILY NOT NAMED (1 of 2)
VIT_00001292001	GSVIVT01001292001	NRT1 6.3	ATNRT1,B-1,CHL1,CHL1-1,NRT1,NRT1.1	1 of 1)	1 of 1		NRT1 6.3,ATNRT1,B-1,CHL1,CHL1-1,NRT1,NRT1.1	PTHR11654:SF78 - PROTEIN NRT1/ PTR FAMILY 6.3 (1 of 1)
VIT_00001293001	GSVIVT01001293001			#VALUE!	#VALUE!		,
VIT_00001296001	GSVIVT01001296001			1 of 1)	1 of 1		,	PTHR31731:SF8 - BIFUNCTIONAL INHIBITOR/LIPID-TRANSFER PROTEIN/SEED STORAGE 2S ALBUMIN SUPERFAMILY PROTEIN (1 of 1)
VIT_00001297001	GSVIVT01001297001			Hydrophob_seed) (1 of 6)	Hydrophob_seed	Hydrophob_seed	,	PF14547 - Hydrophobic seed protein (Hydrophob_seed) (1 of 6)
VIT_00001298001	GSVIVT01001298001			1 of 1)	1 of 1		,	PTHR31731:SF25 - BIFUNCTIONAL INHIBITOR/LIPID-TRANSFER PROTEIN/SEED STORAGE 2S ALBUMIN SUPERFAMILY PROTEIN (1 of 1)
VIT_00001299001	GSVIVT01001299001			Hydrophob_seed) (1 of 6)	Hydrophob_seed	Hydrophob_seed	,	PF14547 - Hydrophobic seed protein (Hydrophob_seed) (1 of 6)
VIT_00001301001	GSVIVT01001301001			#VALUE!	#VALUE!		,
VIT_00001302001	GSVIVT01001302001			Intron_maturas2) (1 of 5)	Intron_maturas2	Intron_maturas2	,	PF01348 - Type II intron maturase (Intron_maturas2) (1 of 5)
VIT_00001303001	GSVIVT01001303001			1 of 2)	1 of 2		,	1.1.1.27 - L-lactate dehydrogenase / L-lactic dehydrogenase (1 of 2)
VIT_00001304001	GSVIVT01001304001			#VALUE!	#VALUE!		,
VIT_00001305001	GSVIVT01001305001			tRNA_edit) (1 of 2)	tRNA_edit	tRNA_edit	,	PF04073 - Aminoacyl-tRNA editing domain (tRNA_edit) (1 of 2)
VIT_00001306001	GSVIVT01001306001			#VALUE!	#VALUE!		,
VIT_00001307001	GSVIVT01001307001	ATG8F	ATG8F	1 of 2)	1 of 2		ATG8F,ATG8F	PTHR10969:SF39 - AUTOPHAGY-RELATED PROTEIN 8F (1 of 2)
VIT_00001308001	GSVIVT01001308001		ATHAM3,HAM3	GRAS) (1 of 43)	GRAS	GRAS	,ATHAM3,HAM3	PF03514 - GRAS domain family (GRAS) (1 of 43)
VIT_00001310001	GSVIVT01001310001			#VALUE!	#VALUE!		,
VIT_00001311001	GSVIVT01001311001			#VALUE!	#VALUE!		,
VIT_00001312001	GSVIVT01001312001			1 of 1)	1 of 1		,	PTHR24031//PTHR24031:SF293 - RNA HELICASE // SUBFAMILY NOT NAMED (1 of 1)
VIT_00001313001	GSVIVT01001313001			#VALUE!	#VALUE!		,
VIT_00001314001	GSVIVT01001314001			1 of 1)	1 of 1		,	PTHR22814//PTHR22814:SF78 - COPPER TRANSPORT PROTEIN ATOX1-RELATED // SUBFAMILY NOT NAMED (1 of 1)
VIT_00001315001	GSVIVT01001315001	HSP23.5-MITO	ATHSP23.6-MITO,HSP23.6-MITO	1 of 3)	1 of 3		HSP23.5-MITO,ATHSP23.6-MITO,HSP23.6-MITO	PTHR11527:SF95 - 23.5 KDA HEAT SHOCK PROTEIN, MITOCHONDRIAL-RELATED (1 of 3)
VIT_00001316001	GSVIVT01001316001	HSP23.5-MITO	ATHSP23.6-MITO,HSP23.6-MITO	1 of 3)	1 of 3		HSP23.5-MITO,ATHSP23.6-MITO,HSP23.6-MITO	PTHR11527:SF95 - 23.5 KDA HEAT SHOCK PROTEIN, MITOCHONDRIAL-RELATED (1 of 3)
VIT_00001317001	GSVIVT01001317001		(AT)VAP,VAP,VAP27,VAP27-1	1 of 2)	1 of 2		,(AT)VAP,VAP,VAP27,VAP27-1	PTHR10809:SF50 - VESICLE-ASSOCIATED PROTEIN 1-1-RELATED (1 of 2)
VIT_00001318001	GSVIVT01001318001			1 of 1)	1 of 1		,	PTHR23324:SF63 - PHOSPHATIDYLINOSITOL/PHOSPHATIDYLCHOLINE TRANSFER PROTEIN SFH11 (1 of 1)
VIT_00001319001	GSVIVT01001319001		HINT4	ADP) / ADP-sulfurylase (1 of 1)	ADP	ADP	,HINT4	2.7.7.5 - Sulfate adenylyltransferase (ADP) / ADP-sulfurylase (1 of 1)
VIT_00001320001	GSVIVT01001320001		ATPRMT7,PRMT7	PRMT7) (1 of 1)	PRMT7	PRMT7	,ATPRMT7,PRMT7	K18 - protein arginine N-methyltransferase 7 [EC:2.1.1.-] (PRMT7) (1 of 1)
VIT_00001321001	GSVIVT01001321001		OWL1	DNAJC11) (1 of 1)	DNAJC11	DNAJC11	,OWL1	K09531 - DnaJ homolog subfamily C member 11 (DNAJC11) (1 of 1)
VIT_00001327001	GSVIVT01001327001			1 of 1)	1 of 1		,	PTHR31321:SF19 - PECTINESTERASE 68-RELATED (1 of 1)
VIT_00001328001	GSVIVT01001328001		AtPEX19-1,PEX19-1	PEX19) (1 of 1)	PEX19	PEX19	,AtPEX19-1,PEX19-1	K13337 - peroxin-19 (PEX19) (1 of 1)
VIT_00001329001	GSVIVT01001329001			#VALUE!	#VALUE!		,
VIT_00001332001	GSVIVT01001332001		WRKY4	WRKY) (1 of 59)	WRKY	WRKY	,WRKY4	PF03106 - WRKY DNA -binding domain (WRKY) (1 of 59)
VIT_00001333001	GSVIVT01001333001			#VALUE!	#VALUE!		,
VIT_00001334001	GSVIVT01001334001		ARC12,ATMINE1,MINE1	1 of 2)	1 of 2		,ARC12,ATMINE1,MINE1	PTHR33404:SF2 - CELL DIVISION TOPOLOGICAL SPECIFICITY FACTOR HOMOLOG, CHLOROPLASTIC (1 of 2)
VIT_00001337001	GSVIVT01001337001		GCN2	#VALUE!	#VALUE!		,GCN2
VIT_00001339001	GSVIVT01001339001			1 of 1)	1 of 1		,	PTHR11063:SF6 - AMINO ACID KINASE (1 of 1)
VIT_00001340001	GSVIVT01001340001		ATPCAP1,PCAP1	DREPP) (1 of 1)	DREPP	DREPP	,ATPCAP1,PCAP1	PF05558 - DREPP plasma membrane polypeptide (DREPP) (1 of 1)
VIT_00001342001	GSVIVT01001342001			#VALUE!	#VALUE!		,
VIT_00001343001	GSVIVT01001343001			#VALUE!	#VALUE!		,
VIT_00001344001	GSVIVT01001344001		SCL30A	1 of 2)	1 of 2		,SCL30A	PTHR23147//PTHR23147:SF6 - SERINE/ARGININE RICH SPLICING FACTOR // SUBFAMILY NOT NAMED (1 of 2)
VIT_00001346001	GSVIVT01001346001		FAR2,MS2	acylating) / Fatty acyl-CoA reductase (1 of 6)	acylating	acylating	,FAR2,MS2	1.2.1.42 - Hexadecanal dehydrogenase (acylating) / Fatty acyl-CoA reductase (1 of 6)
VIT_00001347001	GSVIVT01001347001		PP2A-4	1 of 2)	1 of 2		,PP2A-4	PTHR11668:SF287 - SERINE/THREONINE-PROTEIN PHOSPHATASE PP2A-4 CATALYTIC SUBUNIT (1 of 2)
VIT_00001348001	GSVIVT01001348001			DDX3X, bel) (1 of 3)	DDX3X, bel	DDX3X, bel	,	K11594 - ATP-dependent RNA helicase DDX3X (DDX3X, bel) (1 of 3)
VIT_00001349001	GSVIVT01001349001			1 of 1)	1 of 1		,	PTHR11328 - MAJOR FACILITATOR SUPERFAMILY DOMAIN-CONTAINING PROTEIN (1 of 1)
VIT_00001350001	GSVIVT01001350001			1 of 1)	1 of 1		,	PTHR33044:SF21 - PROTEIN YLS3 (1 of 1)
VIT_00001351001	GSVIVT01001351001			#VALUE!	#VALUE!		,
VIT_00001352001	GSVIVT01001352001	BCS1		1 of 1)	1 of 1		BCS1,	PTHR23070//PTHR23070:SF43 - BCS1 AAA-TYPE ATPASE // SUBFAMILY NOT NAMED (1 of 1)
VIT_00001353001	GSVIVT01001353001			#VALUE!	#VALUE!		,
VIT_00001356001	GSVIVT01001356001	VQ		VQ) (1 of 5)	VQ	VQ	VQ,	PF05678 - VQ motif (VQ) (1 of 5)
VIT_00001357001	GSVIVT01001357001		CNX2	1 of 2)	1 of 2		,CNX2	4.1.99.18 - Cyclic pyranopterin phosphate synthase / Molybdenum cofactor biosynthesis protein 1 (1 of 2)
VIT_00001358001	GSVIVT01001358001		ATCS,CSY4	Si)-synthase / Citrate oxaloacetate-lyase ((pro-3S)-CH(2)COO->acetyl-CoA) (1 of 2)	Si	Si	,ATCS,CSY4	2.3.3.1 - Citrate (Si)-synthase / Citrate oxaloacetate-lyase ((pro-3S)-CH(2)COO->acetyl-CoA) (1 of 2)
VIT_00001359001	GSVIVT01001359001			#VALUE!	#VALUE!		,
VIT_00001360001	GSVIVT01001360001			#VALUE!	#VALUE!		,
VIT_00001361001	GSVIVT01001361001		ATGSL06,ATGSL6,CALS1,GSL06,GSL6	1 of 1)	1 of 1		,ATGSL06,ATGSL6,CALS1,GSL06,GSL6	PTHR12741:SF9 - CALLOSE SYNTHASE 1-RELATED (1 of 1)
VIT_00001362001	GSVIVT01001362001			#VALUE!	#VALUE!		,
VIT_00001363001	GSVIVT01001363001			#VALUE!	#VALUE!		,
VIT_00001365001	GSVIVT01001365001			1 of 1)	1 of 1		,	PTHR12313:SF0 - RING FINGER PROTEIN 5 (1 of 1)
VIT_00001366001	GSVIVT01001366001		HAT14	1 of 1)	1 of 1		,HAT14	PTHR24326:SF243 - HOMEOBOX-LEUCINE ZIPPER PROTEIN HAT14 (1 of 1)
VIT_00001367001	GSVIVT01001367001			1 of 1)	1 of 1		,	PTHR37173:SF1 - HYDROXYPROLINE-RICH GLYCOPROTEIN FAMILY PROTEIN (1 of 1)
VIT_00001368001	GSVIVT01001368001			NTAN1) (1 of 1)	NTAN1	NTAN1	,	K14662 - protein N-terminal asparagine amidohydrolase (NTAN1) (1 of 1)
VIT_00001369001	GSVIVT01001369001			1 of 2)	1 of 2		,	PTHR10288//PTHR10288:SF154 - KH DOMAIN CONTAINING RNA BINDING PROTEIN // SUBFAMILY NOT NAMED (1 of 2)
VIT_00001371001	GSVIVT01001371001			1 of 1)	1 of 1		,	PTHR15398 - BROMODOMAIN-CONTAINING PROTEIN 8 (1 of 1)
VIT_00001372001	GSVIVT01001372001		ABA1,ATABA1,ATZEP,IBS3,LOS6,NPQ2,ZEP	1 of 1)	1 of 1		,ABA1,ATABA1,ATZEP,IBS3,LOS6,NPQ2,ZEP	PTHR13789//PTHR13789:SF227 - MONOOXYGENASE // SUBFAMILY NOT NAMED (1 of 1)
VIT_00001373001	GSVIVT01001373001			ENT) DOMAIN-CONTAINING PROTEIN-RELATED (1 of 1)	ENT	ENT	,	PTHR33432:SF5 - EMSY N TERMINUS (ENT) DOMAIN-CONTAINING PROTEIN-RELATED (1 of 1)
VIT_00001374001	GSVIVT01001374001			1 of 4)	1 of 4		,	PTHR31314:SF7 - MYB-LIKE HTH TRANSCRIPTIONAL REGULATOR FAMILY PROTEIN (1 of 4)
VIT_00001375001	GSVIVT01001375001			#VALUE!	#VALUE!		,
VIT_00001376001	GSVIVT01001376001			1 of 4)	1 of 4		,	PTHR31314:SF7 - MYB-LIKE HTH TRANSCRIPTIONAL REGULATOR FAMILY PROTEIN (1 of 4)
VIT_00001377001	GSVIVT01001377001			#VALUE!	#VALUE!		,
VIT_00001378001	GSVIVT01001378001			1 of 1)	1 of 1		,	2.7.11.1 - Non-specific serine/threonine protein kinase / Threonine-specific protein kinase (1 of 1)
VIT_00001380001	GSVIVT01001380001			#VALUE!	#VALUE!		,
VIT_00001381001	GSVIVT01001381001			#VALUE!	#VALUE!		,
VIT_00001382001	GSVIVT01001382001			1 of 39)	1 of 39	9	,	PTHR23155//PTHR23155:SF414 - LEUCINE-RICH REPEAT-CONTAINING PROTEIN // SUBFAMILY NOT NAMED (1 of 39)
VIT_00001384001	GSVIVT01001384001			#VALUE!	#VALUE!		,
VIT_00001389001	GSVIVT01001389001			1 of 39)	1 of 39	9	,	PTHR23155//PTHR23155:SF414 - LEUCINE-RICH REPEAT-CONTAINING PROTEIN // SUBFAMILY NOT NAMED (1 of 39)
VIT_00001390001	GSVIVT01001390001			#VALUE!	#VALUE!		,
VIT_00001391001	GSVIVT01001391001			#VALUE!	#VALUE!		,
VIT_00001395001	GSVIVT01001395001			#VALUE!	#VALUE!		,
VIT_00001396001	GSVIVT01001396001			#VALUE!	#VALUE!		,
VIT_00001397001	GSVIVT01001397001			#VALUE!	#VALUE!		,
VIT_00001399001	GSVIVT01001399001		RLK1	Pkinase) // NB-ARC domain (NB-ARC) // S-locus glycoprotein domain (S_locus_glycop) // D-mannose binding lectin (B_lectin) // Protein tyrosine kinase (Pkinase_Tyr) (1 of 1)	Pkinase	Pkinase	,RLK1	PF00069//PF00931//PF00954//PF01453//PF07714 - Protein kinase domain (Pkinase) // NB-ARC domain (NB-ARC) // S-locus glycoprotein domain (S_locus_glycop) // D-mannose binding lectin (B_lectin) // Protein tyrosine kinase (Pkinase_Tyr) (1 of 1)
VIT_00001400001	GSVIVT01001400001			AAK) (1 of 1)	AAK	AAK	,	K08853 - AP2-associated kinase [EC:2.7.11.1] (AAK) (1 of 1)
VIT_00001401001	GSVIVT01001401001			1 of 1)	1 of 1		,	PTHR22967//PTHR22967:SF63 - SERINE/THREONINE PROTEIN KINASE // SUBFAMILY NOT NAMED (1 of 1)
VIT_00001402001	GSVIVT01001402001			1 of 6)	1 of 6		,	PTHR13483:SF3 - BOX C/D SNORNA PROTEIN 1 (1 of 6)
VIT_00001405001	GSVIVT01001405001		FB,GI	1 of 2)	1 of 2		,FB,GI	PTHR36319:SF1 - PROTEIN GIGANTEA (1 of 2)
VIT_00001406001	GSVIVT01001406001	GI	FB,GI	GI) (1 of 1)	GI	GI	GI,FB,GI	K12124 - GIGANTEA (GI) (1 of 1)
VIT_00001407001	GSVIVT01001407001		AtRLP43,RLP43	1 of 9)	1 of 9		,AtRLP43,RLP43	PTHR27004:SF3 - RECEPTOR LIKE PROTEIN 54 (1 of 9)
VIT_00001409001	GSVIVT01001409001		SOL1	1 of 1)	1 of 1		,SOL1	3.4.17.22 - Metallocarboxypeptidase D / Carboxypeptidase D (1 of 1)
VIT_00001410001	GSVIVT01001410001			1 of 2)	1 of 2		,	4.4.1.4 - Alliin lyase / L-cysteine sulfoxide lyase (1 of 2)
VIT_00001411001	GSVIVT01001411001			#VALUE!	#VALUE!		,
VIT_00001412001	GSVIVT01001412001			1 of 7)	1 of 7		,	PTHR11751:SF126 - TRYPTOPHAN AMINOTRANSFERASE-RELATED PROTEIN 3-RELATED (1 of 7)
VIT_00001413001	GSVIVT01001413001			1 of 7)	1 of 7		,	PTHR11751:SF126 - TRYPTOPHAN AMINOTRANSFERASE-RELATED PROTEIN 3-RELATED (1 of 7)
VIT_00001414001	GSVIVT01001414001			1 of 7)	1 of 7		,	PTHR11751:SF126 - TRYPTOPHAN AMINOTRANSFERASE-RELATED PROTEIN 3-RELATED (1 of 7)
VIT_00001416001	GSVIVT01001416001			#VALUE!	#VALUE!		,
VIT_00001418001	GSVIVT01001418001			1 of 7)	1 of 7		,	PTHR11751:SF126 - TRYPTOPHAN AMINOTRANSFERASE-RELATED PROTEIN 3-RELATED (1 of 7)
VIT_00001419001	GSVIVT01001419001			1 of 2)	1 of 2		,	4.4.1.4 - Alliin lyase / L-cysteine sulfoxide lyase (1 of 2)
VIT_00001420001	GSVIVT01001420001			1 of 4)	1 of 4		,	PTHR10687:SF22 - SECRETORY CARRIER-ASSOCIATED MEMBRANE PROTEIN 1-RELATED (1 of 4)
VIT_00001422001	GSVIVT01001422001			1 of 7)	1 of 7		,	PTHR11751:SF126 - TRYPTOPHAN AMINOTRANSFERASE-RELATED PROTEIN 3-RELATED (1 of 7)
VIT_00001423001	GSVIVT01001423001		SAMC1,SAMT1	mitochondrial S-adenosylmethionine transporter), member 26 (SLC25A26) (1 of 3)	mitochondrial S-adenosylmethionine transporter	mitochondrial S-adenosylmethionine transporter	,SAMC1,SAMT1	K15111 - solute carrier family 25 (mitochondrial S-adenosylmethionine transporter), member 26 (SLC25A26) (1 of 3)
VIT_00001426001	GSVIVT01001426001		ATCK1,CK,CK1	1 of 1)	1 of 1		,ATCK1,CK,CK1	PTHR22603:SF39 - CHOLINE KINASE 1-RELATED (1 of 1)
VIT_00001427001	GSVIVT01001427001			NADP(+)) (1 of 1)	NADP(+	NADP(+	,	1.1.1.105//1.1.1.300 - NADP-retinol dehydrogenase / Retinol dehydrogenase (NADP(+)) (1 of 1)
VIT_00001428001	GSVIVT01001428001			1 of 1)	1 of 1		,	PTHR11200:SF128 - TYPE I INOSITOL 1,4,5-TRISPHOSPHATE 5-PHOSPHATASE 1 (1 of 1)
VIT_00001429001	GSVIVT01001429001			1 of 65)	1 of 65	5	,	PTHR23155//PTHR23155:SF563 - LEUCINE-RICH REPEAT-CONTAINING PROTEIN // SUBFAMILY NOT NAMED (1 of 65)
VIT_00001431001	GSVIVT01001431001			#VALUE!	#VALUE!		,
VIT_00001432001	GSVIVT01001432001		PSRP6	PSRP6) (1 of 1)	PSRP6	PSRP6	,PSRP6	K19035 - 50S ribosomal protein 6 (PSRP6) (1 of 1)
VIT_00001433001	GSVIVT01001433001		scpl40	1 of 2)	1 of 2		,scpl40	PTHR11802:SF66 - SERINE CARBOXYPEPTIDASE-LIKE 36-RELATED (1 of 2)
VIT_00001434001	GSVIVT01001434001			#VALUE!	#VALUE!		,
VIT_00001435001	GSVIVT01001435001		scpl40	1 of 2)	1 of 2		,scpl40	PTHR11802:SF66 - SERINE CARBOXYPEPTIDASE-LIKE 36-RELATED (1 of 2)
VIT_00001437001	GSVIVT01001437001		AGL15	1 of 1)	1 of 1		,AGL15	PTHR11945//PTHR11945:SF237 - MADS BOX PROTEIN // SUBFAMILY NOT NAMED (1 of 1)
VIT_00001439001	GSVIVT01001439001			1 of 4)	1 of 4		,	3.4.24.71 - Endothelin-converting enzyme 1 / ECE-1 (1 of 4)
VIT_00001440001	GSVIVT01001440001			1 of 1)	1 of 1		,	PTHR10374:SF10 - EXPRESSED PROTEIN (1 of 1)
VIT_00001441001	GSVIVT01001441001			SEC31) (1 of 1)	SEC31	SEC31	,	K14005 - protein transport protein SEC31 (SEC31) (1 of 1)
VIT_00001442001	GSVIVT01001442001			1 of 1)	1 of 1		,	2.7.11.1 - Non-specific serine/threonine protein kinase / Threonine-specific protein kinase (1 of 1)
VIT_00001443001	GSVIVT01001443001			1 of 1)	1 of 1		,	PTHR20208:SF13 - EMB (1 of 1)
VIT_00001444001	GSVIVT01001444001	SLX1		SLX1) (1 of 2)	SLX1	SLX1	SLX1,	K15078 - structure-specific endonuclease subunit SLX1 (SLX1) (1 of 2)
VIT_00001445001	GSVIVT01001445001		CRN1,PPH	1 of 1)	1 of 1		,CRN1,PPH	PTHR10992:SF879 - PHEOPHYTINASE, CHLOROPLASTIC (1 of 1)
VIT_00001446001	GSVIVT01001446001			1 of 65)	1 of 65		,	PTHR23155//PTHR23155:SF563 - LEUCINE-RICH REPEAT-CONTAINING PROTEIN // SUBFAMILY NOT NAMED (1 of 65)
VIT_00001448001	GSVIVT01001448001			1 of 65)	1 of 65		,	PTHR23155//PTHR23155:SF563 - LEUCINE-RICH REPEAT-CONTAINING PROTEIN // SUBFAMILY NOT NAMED (1 of 65)
VIT_00001449001	GSVIVT01001449001			#VALUE!	#VALUE!		,
VIT_00001450001	GSVIVT01001450001			#VALUE!	#VALUE!		,
VIT_00001451001	GSVIVT01001451001			#VALUE!	#VALUE!		,
VIT_00001453001	GSVIVT01001453001			1 of 65)	1 of 65		,	PTHR23155//PTHR23155:SF563 - LEUCINE-RICH REPEAT-CONTAINING PROTEIN // SUBFAMILY NOT NAMED (1 of 65)
VIT_00001455001	GSVIVT01001455001			#VALUE!	#VALUE!		,
VIT_00001457001	GSVIVT01001457001			1 of 65)	1 of 65		,	PTHR23155//PTHR23155:SF563 - LEUCINE-RICH REPEAT-CONTAINING PROTEIN // SUBFAMILY NOT NAMED (1 of 65)
VIT_00001459001	GSVIVT01001459001			1 of 65)	1 of 65		,	PTHR23155//PTHR23155:SF563 - LEUCINE-RICH REPEAT-CONTAINING PROTEIN // SUBFAMILY NOT NAMED (1 of 65)
VIT_00001461001	GSVIVT01001461001		ATCKX6,ATCKX7,CKX6	1 of 2)	1 of 2		,ATCKX6,ATCKX7,CKX6	PTHR13878:SF53 - CYTOKININ DEHYDROGENASE 6 (1 of 2)
VIT_00001462001	GSVIVT01001462001			#VALUE!	#VALUE!		,
VIT_00001463001	GSVIVT01001463001	GPD1	GPDHC1	NAD+) (GPD1) (1 of 3)	NAD+	GPD1	GPD1,GPDHC1	K00006 - glycerol-3-phosphate dehydrogenase (NAD+) (GPD1) (1 of 3)
VIT_00001464001	GSVIVT01001464001			#VALUE!	#VALUE!		,
VIT_00001466001	GSVIVT01001466001		ACA11	E1-E2_ATPase) // Cation transporting ATPase, C-terminus (Cation_ATPase_C) // Cation transporter/ATPase, N-terminus (Cation_ATPase_N) // haloacid dehalogenase-like hydrolase (Hydrolase) // Ca2+-ATPase N terminal autoinhibitory domain (CaATP_NAI) (1 of 3)	E1-E2_ATPase	E1-E2_ATPase	,ACA11	PF00122//PF00689//PF00690//PF00702//PF12515 - E1-E2 ATPase (E1-E2_ATPase) // Cation transporting ATPase, C-terminus (Cation_ATPase_C) // Cation transporter/ATPase, N-terminus (Cation_ATPase_N) // haloacid dehalogenase-like hydrolase (Hydrolase) // Ca2+-ATPase N terminal autoinhibitory domain (CaATP_NAI) (1 of 3)
VIT_00001467001	GSVIVT01001467001			1 of 1)	1 of 1		,	PTHR24009:SF3 - RNA RECOGNITION MOTIF-CONTAINING PROTEIN-RELATED (1 of 1)
VIT_00001468001	GSVIVT01001468001		bZIP23	1 of 1)	1 of 1		,bZIP23	PTHR23334 - CCAAT/ENHANCER BINDING PROTEIN (1 of 1)
VIT_00001469001	GSVIVT01001469001			1 of 3)	1 of 3		,	PTHR23155//PTHR23155:SF580 - LEUCINE-RICH REPEAT-CONTAINING PROTEIN // SUBFAMILY NOT NAMED (1 of 3)
VIT_00001470001	GSVIVT01001470001			#VALUE!	#VALUE!		,
VIT_00001471001	GSVIVT01001471001			1 of 65)	1 of 65	5	,	PTHR23155//PTHR23155:SF563 - LEUCINE-RICH REPEAT-CONTAINING PROTEIN // SUBFAMILY NOT NAMED (1 of 65)
VIT_00001473001	GSVIVT01001473001			1 of 65)	1 of 65	5	,	PTHR23155//PTHR23155:SF563 - LEUCINE-RICH REPEAT-CONTAINING PROTEIN // SUBFAMILY NOT NAMED (1 of 65)
VIT_00001478001	GSVIVT01001478001			1 of 1)	1 of 1		,	PTHR32343:SF8 - LD29830P (1 of 1)
VIT_00001479001	GSVIVT01001479001			1 of 2)	1 of 2		,	PTHR10250 - MICROSOMAL GLUTATHIONE S-TRANSFERASE (1 of 2)
VIT_00001480001	GSVIVT01001480001			1 of 1)	1 of 1		,	3.5.99.2 - Aminopyrimidine aminohydrolase / Thiaminase II (1 of 1)
VIT_00001483001	GSVIVT01001483001		ATMRE11,MRE11	#VALUE!	#VALUE!		,ATMRE11,MRE11
VIT_00001484001	GSVIVT01001484001			#VALUE!	#VALUE!		,
VIT_00001486001	GSVIVT01001486001			#VALUE!	#VALUE!		,
VIT_00001488001	GSVIVT01001488001		ATMRE11,MRE11	#VALUE!	#VALUE!		,ATMRE11,MRE11
VIT_00001489001	GSVIVT01001489001			1 of 373)	1 of 373	73	,	PTHR23155 - LEUCINE-RICH REPEAT-CONTAINING PROTEIN (1 of 373)
VIT_00001491001	GSVIVT01001491001	NB-ARC, TIR_2		NB-ARC) // TIR domain (TIR_2) (1 of 10)	NB-ARC	NB-ARC	NB-ARC, TIR_2,	PF00931//PF13676 - NB-ARC domain (NB-ARC) // TIR domain (TIR_2) (1 of 10)
VIT_00001492001	GSVIVT01001492001			1 of 4)	1 of 4		,	PTHR11017//PTHR11017:SF159 - LEUCINE-RICH REPEAT-CONTAINING PROTEIN // SUBFAMILY NOT NAMED (1 of 4)
VIT_00001493001	GSVIVT01001493001			#VALUE!	#VALUE!		,
VIT_00001494001	GSVIVT01001494001			#VALUE!	#VALUE!		,
VIT_00001495001	GSVIVT01001495001			#VALUE!	#VALUE!		,
VIT_00001497001	GSVIVT01001497001		ATKINESIN-13A,KINESIN-13A	Kinesin) // Lanthionine synthetase C-like protein (LANC_like) (1 of 1)	Kinesin	Kinesin	,ATKINESIN-13A,KINESIN-13A	PF00225//PF05147 - Kinesin motor domain (Kinesin) // Lanthionine synthetase C-like protein (LANC_like) (1 of 1)
VIT_00001498001	GSVIVT01001498001			#VALUE!	#VALUE!		,
VIT_00001500001	GSVIVT01001500001			#VALUE!	#VALUE!		,
VIT_00001501001	GSVIVT01001501001			#VALUE!	#VALUE!		,
VIT_00001502001	GSVIVT01001502001			#VALUE!	#VALUE!		,
VIT_00001503001	GSVIVT01001503001			H3) (1 of 11)	H3	H3	,	K11253 - histone H3 (H3) (1 of 11)
VIT_00001504001	GSVIVT01001504001		ATXIB,XI-8,XI-B,XIB	1 of 3)	1 of 3		,ATXIB,XI-8,XI-B,XIB	PTHR13140//PTHR13140:SF435 - MYOSIN // SUBFAMILY NOT NAMED (1 of 3)
VIT_00001507001	GSVIVT01001507001		RANBP1	Ran_BP1) (1 of 4)	Ran_BP1	Ran_BP1	,RANBP1	PF00638 - RanBP1 domain (Ran_BP1) (1 of 4)
VIT_00001509001	GSVIVT01001509001			#VALUE!	#VALUE!		,
VIT_00001510001	GSVIVT01001510001			1 of 4)	1 of 4		,	PTHR11017//PTHR11017:SF159 - LEUCINE-RICH REPEAT-CONTAINING PROTEIN // SUBFAMILY NOT NAMED (1 of 4)
VIT_00001512001	GSVIVT01001512001			1 of 4)	1 of 4		,	PTHR11017//PTHR11017:SF159 - LEUCINE-RICH REPEAT-CONTAINING PROTEIN // SUBFAMILY NOT NAMED (1 of 4)
VIT_00001513001	GSVIVT01001513001			#VALUE!	#VALUE!		,
VIT_00001514001	GSVIVT01001514001			#VALUE!	#VALUE!		,
VIT_00001516001	GSVIVT01001516001			DYW_deaminase) (1 of 157)	DYW_deaminase	DYW_deaminase	,	PF14432 - DYW family of nucleic acid deaminases (DYW_deaminase) (1 of 157)
VIT_00001519001	GSVIVT01001519001		ATMRE11,MRE11	1 of 2)	1 of 2		,ATMRE11,MRE11	PTHR10139 - DOUBLE-STRAND BREAK REPAIR PROTEIN MRE11A (1 of 2)
VIT_00001521001	GSVIVT01001521001		UGT74F1	1 of 4)	1 of 4		,UGT74F1	PTHR11926:SF396 - UDP-GLYCOSYLTRANSFERASE 75B2 (1 of 4)
VIT_00001523001	GSVIVT01001523001		ATSAGT1,GT,SAGT1,SGT1,UGT74F2	1 of 4)	1 of 4		,ATSAGT1,GT,SAGT1,SGT1,UGT74F2	PTHR11926:SF396 - UDP-GLYCOSYLTRANSFERASE 75B2 (1 of 4)
VIT_00001524001	GSVIVT01001524001			#VALUE!	#VALUE!		,
VIT_00001526001	GSVIVT01001526001			#VALUE!	#VALUE!		,
VIT_00001527001	GSVIVT01001527001			1 of 1)	1 of 1		,	PTHR31791:SF12 - FRIGIDA-LIKE PROTEIN 3 (1 of 1)
VIT_00001528001	GSVIVT01001528001		ATZIP4	1 of 1)	1 of 1		,ATZIP4	PTHR31791:SF8 - ZIP4-LIKE PROTEIN (1 of 1)
VIT_00001529001	GSVIVT01001529001		ATATG10,ATG10	ATG10L, ATG10) (1 of 1)	ATG10L, ATG10	ATG10L, ATG10	,ATATG10,ATG10	K17888 - ubiquitin-like-conjugating enzyme ATG10, animal type (ATG10L, ATG10) (1 of 1)
VIT_00001530001	GSVIVT01001530001			1 of 2)	1 of 2		,	PTHR11177:SF167 - RHODANESE-LIKE DOMAIN-CONTAINING PROTEIN 4, CHLOROPLASTIC (1 of 2)
VIT_00001532001	GSVIVT01001532001			cytidine1920-2'-O)/16S rRNA (cytidine1409-2'-O)-methyltransferase [EC:2.1.1.226 2.1.1.227] (tlyA) (1 of 1)	cytidine1920-2'-O	cytidine1920-2'-O	,	K06442 - 23S rRNA (cytidine1920-2'-O)/16S rRNA (cytidine1409-2'-O)-methyltransferase [EC:2.1.1.226 2.1.1.227] (tlyA) (1 of 1)
VIT_00001533001	GSVIVT01001533001			1 of 2)	1 of 2		,	3.8.1.5 - Haloalkane dehalogenase / 1-chlorohexane halidohydrolase (1 of 2)
VIT_00001534001	GSVIVT01001534001			DUF707) (DUF707) (1 of 16)	DUF707	DUF707	,	PF05212 - Protein of unknown function (DUF707) (DUF707) (1 of 16)
VIT_00001537001	GSVIVT01001537001			Sec61_beta) // Domain of unknown function (PGG) (1 of 1)	Sec61_beta	Sec61_beta	,	PF03911//PF13962 - Sec61beta family (Sec61_beta) // Domain of unknown function (PGG) (1 of 1)
VIT_00001543001	GSVIVT01001543001			#VALUE!	#VALUE!		,
VIT_00001544001	GSVIVT01001544001			#VALUE!	#VALUE!		,
VIT_00001549001	GSVIVT01001549001			1 of 1)	1 of 1		,	PTHR13268:SF0 - BREAST CARCINOMA-AMPLIFIED SEQUENCE 3 (1 of 1)
VIT_00001550001	GSVIVT01001550001			1 of 8)	1 of 8		,	6.3.1.2 - Glutamate--ammonia ligase / Glutamine synthetase (1 of 8)
VIT_00001552001	GSVIVT01001552001			1 of 3)	1 of 3		,	PTHR12663:SF3 - ASPARTYL BETA-HYDROXYLASE N-TERMINAL REGION DOMAIN-CONTAINING PROTEIN-RELATED (1 of 3)
VIT_00001564001	GSVIVT01001564001		RPS5	1 of 10)	1 of 10	0	,RPS5	PTHR23155:SF478 - LEUCINE-RICH REPEAT-CONTAINING PROTEIN SOG2 (1 of 10)
VIT_00001572001	GSVIVT01001572001		NUP155	#VALUE!	#VALUE!		,NUP155
VIT_00001575001	GSVIVT01001575001		AtRLP1,RLP1	1 of 22)	1 of 22	2	,AtRLP1,RLP1	PTHR27004:SF29 - RECEPTOR LIKE PROTEIN 13-RELATED (1 of 22)
VIT_00001578001	GSVIVT01001578001			#VALUE!	#VALUE!		,
VIT_00001582001	GSVIVT01001582001			#VALUE!	#VALUE!		,
VIT_00001583001	GSVIVT01001583001			#VALUE!	#VALUE!		,
VIT_00001584001	GSVIVT01001584001		ATKRS-1	1 of 3)	1 of 3		,ATKRS-1	PTHR22594:SF35 - LYSINE--TRNA LIGASE (1 of 3)
VIT_00001586001	GSVIVT01001586001			1 of 2)	1 of 2		,	PTHR22937//PTHR22937:SF49 - RING FINGER CONTAINING PROTEIN // SUBFAMILY NOT NAMED (1 of 2)
VIT_00001590001	GSVIVT01001590001		EPF2	1 of 1)	1 of 1		,EPF2	PTHR33109:SF6 - EPIDERMAL PATTERNING FACTOR-LIKE PROTEIN 7-RELATED (1 of 1)
VIT_00001592001	GSVIVT01001592001			contains WD40 repeats) (1 of 5)	contains WD40 repeats	contains WD40 repeats	,	KOG0296 - Angio-associated migratory cell protein (contains WD40 repeats) (1 of 5)
VIT_00001593001	GSVIVT01001593001			#VALUE!	#VALUE!		,
VIT_00001595001	GSVIVT01001595001		ATPD	ATPF1D, atpH) (1 of 1)	ATPF1D, atpH	ATPF1D, atpH	,ATPD	K02113 - F-type H+-transporting ATPase subunit delta (ATPF1D, atpH) (1 of 1)
VIT_00001596001	GSVIVT01001596001			1 of 1)	1 of 1		,	PTHR12161:SF21 - REGULATOR OF VPS4 ACTIVITY IN THE MVB PATHWAY PROTEIN (1 of 1)
VIT_00001597001	GSVIVT01001597001			#VALUE!	#VALUE!		,
VIT_00001600001	GSVIVT01001600001		ATSERK1,SERK1	SERK1) (1 of 2)	SERK1	SERK1	,ATSERK1,SERK1	K13418 - somatic embryogenesis receptor kinase 1 [EC:2.7.10.1 2.7.11.1] (SERK1) (1 of 2)
VIT_00001601001	GSVIVT01001601001		LAC7	1 of 6)	1 of 6		,LAC7	PTHR11709:SF94 - LACCASE-15 (1 of 6)
VIT_00001603001	GSVIVT01001603001		LAC14	1 of 6)	1 of 6		,LAC14	PTHR11709:SF94 - LACCASE-15 (1 of 6)
VIT_00001604001	GSVIVT01001604001		LAC14	1 of 6)	1 of 6		,LAC14	PTHR11709:SF94 - LACCASE-15 (1 of 6)
VIT_00001612001	GSVIVT01001612001			#VALUE!	#VALUE!		,
VIT_00001614001	GSVIVT01001614001		LAC14	1 of 6)	1 of 6		,LAC14	PTHR11709:SF94 - LACCASE-15 (1 of 6)
VIT_00001620001	GSVIVT01001620001			1 of 4)	1 of 4		,	PTHR24198//PTHR24198:SF77 - ANKYRIN REPEAT AND PROTEIN KINASE DOMAIN-CONTAINING PROTEIN // SUBFAMILY NOT NAMED (1 of 4)
VIT_00001621001	GSVIVT01001621001			#VALUE!	#VALUE!		,
VIT_00001627001	GSVIVT01001627001			PGG) (1 of 124)	PGG	PGG	,	PF13962 - Domain of unknown function (PGG) (1 of 124)
VIT_00001629001	GSVIVT01001629001			many copies) (Ank_4) (1 of 26)	many copies	many copies	,	PF13637 - Ankyrin repeats (many copies) (Ank_4) (1 of 26)
VIT_00001631001	GSVIVT01001631001			many copies) (Ank_4) // Domain of unknown function (PGG) (1 of 4)	many copies	many copies	,	PF13637//PF13962 - Ankyrin repeats (many copies) (Ank_4) // Domain of unknown function (PGG) (1 of 4)
VIT_00001633001	GSVIVT01001633001			3 copies) (Ank_2) // Domain of unknown function (PGG) (1 of 47)	3 copies	3 copies	,	PF12796//PF13962 - Ankyrin repeats (3 copies) (Ank_2) // Domain of unknown function (PGG) (1 of 47)
VIT_00001636001	GSVIVT01001636001	Ank_2, PGG		3 copies) (Ank_2) // Domain of unknown function (PGG) (1 of 47)	3 copies	3 copies	Ank_2, PGG,	PF12796//PF13962 - Ankyrin repeats (3 copies) (Ank_2) // Domain of unknown function (PGG) (1 of 47)
VIT_00001638001	GSVIVT01001638001			#VALUE!	#VALUE!		,
VIT_00001639001	GSVIVT01001639001			PGG) (1 of 124)	PGG	PGG	,	PF13962 - Domain of unknown function (PGG) (1 of 124)
VIT_00001640001	GSVIVT01001640001		ATSAR1,ATSAR1B,ATSARA1B,SAR1,SAR1B	1 of 1)	1 of 1		,ATSAR1,ATSAR1B,ATSARA1B,SAR1,SAR1B	PTHR11711:SF171 - GTP-BINDING PROTEIN SAR1B-RELATED (1 of 1)
VIT_00001641001	GSVIVT01001641001			#VALUE!	#VALUE!		,
VIT_00001643001	GSVIVT01001643001			#VALUE!	#VALUE!		,
VIT_00001645001	GSVIVT01001645001			3 copies) (Ank_2) // Domain of unknown function (PGG) (1 of 47)	3 copies	3 copies	,	PF12796//PF13962 - Ankyrin repeats (3 copies) (Ank_2) // Domain of unknown function (PGG) (1 of 47)
VIT_00001649001	GSVIVT01001649001			3 copies) (Ank_2) // Domain of unknown function (PGG) (1 of 47)	3 copies	3 copies	,	PF12796//PF13962 - Ankyrin repeats (3 copies) (Ank_2) // Domain of unknown function (PGG) (1 of 47)
VIT_00001650001	GSVIVT01001650001			#VALUE!	#VALUE!		,
VIT_00001651001	GSVIVT01001651001		ANK1,ATANK1	1 of 64)	1 of 64	4	,ANK1,ATANK1	KOG4412 - 26S proteasome regulatory complex, subunit PSMD10 (1 of 64)
VIT_00001653001	GSVIVT01001653001			Pkinase_Tyr) // Leucine rich repeat (LRR_8) (1 of 9)	Pkinase_Tyr	Pkinase_Tyr	,	PF07714//PF13855 - Protein tyrosine kinase (Pkinase_Tyr) // Leucine rich repeat (LRR_8) (1 of 9)
VIT_00001654001	GSVIVT01001654001			#VALUE!	#VALUE!		,
VIT_00001656001	GSVIVT01001656001		EDA23,GSO2	LRR_1) // Protein tyrosine kinase (Pkinase_Tyr) // Leucine rich repeat N-terminal domain (LRRNT_2) // Leucine rich repeat (LRR_8) (1 of 16)	LRR_1	LRR_1	,EDA23,GSO2	PF00560//PF07714//PF08263//PF13855 - Leucine Rich Repeat (LRR_1) // Protein tyrosine kinase (Pkinase_Tyr) // Leucine rich repeat N-terminal domain (LRRNT_2) // Leucine rich repeat (LRR_8) (1 of 16)
VIT_00001657001	GSVIVT01001657001			#VALUE!	#VALUE!		,
VIT_00001658001	GSVIVT01001658001			#VALUE!	#VALUE!		,
VIT_00001660001	GSVIVT01001660001			1 of 2)	1 of 2		,	PTHR19241//PTHR19241:SF286 - ATP-BINDING CASSETTE TRANSPORTER // SUBFAMILY NOT NAMED (1 of 2)
VIT_00001661001	GSVIVT01001661001			1 of 1)	1 of 1		,	PTHR33:SF6 - F16F4.1 PROTEIN-RELATED (1 of 1)
VIT_00001662001	GSVIVT01001662001			#VALUE!	#VALUE!		,
VIT_00001666001	GSVIVT01001666001			1 of 1)	1 of 1		,	PTHR24089:SF221 - PROTEIN MITOFERRINLIKE 1, CHLOROPLASTIC (1 of 1)
VIT_00001667001	GSVIVT01001667001			1 of 3)	1 of 3		,	PTHR11804:SF49 - ORGANELLAR OLIGOPEPTIDASE A, CHLOROPLASTIC/MITOCHONDRIAL-RELATED (1 of 3)
VIT_00001668001	GSVIVT01001668001			#VALUE!	#VALUE!		,
VIT_00001669001	GSVIVT01001669001			#VALUE!	#VALUE!		,
VIT_00001670001	GSVIVT01001670001			#VALUE!	#VALUE!		,
VIT_00001672001	GSVIVT01001672001		ATRZ-1A	RBMX, HNRNPG) (1 of 3)	RBMX, HNRNPG	RBMX, HNRNPG	,ATRZ-1A	K12885 - heterogeneous nuclear ribonucleoprotein G (RBMX, HNRNPG) (1 of 3)
VIT_00001674001	GSVIVT01001674001			#VALUE!	#VALUE!		,
VIT_00001675001	GSVIVT01001675001			RCC1) FAMILY WITH FYVE ZINC FINGER DOMAIN-RELATED (1 of 1)	RCC1	RCC1	,	PTHR22870:SF91 - REGULATOR OF CHROMOSOME CONDENSATION (RCC1) FAMILY WITH FYVE ZINC FINGER DOMAIN-RELATED (1 of 1)
VIT_00001678001	GSVIVT01001678001			#VALUE!	#VALUE!		,
VIT_00001679001	GSVIVT01001679001		RLK1	Pkinase) // D-mannose binding lectin (B_lectin) (1 of 9)	Pkinase	Pkinase	,RLK1	PF00069//PF01453 - Protein kinase domain (Pkinase) // D-mannose binding lectin (B_lectin) (1 of 9)
VIT_00001680001	GSVIVT01001680001			1 of 1)	1 of 1		,	PTHR10501:SF20 - NUCLEIC ACID/NUCLEOTIDE BINDING PROTEIN (1 of 1)
VIT_00001687001	GSVIVT01001687001		AWI31,VEP1	4)-3-ketosteroid 5-beta-reductase (1 of 4)	4	4	,AWI31,VEP1	1.3.99.6 - 3-oxo-5-beta-steroid 4-dehydrogenase / Delta(4)-3-ketosteroid 5-beta-reductase (1 of 4)
VIT_00001689001	GSVIVT01001689001			4)-3-oxosteroid 5-beta-reductase / Testosterone 5-beta-reductase (1 of 2)	4	4	,	1.3.1.3 - Delta(4)-3-oxosteroid 5-beta-reductase / Testosterone 5-beta-reductase (1 of 2)
VIT_00001690001	GSVIVT01001690001			1 of 1)	1 of 1		,	PTHR23257:SF505 - SERINE/THREONINE-PROTEIN KINASE DRKC-RELATED (1 of 1)
VIT_00001692001	GSVIVT01001692001		ATHDH,HDH,HISN8	hisD) (1 of 1)	hisD	hisD	,ATHDH,HDH,HISN8	K00013 - histidinol dehydrogenase (hisD) (1 of 1)
VIT_00001693001	GSVIVT01001693001			#VALUE!	#VALUE!		,
VIT_00001694001	GSVIVT01001694001		ATGCN4,GCN4	ABCF1) (1 of 2)	ABCF1	ABCF1	,ATGCN4,GCN4	K06184 - ATP-binding cassette, subfamily F, member 1 (ABCF1) (1 of 2)
VIT_00001695001	GSVIVT01001695001			#VALUE!	#VALUE!		,
VIT_00001696001	GSVIVT01001696001		ARF6	B3) (1 of 47)	B3	B3	,ARF6	PF02362 - B3 DNA binding domain (B3) (1 of 47)
VIT_00001697001	GSVIVT01001697001			1 of 13)	1 of 13	3	,	PTHR27007:SF24 - L-TYPE LECTIN-DOMAIN CONTAINING RECEPTOR KINASE IX.1-RELATED (1 of 13)
VIT_00001698001	GSVIVT01001698001			1 of 4)	1 of 4		,	3.1.31.1 - Micrococcal nuclease / Micrococcal endonuclease (1 of 4)
VIT_00001699001	GSVIVT01001699001			1 of 13)	1 of 13	3	,	PTHR27007:SF24 - L-TYPE LECTIN-DOMAIN CONTAINING RECEPTOR KINASE IX.1-RELATED (1 of 13)
VIT_00001700001	GSVIVT01001700001			#VALUE!	#VALUE!		,
VIT_00001701001	GSVIVT01001701001		AGL22,SVP	1 of 5)	1 of 5		,AGL22,SVP	PTHR11945:SF179 - MADS-BOX PROTEIN SVP (1 of 5)
VIT_00001702001	GSVIVT01001702001			1 of 13)	1 of 13	3	,	PTHR27007:SF24 - L-TYPE LECTIN-DOMAIN CONTAINING RECEPTOR KINASE IX.1-RELATED (1 of 13)
VIT_00001703001	GSVIVT01001703001			#VALUE!	#VALUE!		,
VIT_00001705001	GSVIVT01001705001		AT VAMP7B,ATVAMP721,VAMP721,VAMP7B	#VALUE!	#VALUE!		,AT VAMP7B,ATVAMP721,VAMP721,VAMP7B
VIT_00001706001	GSVIVT01001706001			#VALUE!	#VALUE!		,
VIT_00001707001	GSVIVT01001707001		ULP1A	1 of 47)	1 of 47	7	,ULP1A	3.4.22.68 - Ulp1 peptidase / Ulp1 protease (1 of 47)
VIT_00001709001	GSVIVT01001709001			#VALUE!	#VALUE!		,
VIT_00001710001	GSVIVT01001710001		CYP714A1	1 of 2)	1 of 2		,CYP714A1	PTHR24282//PTHR24282:SF11 - CYTOCHROME P450 FAMILY MEMBER // SUBFAMILY NOT NAMED (1 of 2)
VIT_00001713001	GSVIVT01001713001		ATMKK2,MK1,MKK2	1 of 2)	1 of 2		,ATMKK2,MK1,MKK2	PTHR24361:SF385 - MITOGEN-ACTIVATED PROTEIN KINASE KINASE 1-RELATED (1 of 2)
VIT_00001714001	GSVIVT01001714001			1 of 2)	1 of 2		,	PTHR11649:SF62 - PROTEIN SEY1 HOMOLOG (1 of 2)
VIT_00001716001	GSVIVT01001716001			1 of 3)	1 of 3		,	PTHR11649:SF5 - GTP-BINDING PROTEIN (1 of 3)
VIT_00001717001	GSVIVT01001717001			1 of 1)	1 of 1		,	PTHR18901//PTHR18901:SF28 - 2-DEOXYGLUCOSE-6-PHOSPHATE PHOSPHATASE 2 // SUBFAMILY NOT NAMED (1 of 1)
VIT_00001721001	GSVIVT01001721001		CAS1	E5.4.99.8) (1 of 6)	E5.4.99.8	E5.4.99.8	,CAS1	K01853 - cycloartenol synthase (E5.4.99.8) (1 of 6)
VIT_00001722001	GSVIVT01001722001		CAS1	1 of 15)	1 of 15	5	,CAS1	5.4.99.8 - Cycloartenol synthase / 2,3-epoxysqualene--cycloartenol cyclase (1 of 15)
VIT_00001723001	GSVIVT01001723001		CAS1	1 of 15)	1 of 15	5	,CAS1	5.4.99.8 - Cycloartenol synthase / 2,3-epoxysqualene--cycloartenol cyclase (1 of 15)
VIT_00001724001	GSVIVT01001724001		CAS1		#N/A	5	,CAS1	5.4.99.8 - Cycloartenol synthase / 2,3-epoxysqualene--cycloartenol cyclase (1 of 15)
VIT_00001725001	GSVIVT01001725001			#VALUE!	#VALUE!		,
VIT_00001732001	GSVIVT01001732001		ATMRP3,MRP3	1 of 62)	1 of 62	2	,ATMRP3,MRP3	3.6.3.44 - Xenobiotic-transporting ATPase / Steroid-transporting ATPase (1 of 62)
VIT_00001734001	GSVIVT01001734001		BGAL10	1 of 12)	1 of 12	2	,BGAL10	PTHR23421:SF67 - BETA-GALACTOSIDASE 10 (1 of 12)
VIT_00001735001	GSVIVT01001735001		BGAL10	1 of 12)	1 of 12	2	,BGAL10	PTHR23421:SF67 - BETA-GALACTOSIDASE 10 (1 of 12)
VIT_00001737001	GSVIVT01001737001		BGAL10	1 of 12)	1 of 12	2	,BGAL10	PTHR23421:SF67 - BETA-GALACTOSIDASE 10 (1 of 12)
VIT_00001741001	GSVIVT01001741001			1 of 10)	1 of 10	0	,	PTHR22814:SF51 - HEAVY METAL TRANSPORT/DETOXIFICATION DOMAIN-CONTAINING PROTEIN (1 of 10)
VIT_00001742001	GSVIVT01001742001			1 of 10)	1 of 10	0	,	PTHR22814:SF51 - HEAVY METAL TRANSPORT/DETOXIFICATION DOMAIN-CONTAINING PROTEIN (1 of 10)
VIT_00001745001	GSVIVT01001745001			#VALUE!	#VALUE!		,
VIT_00001746001	GSVIVT01001746001			1 of 5)	1 of 5		,	PTHR23172:SF33 - AUXILIN-LIKE PROTEIN 1-RELATED (1 of 5)
VIT_00001747001	GSVIVT01001747001		AAP2	1 of 4)	1 of 4		,AAP2	PTHR22950:SF295 - AMINO ACID PERMEASE 2 (1 of 4)
VIT_00001748001	GSVIVT01001748001		AAP2	1 of 4)	1 of 4		,AAP2	PTHR22950:SF295 - AMINO ACID PERMEASE 2 (1 of 4)
VIT_00001750001	GSVIVT01001750001			#VALUE!	#VALUE!		,
VIT_00001753001	GSVIVT01001753001		ARIA	#VALUE!	#VALUE!		,ARIA
VIT_00001754001	GSVIVT01001754001			KIX_2) (1 of 28)	KIX_2	KIX_2	,	PF16987 - KIX domain (KIX_2) (1 of 28)
VIT_00001758001	GSVIVT01001758001			KIX_2) (1 of 28)	KIX_2	KIX_2	,	PF16987 - KIX domain (KIX_2) (1 of 28)
VIT_00001759001	GSVIVT01001759001			1 of 2)	1 of 2		,	PTHR10663//PTHR10663:SF147 - GUANYL-NUCLEOTIDE EXCHANGE FACTOR // SUBFAMILY NOT NAMED (1 of 2)
VIT_00001760001	GSVIVT01001760001			#VALUE!	#VALUE!		,
VIT_00001763001	GSVIVT01001763001			#VALUE!	#VALUE!		,
VIT_00001764001	GSVIVT01001764001		ARIA	#VALUE!	#VALUE!		,ARIA
VIT_00001765001	GSVIVT01001765001			#VALUE!	#VALUE!		,
VIT_00001767001	GSVIVT01001767001			#VALUE!	#VALUE!		,
VIT_00001768001	GSVIVT01001768001			#VALUE!	#VALUE!		,
VIT_00001769001	GSVIVT01001769001			1 of 3)	1 of 3		,	PTHR23241:SF50 - LATE EMBRYOGENESIS ABUNDANT DOMAIN-CONTAINING PROTEIN-RELATED (1 of 3)
VIT_00001771001	GSVIVT01001771001			#VALUE!	#VALUE!		,
VIT_00001772001	GSVIVT01001772001			1 of 3)	1 of 3		,	PTHR23241:SF50 - LATE EMBRYOGENESIS ABUNDANT DOMAIN-CONTAINING PROTEIN-RELATED (1 of 3)
VIT_00001773001	GSVIVT01001773001			#VALUE!	#VALUE!		,
VIT_00001774001	GSVIVT01001774001		LCR12	1 of 2)	1 of 2		,LCR12	PTHR33830:SF1 - DEFENSIN-LIKE PROTEIN 155-RELATED (1 of 2)
VIT_00001776001	GSVIVT01001776001			1 of 3)	1 of 3		,	PTHR23241:SF50 - LATE EMBRYOGENESIS ABUNDANT DOMAIN-CONTAINING PROTEIN-RELATED (1 of 3)
VIT_00001779001	GSVIVT01001779001			#VALUE!	#VALUE!		,
VIT_00001780001	GSVIVT01001780001			#VALUE!	#VALUE!		,
VIT_00001781001	GSVIVT01001781001			1 of 4)	1 of 4		,	PTHR23092:SF30 - NUCLEOTIDYLTRANSFERASE FAMILY PROTEIN-RELATED (1 of 4)
VIT_00001782001	GSVIVT01001782001			#VALUE!	#VALUE!		,
VIT_00001783001	GSVIVT01001783001			1 of 2)	1 of 2		,	PTHR13301:SF25 - BZIP TRANSCRIPTION FACTOR-LIKE PROTEIN (1 of 2)
VIT_00001784001	GSVIVT01001784001			1 of 40)	1 of 40	0	,	PTHR11017:SF169 - DISEASE RESISTANCE PROTEIN-RELATED (1 of 40)
VIT_00001785001	GSVIVT01001785001			#VALUE!	#VALUE!		,
VIT_00001786001	GSVIVT01001786001			1 of 1)	1 of 1		,	PTHR12864:SF14 - RAN-BINDING PROTEINS 9/10 HOMOLOG (1 of 1)
VIT_00001787001	GSVIVT01001787001			#VALUE!	#VALUE!		,
VIT_00001789001	GSVIVT01001789001			#VALUE!	#VALUE!		,
VIT_00001790001	GSVIVT01001790001			NB-ARC) // Leucine Rich Repeat (LRR_3) // TIR domain (TIR_2) (1 of 3)	NB-ARC	NB-ARC	,	PF00931//PF07725//PF13676 - NB-ARC domain (NB-ARC) // Leucine Rich Repeat (LRR_3) // TIR domain (TIR_2) (1 of 3)
VIT_00001791001	GSVIVT01001791001		VATG3	ATPeV1G, ATP6G) (1 of 7)	ATPeV1G, ATP6G	ATPeV1G, ATP6G	,VATG3	K02152 - V-type H+-transporting ATPase subunit G (ATPeV1G, ATP6G) (1 of 7)
VIT_00001792001	GSVIVT01001792001		VATG3	ATPeV1G, ATP6G) (1 of 7)	ATPeV1G, ATP6G	ATPeV1G, ATP6G	,VATG3	K02152 - V-type H+-transporting ATPase subunit G (ATPeV1G, ATP6G) (1 of 7)
VIT_00001793001	GSVIVT01001793001			#VALUE!	#VALUE!		,
VIT_00001794001	GSVIVT01001794001			#VALUE!	#VALUE!		,
VIT_00001797001	GSVIVT01001797001			#VALUE!	#VALUE!		,
VIT_00001799001	GSVIVT01001799001		VATG3	ATPeV1G, ATP6G) (1 of 7)	ATPeV1G, ATP6G	ATPeV1G, ATP6G	,VATG3	K02152 - V-type H+-transporting ATPase subunit G (ATPeV1G, ATP6G) (1 of 7)
VIT_00001801001	GSVIVT01001801001			#VALUE!	#VALUE!		,
VIT_00001802001	GSVIVT01001802001			1 of 9)	1 of 9		,	PTHR27004:SF21 - DISEASE RESISTANCE-LIKE PROTEIN/LRR DOMAIN-CONTAINING PROTEIN (1 of 9)
VIT_00001803001	GSVIVT01001803001			1 of 9)	1 of 9		,	PTHR27004:SF21 - DISEASE RESISTANCE-LIKE PROTEIN/LRR DOMAIN-CONTAINING PROTEIN (1 of 9)
VIT_00001804001	GSVIVT01001804001			LRR_1) // Leucine rich repeat N-terminal domain (LRRNT_2) // Leucine rich repeat (LRR_8) // Uracil phosphoribosyltransferase (UPRTase) (1 of 1)	LRR_1	LRR_1	,	PF00560//PF08263//PF13855//PF14681 - Leucine Rich Repeat (LRR_1) // Leucine rich repeat N-terminal domain (LRRNT_2) // Leucine rich repeat (LRR_8) // Uracil phosphoribosyltransferase (UPRTase) (1 of 1)
VIT_00001805001	GSVIVT01001805001		ATUK/UPRT1,UK/UPRT1,UKL1	1 of 3)	1 of 3		,ATUK/UPRT1,UK/UPRT1,UKL1	PTHR10285:SF71 - URIDINE KINASE-LIKE PROTEIN 1, CHLOROPLASTIC-RELATED (1 of 3)
VIT_00001806001	GSVIVT01001806001		ATUK/UPRT1,UK/UPRT1,UKL1	1 of 1)	1 of 1		,ATUK/UPRT1,UK/UPRT1,UKL1	PTHR10285//PTHR10285:SF82 - URIDINE KINASE // SUBFAMILY NOT NAMED (1 of 1)
VIT_00001807001	GSVIVT01001807001			Cu_bind_like) (1 of 39)	Cu_bind_like	Cu_bind_like	,	PF02298 - Plastocyanin-like domain (Cu_bind_like) (1 of 39)
VIT_00001808001	GSVIVT01001808001		MPL1	1 of 1)	1 of 1		,MPL1	PTHR11005:SF38 - TRIACYLGLYCEROL LIPASE 2 (1 of 1)
VIT_00001809001	GSVIVT01001809001			#VALUE!	#VALUE!		,
VIT_00001810001	GSVIVT01001810001			1 of 2)	1 of 2		,	5.1.3.1 - Ribulose-phosphate 3-epimerase / Xylulose phosphate 3-epimerase (1 of 2)
VIT_00001811001	GSVIVT01001811001			1 of 1)	1 of 1		,	PTHR27001:SF120 - PROTEIN LYK2 (1 of 1)
VIT_00001812001	GSVIVT01001812001			#VALUE!	#VALUE!		,
VIT_00001813001	GSVIVT01001813001			1 of 1)	1 of 1		,	PTHR23359//PTHR23359:SF86 - NUCLEOTIDE KINASE // SUBFAMILY NOT NAMED (1 of 1)
VIT_00001814001	GSVIVT01001814001			1 of 1)	1 of 1		,	PTHR31344:SF1 - F28J7.14 PROTEIN (1 of 1)
VIT_00001815001	GSVIVT01001815001			Pkinase_Tyr) // Leucine rich repeat (LRR_8) (1 of 9)	Pkinase_Tyr	Pkinase_Tyr	,	PF07714//PF13855 - Protein tyrosine kinase (Pkinase_Tyr) // Leucine rich repeat (LRR_8) (1 of 9)
VIT_00001816001	GSVIVT01001816001		HEMG2,MEE61,PPO2	1 of 1)	1 of 1		,HEMG2,MEE61,PPO2	PTHR10742:SF229 - PROTOPORPHYRINOGEN OXIDASE 2, CHLOROPLASTIC/MITOCHONDRIAL (1 of 1)
VIT_00001817001	GSVIVT01001817001			1 of 1)	1 of 1		,	KOG0508//KOG4214//KOG4412 - Ankyrin repeat protein // Myotrophin and similar proteins // 26S proteasome regulatory complex, subunit PSMD10 (1 of 1)
VIT_00001818001	GSVIVT01001818001			frr, MRRF, RRF) (1 of 2)	frr, MRRF, RRF	frr, MRRF, RRF	,	K02838 - ribosome recycling factor (frr, MRRF, RRF) (1 of 2)
VIT_00001819001	GSVIVT01001819001			1 of 1)	1 of 1		,	PTHR13068:SF9 - MITOCHONDRIAL TRANSCRIPTION TERMINATION FACTOR FAMILY PROTEIN (1 of 1)
VIT_00001820001	GSVIVT01001820001		AtRAD21.1,SYN2	1 of 1)	1 of 1		,AtRAD21.1,SYN2	PTHR12585:SF31 - SISTER CHROMATID COHESION 1 PROTEIN 2 (1 of 1)
VIT_00001821001	GSVIVT01001821001			RP-L13, MRPL13, rplM) (1 of 2)	RP-L13, MRPL13, rplM	RP-L13, MRPL13, rplM	,	K02871 - large subunit ribosomal protein L13 (RP-L13, MRPL13, rplM) (1 of 2)
VIT_00001822001	GSVIVT01001822001			1 of 1)	1 of 1		,	PTHR21148:SF1 - PHOSDUCIN-LIKE PROTEIN 3 (1 of 1)
VIT_00001824001	GSVIVT01001824001		COP13,CSN3,FUS11	COPS3, CSN3) (1 of 1)	COPS3, CSN3	COPS3, CSN3	,COP13,CSN3,FUS11	K12177 - COP9 signalosome complex subunit 3 (COPS3, CSN3) (1 of 1)
VIT_00001825001	GSVIVT01001825001		TPLATE	1 of 1)	1 of 1		,TPLATE	PTHR36029:SF1 - PROTEIN TPLATE (1 of 1)
VIT_00001826001	GSVIVT01001826001			1 of 17)	1 of 17	7	,	KOG1176 - Acyl-CoA synthetase (1 of 17)
VIT_00001827001	GSVIVT01001827001			1 of 17)	1 of 17	7	,	KOG1176 - Acyl-CoA synthetase (1 of 17)
VIT_00001828001	GSVIVT01001828001			1 of 1)	1 of 1		,	PTHR13271//PTHR13271:SF9 - UNCHARACTERIZED PUTATIVE METHYLTRANSFERASE // SUBFAMILY NOT NAMED (1 of 1)
VIT_00001829001	GSVIVT01001829001			Kelch_1) // Galactose oxidase, central domain (Kelch_4) // Kelch motif (Kelch_6) (1 of 1)	Kelch_1	Kelch_1	,	PF01344//PF13418//PF13964 - Kelch motif (Kelch_1) // Galactose oxidase, central domain (Kelch_4) // Kelch motif (Kelch_6) (1 of 1)
VIT_00001830001	GSVIVT01001830001			CYC1, CYT1, petC) (1 of 2)	CYC1, CYT1, petC	CYC1, CYT1, petC	,	K00413 - ubiquinol-cytochrome c reductase cytochrome c1 subunit (CYC1, CYT1, petC) (1 of 2)
VIT_00001831001	GSVIVT01001831001			1 of 3)	1 of 3		,	PTHR11102 - SEL-1-LIKE PROTEIN (1 of 3)
VIT_00001832001	GSVIVT01001832001			#VALUE!	#VALUE!		,
VIT_00001833001	GSVIVT01001833001			1 of 2)	1 of 2		,	PTHR33595:SF3 - EMB (1 of 2)
VIT_00001834001	GSVIVT01001834001		ATTMPK.1,ATTMPK.2,ZEU1	1 of 1)	1 of 1		,ATTMPK.1,ATTMPK.2,ZEU1	2.7.4.9 - dTMP kinase / TMPK (1 of 1)
VIT_00001835001	GSVIVT01001835001		GTE8	1 of 1)	1 of 1		,GTE8	PTHR22880:SF158 - DNA-BINDING BROMODOMAIN-CONTAINING PROTEIN (1 of 1)
VIT_00001837001	GSVIVT01001837001			1 of 2)	1 of 2		,	PTHR31766:SF2 - DNA-BINDING STOREKEEPER PROTEIN-LIKE PROTEIN-RELATED (1 of 2)
VIT_00001838001	GSVIVT01001838001			#VALUE!	#VALUE!		,
VIT_00001839001	GSVIVT01001839001		LHT1	1 of 10)	1 of 10	0	,LHT1	PTHR22950:SF235 - LYSINE HISTIDINE TRANSPORTER 1-RELATED (1 of 10)
VIT_00001840001	GSVIVT01001840001			1 of 4)	1 of 4		,	PTHR24198//PTHR24198:SF77 - ANKYRIN REPEAT AND PROTEIN KINASE DOMAIN-CONTAINING PROTEIN // SUBFAMILY NOT NAMED (1 of 4)
VIT_00001841001	GSVIVT01001841001		ATPHB3,PHB3	PHB1) (1 of 1)	PHB1	PHB1	,ATPHB3,PHB3	K17080 - prohibitin 1 (PHB1) (1 of 1)
VIT_00001842001	GSVIVT01001842001	GAPDH, gapA	GAPC-2,GAPC2	GAPDH, gapA) (1 of 6)	GAPDH, gapA	GAPDH, gapA	GAPDH, gapA,GAPC-2,GAPC2	K00134 - glyceraldehyde 3-phosphate dehydrogenase (GAPDH, gapA) (1 of 6)
VIT_00001843001	GSVIVT01001843001			1 of 3)	1 of 3		,	PTHR10032:SF222 - TRIHELIX TRANSCRIPTION FACTOR GT-1-RELATED (1 of 3)
VIT_00001845001	GSVIVT01001845001		ATNBP35,NBP35	1 of 3)	1 of 3		,ATNBP35,NBP35	PTHR23264 - NUCLEOTIDE-BINDING PROTEIN NBP35 YEAST -RELATED (1 of 3)
VIT_00001846001	GSVIVT01001846001			F-box-like) (1 of 35)	F-box-like	F-box-like	,	PF12937 - F-box-like (F-box-like) (1 of 35)
VIT_00001847001	GSVIVT01001847001		G6PD6	1 of 1)	1 of 1		,G6PD6	PTHR23429//PTHR23429:SF6 - GLUCOSE-6-PHOSPHATE 1-DEHYDROGENASE G6PD // SUBFAMILY NOT NAMED (1 of 1)
VIT_00001848001	GSVIVT01001848001			#VALUE!	#VALUE!		,
VIT_00001850001	GSVIVT01001850001		PUX1	ASPSCR1, ASPL) (1 of 1)	ASPSCR1, ASPL	ASPSCR1, ASPL	,PUX1	K15627 - tether containing UBX domain for GLUT4 (ASPSCR1, ASPL) (1 of 1)
VIT_00001851001	GSVIVT01001851001			HAUS6_N) (1 of 1)	HAUS6_N	HAUS6_N	,	PF14661 - HAUS augmin-like complex subunit 6 N-terminus (HAUS6_N) (1 of 1)
VIT_00001852001	GSVIVT01001852001			1 of 2)	1 of 2		,	PTHR10257:SF26 - SERINE/THREONINE PROTEIN PHOSPHATASE 2A 55 KDA REGULATORY SUBUNIT B' DELTA ISOFORM (1 of 2)
VIT_00001853001	GSVIVT01001853001		AMT1;1,ATAMT1,ATAMT1;1	1 of 1)	1 of 1		,AMT1;1,ATAMT1,ATAMT1;1	PTHR11730:SF57 - AMMONIUM TRANSPORTER 1 MEMBER 4 (1 of 1)
VIT_00001855001	GSVIVT01001855001			1 of 6)	1 of 6		,	3.4.21.102 - C-terminal processing peptidase / Tsp protease (1 of 6)
VIT_00001856001	GSVIVT01001856001			#VALUE!	#VALUE!		,
VIT_00001859001	GSVIVT01001859001			AMBRA1) (1 of 2)	AMBRA1	AMBRA1	,	K17985 - activating molecule in BECN1-regulated autophagy protein 1 (AMBRA1) (1 of 2)
VIT_00001863001	GSVIVT01001863001		BAM1,BMY7,TR-BAMY	E3.2.1.2) (1 of 6)	E3.2.1.2	E3.2.1.2	,BAM1,BMY7,TR-BAMY	K01177 - beta-amylase (E3.2.1.2) (1 of 6)
VIT_00001864001	GSVIVT01001864001			1 of 1)	1 of 1		,	PTHR23180//PTHR23180:SF243 - CENTAURIN/ARF // SUBFAMILY NOT NAMED (1 of 1)
VIT_00001865001	GSVIVT01001865001			#VALUE!	#VALUE!		,
VIT_00001867001	GSVIVT01001867001			1 of 1)	1 of 1		,	PTHR21493:SF119 - TRIGLYCERIDE LIPASE-RELATED (1 of 1)
VIT_00001869001	GSVIVT01001869001			#VALUE!	#VALUE!		,
VIT_00001870001	GSVIVT01001870001			1 of 1)	1 of 1		,	PTHR37226:SF1 - GENOMIC DNA, CHROMOSOME 3, BAC CLONE:F14O13 (1 of 1)
VIT_00001871001	GSVIVT01001871001		CTF18	1 of 16)	1 of 16	6	,CTF18	PTHR13779:SF31 - CHROMOSOME TRANSMISSION FIDELITY PROTEIN 18 (1 of 16)
VIT_00001872001	GSVIVT01001872001		CTF18	1 of 16)	1 of 16	6	,CTF18	PTHR13779:SF31 - CHROMOSOME TRANSMISSION FIDELITY PROTEIN 18 (1 of 16)
VIT_00001875001	GSVIVT01001875001			Malectin) (1 of 60)	Malectin	Malectin	,	PF11721 - Di-glucose binding within endoplasmic reticulum (Malectin) (1 of 60)
VIT_00001876001	GSVIVT01001876001			#VALUE!	#VALUE!		,
VIT_00001880001	GSVIVT01001880001			KIX_2) (1 of 28)	KIX_2	KIX_2	,	PF16987 - KIX domain (KIX_2) (1 of 28)
VIT_00001882001	GSVIVT01001882001			#VALUE!	#VALUE!		,
VIT_00001885001	GSVIVT01001885001			#VALUE!	#VALUE!		,
VIT_00001886001	GSVIVT01001886001			Malectin) (1 of 60)	Malectin	Malectin	,	PF11721 - Di-glucose binding within endoplasmic reticulum (Malectin) (1 of 60)
VIT_00001887001	GSVIVT01001887001			#VALUE!	#VALUE!		,
VIT_00001888001	GSVIVT01001888001			#VALUE!	#VALUE!		,
VIT_00001889001	GSVIVT01001889001			#VALUE!	#VALUE!		,
VIT_00001892001	GSVIVT01001892001			1 of 13)	1 of 13	3	,	PTHR24177:SF32 - ANKYRIN REPEAT FAMILY PROTEIN (1 of 13)
VIT_00001893001	GSVIVT01001893001			#VALUE!	#VALUE!		,
VIT_00001894001	GSVIVT01001894001			#VALUE!	#VALUE!		,
VIT_00001895001	GSVIVT01001895001			#VALUE!	#VALUE!		,
VIT_00001896001	GSVIVT01001896001			1 of 2)	1 of 2		,	PTHR31669:SF46 - FAR-RED IMPAIRED RESPONSIVE 1-LIKE PROTEIN (1 of 2)
VIT_00001897001	GSVIVT01001897001			1 of 2)	1 of 2		,	PTHR31669:SF44 - FAR-RED IMPAIRED RESPONSIVE 1-LIKE PROTEIN (1 of 2)
VIT_00001898001	GSVIVT01001898001			#VALUE!	#VALUE!		,
VIT_00001899001	GSVIVT01001899001		ATUBP5,PDE323,UBP5	1 of 2)	1 of 2		,ATUBP5,PDE323,UBP5	PTHR24006:SF526 - UBIQUITIN CARBOXYL-TERMINAL HYDROLASE 10-RELATED (1 of 2)
VIT_00001902001	GSVIVT01001902001			1 of 2)	1 of 2		,	PTHR23130:SF78 - CYTOCHROME B561/FERRIC REDUCTASE TRANSMEMBRANE WITH DOMON RELATED DOMAIN (1 of 2)
VIT_00001903001	GSVIVT01001903001			DUF3755) (DUF3755) (1 of 4)	DUF3755	DUF3755	,	PF12579 - Protein of unknown function (DUF3755) (DUF3755) (1 of 4)
VIT_00001905001	GSVIVT01001905001		OLI7,RPL5B	1 of 4)	1 of 4		,OLI7,RPL5B	PTHR23410 - RIBOSOMAL PROTEIN L5-RELATED (1 of 4)
VIT_00001906001	GSVIVT01001906001		ATL5,OLI5,PGY3,RPL5A	1 of 1)	1 of 1		,ATL5,OLI5,PGY3,RPL5A	PTHR23410//PTHR23410:SF15 - RIBOSOMAL PROTEIN L5-RELATED // SUBFAMILY NOT NAMED (1 of 1)
VIT_00001907001	GSVIVT01001907001			1 of 1)	1 of 1		,	PTHR21231:SF7 - GPN-LOOP GTPASE 3 (1 of 1)
VIT_00001908001	GSVIVT01001908001		ATCAD1,CAD1	1 of 4)	1 of 4		,ATCAD1,CAD1	PTHR11695//PTHR11695:SF540 - ALCOHOL DEHYDROGENASE RELATED // SUBFAMILY NOT NAMED (1 of 4)
VIT_00001909001	GSVIVT01001909001		ATCAD1,CAD1	NAD(P)(+)) / Retinal reductase (1 of 3)	NAD(P	NAD(P	,ATCAD1,CAD1	1.1.1.71 - Alcohol dehydrogenase (NAD(P)(+)) / Retinal reductase (1 of 3)
VIT_00001910001	GSVIVT01001910001		UBP23	1 of 66)	1 of 66	6	,UBP23	3.4.19.12 - Ubiquitinyl hydrolase 1 / Ubiquitin thiolesterase (1 of 66)
VIT_00001911001	GSVIVT01001911001			#VALUE!	#VALUE!		,
VIT_00001912001	GSVIVT01001912001		UBP23	1 of 4)	1 of 4		,UBP23	KOG1870 - Ubiquitin C-terminal hydrolase (1 of 4)
VIT_00001913001	GSVIVT01001913001		ATCAD1,CAD1	1 of 4)	1 of 4		,ATCAD1,CAD1	PTHR11695//PTHR11695:SF540 - ALCOHOL DEHYDROGENASE RELATED // SUBFAMILY NOT NAMED (1 of 4)
VIT_00001914001	GSVIVT01001914001		ATCAD1,CAD1	1 of 2)	1 of 2		,ATCAD1,CAD1	PTHR11695//PTHR11695:SF543 - ALCOHOL DEHYDROGENASE RELATED // SUBFAMILY NOT NAMED (1 of 2)
VIT_00001915001	GSVIVT01001915001			#VALUE!	#VALUE!		,
VIT_00001918001	GSVIVT01001918001		RNS2	2) / Ribonuclease T2 (1 of 5)	2	2	,RNS2	3.1.27.1 - Ribonuclease T(2) / Ribonuclease T2 (1 of 5)
VIT_00001920001	GSVIVT01001920001		MED19A	1 of 2)	1 of 2		,MED19A	PTHR22536 - LUNG CANCER METASTASIS-RELATED LCMR1 PROTEIN (1 of 2)
VIT_00001923001	GSVIVT01001923001			#VALUE!	#VALUE!		,
VIT_00001924001	GSVIVT01001924001			#VALUE!	#VALUE!		,
VIT_00001925001	GSVIVT01001925001		ATORC1B,ORC1B,UNE13	1 of 4)	1 of 4		,ATORC1B,ORC1B,UNE13	PTHR10763:SF23 - ORIGIN RECOGNITION COMPLEX SUBUNIT 1 (1 of 4)
VIT_00001926001	GSVIVT01001926001		ATORC1B,ORC1B,UNE13	1 of 4)	1 of 4		,ATORC1B,ORC1B,UNE13	PTHR10763:SF23 - ORIGIN RECOGNITION COMPLEX SUBUNIT 1 (1 of 4)
VIT_00001927001	GSVIVT01001927001			#VALUE!	#VALUE!		,
VIT_00001930001	GSVIVT01001930001			1 of 2)	1 of 2		,	PTHR11527:SF156 - HEAT SHOCK FAMILY PROTEIN (1 of 2)
VIT_00001931001	GSVIVT01001931001		ATCPK2,CPK2	1 of 1)	1 of 1		,ATCPK2,CPK2	PTHR24349:SF161 - CALCIUM-DEPENDENT PROTEIN KINASE 1-RELATED (1 of 1)
VIT_00001932001	GSVIVT01001932001			#VALUE!	#VALUE!		,
VIT_00001935001	GSVIVT01001935001		ATSUN2,SUN2	SUN1_2) (1 of 1)	SUN1_2	SUN1_2	,ATSUN2,SUN2	K19347 - SUN domain-containing protein 1/2 (SUN1_2) (1 of 1)
VIT_00001936001	GSVIVT01001936001		ATSUN1,SUN1	#VALUE!	#VALUE!		,ATSUN1,SUN1
VIT_00001940001	GSVIVT01001940001		AREB3,DPBF3	ABF) (1 of 8)	ABF	ABF	,AREB3,DPBF3	K14432 - ABA responsive element binding factor (ABF) (1 of 8)
VIT_00001941001	GSVIVT01001941001		AGO4,OCP11	1 of 2)	1 of 2		,AGO4,OCP11	PTHR22891:SF20 - PROTEIN ARGONAUTE 4-RELATED (1 of 2)
VIT_00001943001	GSVIVT01001943001			VAC8) (1 of 1)	VAC8	VAC8	,	K08332 - vacuolar protein 8 (VAC8) (1 of 1)
VIT_00001944001	GSVIVT01001944001		ULP1A	1 of 47)	1 of 47	7	,ULP1A	3.4.22.68 - Ulp1 peptidase / Ulp1 protease (1 of 47)
VIT_00001945001	GSVIVT01001945001			CTNNBL1) (1 of 2)	CTNNBL1	CTNNBL1	,	K12864 - beta-catenin-like protein 1 (CTNNBL1) (1 of 2)
VIT_00001948001	GSVIVT01001948001		VHA-A1	1 of 5)	1 of 5		,VHA-A1	PTHR11629 - VACUOLAR PROTON ATPASES (1 of 5)
VIT_00001949001	GSVIVT01001949001			#VALUE!	#VALUE!		,
VIT_00001950001	GSVIVT01001950001		VHA-A1	1 of 2)	1 of 2		,VHA-A1	PTHR11629:SF72 - VACUOLAR PROTON ATPASE A1 (1 of 2)
VIT_00001951001	GSVIVT01001951001		SSP4b	1 of 1)	1 of 1		,SSP4b	PTHR12210//PTHR12210:SF74 - NUCLEAR LIM INTERACTOR-INTERACTING FACTOR-RELATED // SUBFAMILY NOT NAMED (1 of 1)
VIT_00001953001	GSVIVT01001953001		AATP1	1 of 3)	1 of 3		,AATP1	PTHR23070//PTHR23070:SF42 - BCS1 AAA-TYPE ATPASE // SUBFAMILY NOT NAMED (1 of 3)
VIT_00001955001	GSVIVT01001955001			DUF547) // Leucine-zipper of ternary complex factor MIP1 (Lzipper-MIP1) (1 of 12)	DUF547	DUF547	,	PF04784//PF89 - Protein of unknown function, DUF547 (DUF547) // Leucine-zipper of ternary complex factor MIP1 (Lzipper-MIP1) (1 of 12)
VIT_00001956001	GSVIVT01001956001			DUF547) (1 of 19)	DUF547	DUF547	,	PF04784 - Protein of unknown function, DUF547 (DUF547) (1 of 19)
VIT_00001958001	GSVIVT01001958001			#VALUE!	#VALUE!		,
VIT_00001959001	GSVIVT01001959001		ATG2484-1,G2484-1	1 of 1)	1 of 1		,ATG2484-1,G2484-1	PTHR31917:SF17 - AGENET DOMAIN-CONTAINING PROTEIN (1 of 1)
VIT_00001961001	GSVIVT01001961001		CID9	RRM superfamily) (1 of 1)	RRM superfamily	RRM superfamily	,CID9	KOG0131//KOG0148 - Splicing factor 3b, subunit 4 // Apoptosis-promoting RNA-binding protein TIA-1/TIAR (RRM superfamily) (1 of 1)
VIT_00001963001	GSVIVT01001963001			1 of 4)	1 of 4		,	5.4.2.8 - Phosphomannomutase / Phosphomannose mutase (1 of 4)
VIT_00001965001	GSVIVT01001965001		ATGA2OX8,GA2OX8	1 of 3)	1 of 3		,ATGA2OX8,GA2OX8	PTHR10209:SF90 - GIBBERELLIN 2-BETA-DIOXYGENASE 7-RELATED (1 of 3)
VIT_00001966001	GSVIVT01001966001		ATGA2OX8,GA2OX8	1 of 3)	1 of 3		,ATGA2OX8,GA2OX8	PTHR10209:SF90 - GIBBERELLIN 2-BETA-DIOXYGENASE 7-RELATED (1 of 3)
VIT_00001969001	GSVIVT01001969001			#VALUE!	#VALUE!		,
VIT_00001971001	GSVIVT01001971001		UBQ10	ubiquitin) // Ubiquitin-2 like Rad60 SUMO-like (Rad60-SLD) (1 of 4)	ubiquitin	ubiquitin	,UBQ10	PF00240//PF11976 - Ubiquitin family (ubiquitin) // Ubiquitin-2 like Rad60 SUMO-like (Rad60-SLD) (1 of 4)
VIT_00001973001	GSVIVT01001973001		SESA5	Tryp_alpha_amyl) (1 of 5)	Tryp_alpha_amyl	Tryp_alpha_amyl	,SESA5	PF00234 - Protease inhibitor/seed storage/LTP family (Tryp_alpha_amyl) (1 of 5)
VIT_00001974001	GSVIVT01001974001			EIF1, SUI1) (1 of 3)	EIF1, SUI1	EIF1, SUI1	,	K03113 - translation initiation factor 1 (EIF1, SUI1) (1 of 3)
VIT_00001975001	GSVIVT01001975001			#VALUE!	#VALUE!		,
VIT_00001977001	GSVIVT01001977001		THI1,THI4,TZ	1 of 2)	1 of 2		,THI1,THI4,TZ	PTHR10617:SF115 - THIAMINE THIAZOLE SYNTHASE (1 of 2)
VIT_00001978001	GSVIVT01001978001			1 of 1)	1 of 1		,	PTHR13270 - PROTEIN C20ORF116-RELATED (1 of 1)
VIT_00001979001	GSVIVT01001979001		COBL10	1 of 1)	1 of 1		,COBL10	PTHR31052:SF2 - COBRA-LIKE PROTEIN 10-RELATED (1 of 1)
VIT_00001980001	GSVIVT01001980001			1 of 1)	1 of 1		,	PTHR22957//PTHR22957:SF276 - TBC1 DOMAIN FAMILY MEMBER GTPASE-ACTIVATING PROTEIN // SUBFAMILY NOT NAMED (1 of 1)
VIT_00001982001	GSVIVT01001982001	Cu_bind_like	AtENODL9,ENODL9	Cu_bind_like) (1 of 39)	Cu_bind_like	Cu_bind_like	Cu_bind_like,AtENODL9,ENODL9	PF02298 - Plastocyanin-like domain (Cu_bind_like) (1 of 39)
VIT_00001983001	GSVIVT01001983001		ATPDI7,ATPDIL5-4,PDI7,PDIL5-4	1 of 1)	1 of 1		,ATPDI7,ATPDIL5-4,PDI7,PDIL5-4	PTHR10984:SF37 - CELL REDOX HOMEOSTASIS PROTEIN-RELATED (1 of 1)
VIT_00001984001	GSVIVT01001984001		ETFALPHA	fixB, etfA) (1 of 1)	fixB, etfA	fixB, etfA	,ETFALPHA	K03522 - electron transfer flavoprotein alpha subunit (fixB, etfA) (1 of 1)
VIT_00001985001	GSVIVT01001985001			#VALUE!	#VALUE!		,
VIT_00001986001	GSVIVT01001986001		HDG2	#VALUE!	#VALUE!		,HDG2
VIT_00001987001	GSVIVT01001987001		HDG2	#VALUE!	#VALUE!		,HDG2
VIT_00001989001	GSVIVT01001989001			AP5Z1, SPG48) (1 of 1)	AP5Z1, SPG48	AP5Z1, SPG48	,	K19025 - AP-5 complex subunit zeta-1 (AP5Z1, SPG48) (1 of 1)
VIT_00001991001	GSVIVT01001991001			#VALUE!	#VALUE!		,
VIT_00001992001	GSVIVT01001992001	DnaJ		DnaJ) (1 of 70)	DnaJ	DnaJ	DnaJ,	PF00226 - DnaJ domain (DnaJ) (1 of 70)
VIT_00001994001	GSVIVT01001994001	DnaJC		1 of 1)	1 of 1		DnaJC,	PTHR24078//PTHR24078:SF190 - DNAJ HOMOLOG SUBFAMILY C MEMBER // SUBFAMILY NOT NAMED (1 of 1)
VIT_00001995001	GSVIVT01001995001			#VALUE!	#VALUE!		,
VIT_00001996001	GSVIVT01001996001		ATGPT2,GPT2	1 of 1)	1 of 1		,ATGPT2,GPT2	PTHR11132:SF112 - GLUCOSE-6-PHOSPHATE/PHOSPHATE TRANSLOCATOR 1, CHLOROPLASTIC-RELATED (1 of 1)
VIT_00001997001	GSVIVT01001997001		TSB2	1 of 1)	1 of 1		,TSB2	PTHR10314:SF98 - TRYPTOPHAN SYNTHASE BETA CHAIN 1, CHLOROPLASTIC-RELATED (1 of 1)
VIT_00001999001	GSVIVT01001999001		CHL	1 of 1)	1 of 1		,CHL	PTHR10 - LIPOCALIN (1 of 1)
VIT_00002001001	GSVIVT01002001001			1 of 1)	1 of 1		,	PTHR24151:SF1 - ANKYRIN REPEAT DOMAIN-CONTAINING PROTEIN 50 (1 of 1)
VIT_00002002001	GSVIVT01002002001			#VALUE!	#VALUE!		,
VIT_00002003001	GSVIVT01002003001			#VALUE!	#VALUE!		,
VIT_00002004001	GSVIVT01002004001			1 of 1)	1 of 1		,	PTHR13048 - TRAFFICKING PROTEIN PARTICLE COMPLEX SUBUNIT 3 (1 of 1)
VIT_00002005001	GSVIVT01002005001		AAC2	1 of 1)	1 of 1		,AAC2	PTHR24089:SF366 - ADP,ATP CARRIER PROTEIN 2, MITOCHONDRIAL (1 of 1)
VIT_00002010001	GSVIVT01002010001		ATCSLC06,ATCSLC6,CSLC06,CSLC6	1 of 1)	1 of 1		,ATCSLC06,ATCSLC6,CSLC06,CSLC6	PTHR32044:SF14 - XYLOGLUCAN GLYCOSYLTRANSFERASE 6-RELATED (1 of 1)
VIT_00002014001	GSVIVT01002014001			1 of 6)	1 of 6		,	PTHR13285 - ACYLTRANSFERASE (1 of 6)
VIT_00002015001	GSVIVT01002015001			#VALUE!	#VALUE!		,
VIT_00002016001	GSVIVT01002016001			ACOT9) (1 of 3)	ACOT9	ACOT9	,	K17361 - acyl-coenzyme A thioesterase 9 [EC:3.1.2.-] (ACOT9) (1 of 3)
VIT_00002017001	GSVIVT01002017001		ATSYP51,SYP51	1 of 4)	1 of 4		,ATSYP51,SYP51	PTHR19957:SF119 - SYNTAXIN-8 (1 of 4)
VIT_00002018001	GSVIVT01002018001			1 of 2)	1 of 2		,	PTHR13152 - TFIIH, POLYPEPTIDE 4 (1 of 2)
VIT_00002019001	GSVIVT01002019001			1 of 1)	1 of 1		,	PTHR19282//PTHR19282:SF221 - TETRASPANIN // SUBFAMILY NOT NAMED (1 of 1)
VIT_00002020001	GSVIVT01002020001		DES-1-LIKE	DEGS) (1 of 1)	DEGS	DEGS	,DES-1-LIKE	K04712 - sphingolipid delta-4 desaturase (DEGS) (1 of 1)
VIT_00002021001	GSVIVT01002021001			1 of 2)	1 of 2		,	PTHR15315//PTHR15315:SF20 - RING FINGER PROTEIN 41, 151 // SUBFAMILY NOT NAMED (1 of 2)
VIT_00002027001	GSVIVT01002027001		ATLCBK1,LCBK1	1 of 4)	1 of 4		,ATLCBK1,LCBK1	2.7.1.91 - Sphinganine kinase / Dihydrosphingosine kinase (1 of 4)
VIT_00002028001	GSVIVT01002028001		CGL,CGL1,GNTI	MGAT1) (1 of 2)	MGAT1	MGAT1	,CGL,CGL1,GNTI	K00726 - alpha-1,3-mannosyl-glycoprotein beta-1,2-N-acetylglucosaminyltransferase (MGAT1) (1 of 2)
VIT_00002029001	GSVIVT01002029001		SFR6	1 of 3)	1 of 3		,SFR6	PTHR35130:SF1 - MEDIATOR OF RNA POLYMERASE II TRANSCRIPTION SUBUNIT 16 (1 of 3)
VIT_00002030001	GSVIVT01002030001			1 of 1)	1 of 1		,	PTHR13134:SF3 - TRAFFICKING PROTEIN PARTICLE COMPLEX SUBUNIT 13 (1 of 1)
VIT_00002031001	GSVIVT01002031001			1 of 2)	1 of 2		,	PTHR11772//PTHR11772:SF15 - ASPARAGINE SYNTHETASE // SUBFAMILY NOT NAMED (1 of 2)
VIT_00002032001	GSVIVT01002032001		ATRPA70B,RPA70B	1 of 14)	1 of 14	4	,ATRPA70B,RPA70B	PTHR23273:SF4 - REPLICATION PROTEIN A 70 KDA DNA-BINDING SUBUNIT (1 of 14)
VIT_00002034001	GSVIVT01002034001	CBS		1 of 2)	1 of 2		CBS,	PTHR13780:SF39 - CBS DOMAIN-CONTAINING PROTEIN-RELATED (1 of 2)
VIT_00002036001	GSVIVT01002036001			#VALUE!	#VALUE!		,
VIT_00002049001	GSVIVT01002049001			1 of 4)	1 of 4		,	PTHR12299 - HYALURONIC ACID-BINDING PROTEIN 4 (1 of 4)
VIT_00002050001	GSVIVT01002050001			#VALUE!	#VALUE!		,
VIT_00002051001	GSVIVT01002051001		ATRAD1,RAD1,UVH1	ERCC4, XPF) (1 of 1)	ERCC4, XPF	ERCC4, XPF	,ATRAD1,RAD1,UVH1	K10848 - DNA excision repair protein ERCC-4 (ERCC4, XPF) (1 of 1)
VIT_00002054001	GSVIVT01002054001			#VALUE!	#VALUE!		,
VIT_00002055001	GSVIVT01002055001			TK) // PPR repeat (PPR) // PPR repeat family (PPR_2) (1 of 1)	TK	TK	,	PF00265//PF01535//PF13041 - Thymidine kinase (TK) // PPR repeat (PPR) // PPR repeat family (PPR_2) (1 of 1)
VIT_00002056001	GSVIVT01002056001			PPR_2) (1 of 440)	PPR_2	PPR_2	,	PF13041 - PPR repeat family (PPR_2) (1 of 440)
VIT_00002058001	GSVIVT01002058001			#VALUE!	#VALUE!		,
VIT_00002061001	GSVIVT01002061001			1 of 13)	1 of 13	3	,	PTHR27002:SF100 - G-TYPE LECTIN S-RECEPTOR-LIKE SERINE/THREONINE-PROTEIN KINASE RKS1 (1 of 13)
VIT_00002062001	GSVIVT01002062001			1 of 1)	1 of 1		,	PTHR11772//PTHR11772:SF19 - ASPARAGINE SYNTHETASE // SUBFAMILY NOT NAMED (1 of 1)
VIT_00002063001	GSVIVT01002063001		SDE5	1 of 1)	1 of 1		,SDE5	PTHR13308:SF17 - GENOMIC DNA, CHROMOSOME 3, P1 CLONE: MJK13 (1 of 1)
VIT_00002064001	GSVIVT01002064001			1 of 1)	1 of 1		,	PTHR10293:SF40 - GLUTAREDOXIN-3 (1 of 1)
VIT_00002065001	GSVIVT01002065001			PPR) // PPR repeat family (PPR_2) (1 of 160)	PPR	PPR	,	PF01535//PF13041 - PPR repeat (PPR) // PPR repeat family (PPR_2) (1 of 160)
VIT_00002066001	GSVIVT01002066001		AT-HSFB2A,HSFB2A	1 of 1)	1 of 1		,AT-HSFB2A,HSFB2A	PTHR10015//PTHR10015:SF155 - HEAT SHOCK TRANSCRIPTION FACTOR // SUBFAMILY NOT NAMED (1 of 1)
VIT_00002067001	GSVIVT01002067001		CDS2	1 of 1)	1 of 1		,CDS2	KOG1440 - CDP-diacylglycerol synthase (1 of 1)
VIT_00002068001	GSVIVT01002068001			1 of 2)	1 of 2		,	2.1.2.2 - Phosphoribosylglycinamide formyltransferase / Glycinamide ribonucleotide transformylase (1 of 2)
VIT_00002069001	GSVIVT01002069001			#VALUE!	#VALUE!		,
VIT_00002072001	GSVIVT01002072001			#VALUE!	#VALUE!		,
VIT_00002073001	GSVIVT01002073001			#VALUE!	#VALUE!		,
VIT_00002074001	GSVIVT01002074001		DG1,EMB1408,EMB246	PPR) (1 of 413)	PPR	PPR	,DG1,EMB1408,EMB246	PF01535 - PPR repeat (PPR) (1 of 413)
VIT_00002075001	GSVIVT01002075001		ARLA1C,ATARLA1C	ARL8) (1 of 3)	ARL8	ARL8	,ARLA1C,ATARLA1C	K07955 - ADP-ribosylation factor-like protein 8 (ARL8) (1 of 3)
VIT_00002076001	GSVIVT01002076001			#VALUE!	#VALUE!		,
VIT_00002092001	GSVIVT01002092001			#VALUE!	#VALUE!		,
VIT_00002093001	GSVIVT01002093001			#VALUE!	#VALUE!		,
VIT_00002095001	GSVIVT01002095001			1 of 3)	1 of 3		,	PTHR23139//PTHR23139:SF61 - RNA-BINDING PROTEIN // SUBFAMILY NOT NAMED (1 of 3)
VIT_00002096001	GSVIVT01002096001		SOBER1	1 of 3)	1 of 3		,SOBER1	3.1.2.22 - Palmitoyl-protein hydrolase / Palmitoyl-protein thioesterase (1 of 3)
VIT_00002097001	GSVIVT01002097001			1 of 5)	1 of 5		,	PTHR14154:SF2 - MITOCHONDRIAL PYRUVATE CARRIER 2 (1 of 5)
VIT_00002098001	GSVIVT01002098001			#VALUE!	#VALUE!		,
VIT_00002105001	GSVIVT01002105001		ATCAD8,CAD-B2,ELI3,ELI3-2	1 of 11)	1 of 11	1	,ATCAD8,CAD-B2,ELI3,ELI3-2	PTHR11695//PTHR11695:SF588 - ALCOHOL DEHYDROGENASE RELATED // SUBFAMILY NOT NAMED (1 of 11)
VIT_00002106001	GSVIVT01002106001		ATCAD8,CAD-B2,ELI3,ELI3-2	1 of 11)	1 of 11	1	,ATCAD8,CAD-B2,ELI3,ELI3-2	PTHR11695//PTHR11695:SF588 - ALCOHOL DEHYDROGENASE RELATED // SUBFAMILY NOT NAMED (1 of 11)
VIT_00002108001	GSVIVT01002108001		ATCAD8,CAD-B2,ELI3,ELI3-2	1 of 1)	1 of 1		,ATCAD8,CAD-B2,ELI3,ELI3-2	1.1.1.183//1.1.1.195 - Cinnamyl-alcohol dehydrogenase / CAD (1 of 1)
VIT_00002109001	GSVIVT01002109001		ATCAD8,CAD-B2,ELI3,ELI3-2	1 of 11)	1 of 11	1	,ATCAD8,CAD-B2,ELI3,ELI3-2	PTHR11695//PTHR11695:SF588 - ALCOHOL DEHYDROGENASE RELATED // SUBFAMILY NOT NAMED (1 of 11)
VIT_00002110001	GSVIVT01002110001			#VALUE!	#VALUE!		,
VIT_00002111001	GSVIVT01002111001			1 of 1)	1 of 1		,	PTHR11662:SF232 - GLYCEROL-3-PHOSPHATE TRANSPORTER 4-RELATED (1 of 1)
VIT_00002112001	GSVIVT01002112001			1 of 1)	1 of 1		,	PTHR15680:SF10 - 50S RIBOSOMAL PROTEIN L19-1, CHLOROPLASTIC-RELATED (1 of 1)
VIT_00002113001	GSVIVT01002113001			CDC7) (1 of 2)	CDC7	CDC7	,	K02214 - cell division control protein 7 (CDC7) (1 of 2)
VIT_00002124001	GSVIVT01002124001		PLA-I[beta]2	1 of 1)	1 of 1		,PLA-I[beta]2	PTHR31403:SF2 - PHOSPHOLIPASE A1-IBETA2, CHLOROPLASTIC (1 of 1)
VIT_00002125001	GSVIVT01002125001			SERBP1) (1 of 2)	SERBP1	SERBP1	,	K13199 - plasminogen activator inhibitor 1 RNA-binding protein (SERBP1) (1 of 2)
VIT_00002136001	GSVIVT01002136001		ABCG11,ATWBC11,COF1,DSO,WBC11	1 of 8)	1 of 8		,ABCG11,ATWBC11,COF1,DSO,WBC11	PTHR19241//PTHR19241:SF229 - ATP-BINDING CASSETTE TRANSPORTER // SUBFAMILY NOT NAMED (1 of 8)
VIT_00002138001	GSVIVT01002138001			PABPN1, PABP2) (1 of 3)	PABPN1, PABP2	PABPN1, PABP2	,	K96 - polyadenylate-binding protein 2 (PABPN1, PABP2) (1 of 3)
VIT_00002139001	GSVIVT01002139001		ABCG11,ATWBC11,COF1,DSO,WBC11	1 of 8)	1 of 8		,ABCG11,ATWBC11,COF1,DSO,WBC11	PTHR19241//PTHR19241:SF229 - ATP-BINDING CASSETTE TRANSPORTER // SUBFAMILY NOT NAMED (1 of 8)
VIT_00002189001	GSVIVT01002189001			#VALUE!	#VALUE!		,
VIT_00002194001	GSVIVT01002194001	F21O3.11		1 of 1)	1 of 1		F21O3.11,	PTHR21493:SF84 - F21O3.11 PROTEIN (1 of 1)
VIT_00002195001	GSVIVT01002195001	ERF016		1 of 4)	1 of 4		ERF016,	PTHR31985:SF27 - ETHYLENE-RESPONSIVE TRANSCRIPTION FACTOR ERF016-RELATED (1 of 4)
VIT_00002201001	GSVIVT01002201001			1 of 55)	1 of 55	5	,	2.7.10.1//2.7.11.1 - Receptor protein-tyrosine kinase / Receptor protein tyrosine kinase // Non-specific serine/threonine protein kinase / Threonine-specific protein kinase (1 of 55)
VIT_00002202001	GSVIVT01002202001			1 of 1)	1 of 1		,	PTHR23324//PTHR23324:SF80 - SEC14 RELATED PROTEIN // SUBFAMILY NOT NAMED (1 of 1)
VIT_00002204001	GSVIVT01002204001			1 of 1)	1 of 1		,	PTHR31964:SF10 - ADENINE NUCLEOTIDE ALPHA HYDROLASES-LIKE SUPERFAMILY PROTEIN (1 of 1)
VIT_00002205001	GSVIVT01002205001		AGC1-2,D6PKL1	1 of 3)	1 of 3		,AGC1-2,D6PKL1	PTHR24351//PTHR24351:SF87 - RIBOSOMAL PROTEIN S6 KINASE // SUBFAMILY NOT NAMED (1 of 3)
VIT_00002210001	GSVIVT01002210001		LUG,RON2	1 of 2)	1 of 2		,LUG,RON2	PTHR22847//PTHR22847:SF429 - WD40 REPEAT PROTEIN // SUBFAMILY NOT NAMED (1 of 2)
VIT_00002212001	GSVIVT01002212001			1 of 55)	1 of 55	5	,	2.7.10.1//2.7.11.1 - Receptor protein-tyrosine kinase / Receptor protein tyrosine kinase // Non-specific serine/threonine protein kinase / Threonine-specific protein kinase (1 of 55)
VIT_00002213001	GSVIVT01002213001			#VALUE!	#VALUE!		,
VIT_00002214001	GSVIVT01002214001	STUB1, CHIP	ATCHIP,CHIP	STUB1, CHIP) (1 of 2)	STUB1, CHIP	STUB1, CHIP	STUB1, CHIP,ATCHIP,CHIP	K09561 - STIP1 homology and U-box containing protein 1 (STUB1, CHIP) (1 of 2)
VIT_00002221001	GSVIVT01002221001			1 of 8)	1 of 8		,	3.1.1.23 - Acylglycerol lipase / Monoacylglycerol lipase (1 of 8)
VIT_00002223001	GSVIVT01002223001			1 of 8)	1 of 8		,	KOG2345 - Serine/threonine protein kinase/TGF-beta stimulated factor (1 of 8)
VIT_00002224001	GSVIVT01002224001		SFR6	1 of 3)	1 of 3		,SFR6	PTHR35130:SF1 - MEDIATOR OF RNA POLYMERASE II TRANSCRIPTION SUBUNIT 16 (1 of 3)
VIT_00002234001	GSVIVT01002234001			#VALUE!	#VALUE!		,
VIT_00002236001	GSVIVT01002236001			1 of 6)	1 of 6		,	PTHR13533:SF11 - O-ACETYLTRANSFERASE CAS1P-LIKE PROTEIN-RELATED (1 of 6)
VIT_00002237001	GSVIVT01002237001		CRK29	1 of 23)	1 of 23	3	,CRK29	PTHR27002:SF122 - CYSTEINE-RICH RECEPTOR-LIKE PROTEIN KINASE 28-RELATED (1 of 23)
VIT_00002242001	GSVIVT01002242001		OBP3	zf-Dof) (1 of 22)	zf-Dof	zf-Dof	,OBP3	PF02701 - Dof domain, zinc finger (zf-Dof) (1 of 22)
VIT_00002243001	GSVIVT01002243001			DUF1218) (DUF1218) (1 of 12)	DUF1218	DUF1218	,	PF06749 - Protein of unknown function (DUF1218) (DUF1218) (1 of 12)
VIT_00002244001	GSVIVT01002244001		GEM1,MOR1	CKAP5, XMAP215) (1 of 2)	CKAP5, XMAP215	CKAP5, XMAP215	,GEM1,MOR1	K16803 - cytoskeleton-associated protein 5 (CKAP5, XMAP215) (1 of 2)
VIT_00002248001	GSVIVT01002248001			#VALUE!	#VALUE!		,
VIT_00002251001	GSVIVT01002251001		ATBCAT-5	1 of 1)	1 of 1		,ATBCAT-5	PTHR11825:SF46 - BRANCHED-CHAIN-AMINO-ACID AMINOTRANSFERASE 3, CHLOROPLASTIC (1 of 1)
VIT_00002252001	GSVIVT01002252001			LRRNT_2) (1 of 215)	LRRNT_2	LRRNT_2	,	PF08263 - Leucine rich repeat N-terminal domain (LRRNT_2) (1 of 215)
VIT_00002253001	GSVIVT01002253001			Pkinase) // Leucine rich repeat (LRR_8) (1 of 10)	Pkinase	Pkinase	,	PF00069//PF13855 - Protein kinase domain (Pkinase) // Leucine rich repeat (LRR_8) (1 of 10)
VIT_00002254001	GSVIVT01002254001			HAUS3) (1 of 2)	HAUS3	HAUS3	,	K16586 - HAUS augmin-like complex subunit 3 (HAUS3) (1 of 2)
VIT_00002259001	GSVIVT01002259001		ACX2,ATACX2	1 of 1)	1 of 1		,ACX2,ATACX2	PTHR10909:SF317 - ACYL-COENZYME A OXIDASE 2, PEROXISOMAL (1 of 1)
VIT_00002260001	GSVIVT01002260001			#VALUE!	#VALUE!		,
VIT_00002261001	GSVIVT01002261001			#VALUE!	#VALUE!		,
VIT_00002262001	GSVIVT01002262001		RAP2.4	1 of 4)	1 of 4		,RAP2.4	PTHR31657:SF9 - ETHYLENE-RESPONSIVE TRANSCRIPTION FACTOR CRF5-RELATED (1 of 4)
VIT_00002264001	GSVIVT01002264001		GONST3	1 of 3)	1 of 3		,GONST3	PTHR11132//PTHR11132:SF34 - SOLUTE CARRIER FAMILY 35 // SUBFAMILY NOT NAMED (1 of 3)
VIT_00002265001	GSVIVT01002265001			#VALUE!	#VALUE!		,
VIT_00002268001	GSVIVT01002268001			1 of 5)	1 of 5		,	PTHR10315:SF20 - E3 UBIQUITIN-PROTEIN LIGASE SINA-RELATED (1 of 5)
VIT_00002270001	GSVIVT01002270001			1 of 2)	1 of 2		,	PTHR24089:SF339 - MITOCHONDRIAL ADENINE NUCLEOTIDE TRANSPORTER BTL3-RELATED (1 of 2)
VIT_00002271001	GSVIVT01002271001			#VALUE!	#VALUE!		,
VIT_00002272001	GSVIVT01002272001			#VALUE!	#VALUE!		,
VIT_00002273001	GSVIVT01002273001		AtRABH1e,RABH1e	RAB6A) (1 of 3)	RAB6A	RAB6A	,AtRABH1e,RABH1e	K07893 - Ras-related protein Rab-6A (RAB6A) (1 of 3)
VIT_00002274001	GSVIVT01002274001		DOT3	#NAME?	#NAME?		,DOT3	PTHR32370:SF37 - BTB/POZ DOMAIN-CONTAINING PROTEIN DOT3-RELATED (1 of 2)
VIT_00002276001	GSVIVT01002276001		ATCHIP,CHIP		#N/A	STUB1, CHIP	,ATCHIP,CHIP	K09561 - STIP1 homology and U-box containing protein 1 (STUB1, CHIP) (1 of 2)
VIT_00002278001	GSVIVT01002278001			MRPL45) (1 of 2)	MRPL45	CCT7	,	K09499 - T-complex protein 1 subunit eta (CCT7) (1 of 1)
VIT_00002279001	GSVIVT01002279001		NAGS1	1 of 1)	1 of 1	argAB	,NAGS1	K14682 - amino-acid N-acetyltransferase (argAB) (1 of 4)
VIT_00002283001	GSVIVT01002283001	EIF2B3		1 of 1)	1 of 1	EIF2B3	EIF2B3,	K03241 - translation initiation factor eIF-2B subunit gamma (EIF2B3) (1 of 2)
VIT_00002284001	GSVIVT01002284001			1 of 1)	1 of 1		,
VIT_00002319001	GSVIVT01002319001			1 of 4)	1 of 4		,	PTHR19241//PTHR19241:SF229 - ATP-BINDING CASSETTE TRANSPORTER // SUBFAMILY NOT NAMED (1 of 8)
VIT_00002328001	GSVIVT01002328001			1 of 4)	1 of 4	RUVBL2, RVB2, INO80J	,	K11338 - RuvB-like protein 2 [EC:3.6.4.12] (RUVBL2, RVB2, INO80J) (1 of 1)
VIT_00002329001	GSVIVT01002329001			1 of 4)	1 of 4		,
VIT_00002330001	GSVIVT01002330001		scpl16	1 of 1)	1 of 1	2	,scpl16	PTHR11802:SF29 - SERINE CARBOXYPEPTIDASE-LIKE 1-RELATED (1 of 12)
VIT_00002332001	GSVIVT01002332001			1 of 6)	1 of 6		,	PTHR23257//PTHR23257:SF507 - SERINE-THREONINE PROTEIN KINASE // SUBFAMILY NOT NAMED (1 of 6)
VIT_00002333001	GSVIVT01002333001		IQD20	IQ) (1 of 43)	IQ	IQ	,IQD20	PF00612 - IQ calmodulin-binding motif (IQ) (1 of 43)
VIT_00002334001	GSVIVT01002334001		ATSEN1,DIN1,SEN1	1 of 4)	1 of 4		,ATSEN1,DIN1,SEN1	2.8.1.1 - Thiosulfate sulfurtransferase / Thiosulfate thiotransferase (1 of 4)
VIT_00002335001	GSVIVT01002335001			1 of 2)	1 of 2		,	PTHR34573:SF1 - THIOL-DISULFIDE OXIDOREDUCTASE LTO1 (1 of 2)
VIT_00002338001	GSVIVT01002338001			#VALUE!	#VALUE!		,
VIT_00002339001	GSVIVT01002339001		EMB2001	1 of 2)	1 of 2		,EMB2001	PTHR11649//PTHR11649:SF49 - MSS1/TRME-RELATED GTP-BINDING PROTEIN // SUBFAMILY NOT NAMED (1 of 2)
VIT_00002340001	GSVIVT01002340001			1 of 2)	1 of 2		,	PTHR31923:SF4 - BSD DOMAIN-CONTAINING PROTEIN (1 of 2)
VIT_00002341001	GSVIVT01002341001	ACR1	ACR1	1 of 2)	1 of 2		ACR1,ACR1	PTHR31096:SF7 - ACR1 (1 of 2)
VIT_00002342001	GSVIVT01002342001			F6H1) (1 of 5)	F6H1	F6H1	,	K06892 - feruloyl-CoA ortho-hydroxylase (F6H1) (1 of 5)
VIT_00002344001	GSVIVT01002344001			#VALUE!	#VALUE!		,
VIT_00002351001	GSVIVT01002351001		GES,TPS04,TPS4	E,E)-GERANYLLINALOOL SYNTHASE (1 of 5)	E,E	E,E	,GES,TPS04,TPS4	PTHR31739:SF7 - (E,E)-GERANYLLINALOOL SYNTHASE (1 of 5)
VIT_00002356001	GSVIVT01002356001			#VALUE!	#VALUE!		,
VIT_00002361001	GSVIVT01002361001		CAT2	1 of 4)	1 of 4		,CAT2	PTHR11465//PTHR11465:SF15 - CATALASE // SUBFAMILY NOT NAMED (1 of 4)
VIT_00002362001	GSVIVT01002362001		CAT2	1 of 4)	1 of 4		,CAT2	PTHR11465//PTHR11465:SF15 - CATALASE // SUBFAMILY NOT NAMED (1 of 4)
VIT_00002363001	GSVIVT01002363001			#VALUE!	#VALUE!		,
VIT_00002369001	GSVIVT01002369001			1 of 55)	1 of 55	5	,	2.7.10.1//2.7.11.1 - Receptor protein-tyrosine kinase / Receptor protein tyrosine kinase // Non-specific serine/threonine protein kinase / Threonine-specific protein kinase (1 of 55)
VIT_00002374001	GSVIVT01002374001		DER2.2	DERL2_3) (1 of 4)	DERL2_3	DERL2_3	,DER2.2	K13989 - Derlin-2/3 (DERL2_3) (1 of 4)
VIT_00002375001	GSVIVT01002375001		CYP716A1	1 of 11)	1 of 11	1	,CYP716A1	1.14.13.109 - Abieta-7,13-dien-18-ol hydroxylase / CYP720B1 (1 of 11)
VIT_00002376001	GSVIVT01002376001	CYP720B1	CYP716A1	1 of 11)	1 of 11	1	CYP720B1,CYP716A1	1.14.13.109 - Abieta-7,13-dien-18-ol hydroxylase / CYP720B1 (1 of 11)
VIT_00002377001	GSVIVT01002377001			ASPM, ASP) (1 of 2)	ASPM, ASP	ASPM, ASP	,	K16743 - abnormal spindle-like microcephaly-associated protein (ASPM, ASP) (1 of 2)
VIT_00002378001	GSVIVT01002378001		CYP81D8	p450) (1 of 321)	p450	p450	,CYP81D8	PF00067 - Cytochrome P450 (p450) (1 of 321)
VIT_00002381001	GSVIVT01002381001			#VALUE!	#VALUE!		,
VIT_00002382001	GSVIVT01002382001			1 of 2)	1 of 2		,	PTHR11527:SF97 - 15.4 KDA CLASS V HEAT SHOCK PROTEIN (1 of 2)
VIT_00002384001	GSVIVT01002384001		ATTRB1,TRB1	1 of 3)	1 of 3		,ATTRB1,TRB1	PTHR21717:SF27 - TELOMERE REPEAT-BINDING FACTOR 2-RELATED (1 of 3)
VIT_00002385001	GSVIVT01002385001		FRO1	ubiquinone) Fe-S protein 4 (NDUFS4) (1 of 1)	ubiquinone	ubiquinone	,FRO1	K03937 - NADH dehydrogenase (ubiquinone) Fe-S protein 4 (NDUFS4) (1 of 1)
VIT_00002386001	GSVIVT01002386001	argAB	NAGS1	argAB) (1 of 4)	argAB	argAB	argAB,NAGS1	K14682 - amino-acid N-acetyltransferase (argAB) (1 of 4)
VIT_00002388001	GSVIVT01002388001		GCL1	1 of 2)	1 of 2		,GCL1	PTHR12736:SF14 - LANC-LIKE PROTEIN GCL1 (1 of 2)
VIT_00002389001	GSVIVT01002389001		ATOST1,OST1,P44,SNRK2-6,SNRK2.6,SRK2E	1 of 3)	1 of 3		,ATOST1,OST1,P44,SNRK2-6,SNRK2.6,SRK2E	PTHR24343:SF207 - SERINE/THREONINE-PROTEIN KINASE SRK2C (1 of 3)
VIT_00002409001	GSVIVT01002409001			#VALUE!	#VALUE!		,
VIT_00002415001	GSVIVT01002415001			1 of 5)	1 of 5		,	PTHR10315:SF20 - E3 UBIQUITIN-PROTEIN LIGASE SINA-RELATED (1 of 5)
VIT_00002442001	GSVIVT01002442001		AGL24	1 of 57)	1 of 57	7	,AGL24	PTHR11945 - MADS BOX PROTEIN (1 of 57)
VIT_00002443001	GSVIVT01002443001		FRO1	1 of 3)	1 of 3		,FRO1	PTHR12219 - NADH-UBIQUINONE OXIDOREDUCTASE (1 of 3)
VIT_00002444001	GSVIVT01002444001		NAGS1	argAB) (1 of 4)	argAB	argAB	,NAGS1	K14682 - amino-acid N-acetyltransferase (argAB) (1 of 4)
VIT_00002447001	GSVIVT01002447001		HAT22	1 of 1)	1 of 1		,HAT22	PTHR24326:SF252 - HOMEOBOX-LEUCINE ZIPPER PROTEIN HAT9 (1 of 1)
VIT_00002448001	GSVIVT01002448001			ATPeF1A, ATP5A1, ATP1) (1 of 1)	ATPeF1A, ATP5A1, ATP1	ATPeF1A, ATP5A1, ATP1	,	K02132 - F-type H+-transporting ATPase subunit alpha (ATPeF1A, ATP5A1, ATP1) (1 of 1)
VIT_00002449001	GSVIVT01002449001			#VALUE!	#VALUE!		,
VIT_00002450001	GSVIVT01002450001			1 of 2)	1 of 2		,	PTHR10229:SF0 - GTP-BINDING PROTEIN 6-RELATED (1 of 2)
VIT_00002452001	GSVIVT01002452001			#VALUE!	#VALUE!		,
VIT_00002463001	GSVIVT01002463001			#VALUE!	#VALUE!		,
VIT_00002466001	GSVIVT01002466001			1 of 1)	1 of 1		,	PTHR12059 - RIBOSOMAL PROTEIN L23-RELATED (1 of 1)
VIT_00002467001	GSVIVT01002467001			1 of 1)	1 of 1		,	PTHR10231:SF3 - CMP-SIALIC ACID TRANSPORTER 5 (1 of 1)
VIT_00002468001	GSVIVT01002468001		ASN2	glutamine-hydrolyzing) / Glutamine-dependent asparagine synthetase (1 of 2)	glutamine-hydrolyzing	glutamine-hydrolyzing	,ASN2	6.3.5.4 - Asparagine synthase (glutamine-hydrolyzing) / Glutamine-dependent asparagine synthetase (1 of 2)
VIT_00002470001	GSVIVT01002470001			Pkinase) // Domain of unknown function (DUF3403) (DUF3403) (1 of 2)	Pkinase	Pkinase	,	PF00069//PF11883 - Protein kinase domain (Pkinase) // Domain of unknown function (DUF3403) (DUF3403) (1 of 2)
VIT_00002472001	GSVIVT01002472001			Pkinase_Tyr) // PAN-like domain (PAN_2) (1 of 5)	Pkinase_Tyr	Pkinase_Tyr	,	PF07714//PF08276 - Protein tyrosine kinase (Pkinase_Tyr) // PAN-like domain (PAN_2) (1 of 5)
VIT_00002482001	GSVIVT01002482001		CRK25	Pkinase) // Salt stress response/antifungal (Stress-antifung) (1 of 8)	Pkinase	Pkinase	,CRK25	PF00069//PF01657 - Protein kinase domain (Pkinase) // Salt stress response/antifungal (Stress-antifung) (1 of 8)
VIT_00002490001	GSVIVT01002490001			1 of 8)	1 of 8		,	PTHR22814:SF117 - METAL ION BINDING PROTEIN-RELATED (1 of 8)
VIT_00002492001	GSVIVT01002492001			#VALUE!	#VALUE!		,
VIT_00002499001	GSVIVT01002499001		ATCHIP,CHIP	1 of 4)	1 of 4		,ATCHIP,CHIP	PTHR22904//PTHR22904:SF363 - TPR REPEAT CONTAINING PROTEIN // SUBFAMILY NOT NAMED (1 of 4)
VIT_00002500001	GSVIVT01002500001		HINT3	1 of 1)	1 of 1		,HINT3	PTHR23089:SF7 - HIT FAMILY PROTEIN 1 (1 of 1)
VIT_00002505001	GSVIVT01002505001		HEMC	1 of 1)	1 of 1		,HEMC	2.5.1.61 - Hydroxymethylbilane synthase / Uroporphyrinogen synthetase (1 of 1)
VIT_00002509001	GSVIVT01002509001		AHA11,HA11	1 of 17)	1 of 17	7	,AHA11,HA11	3.6.3.6 - Proton-exporting ATPase / Proton-translocating P-type ATPase (1 of 17)
VIT_00002511001	GSVIVT01002511001			Pkinase) // Domain of unknown function (DUF3403) (DUF3403) (1 of 2)	Pkinase	Pkinase	,	PF00069//PF11883 - Protein kinase domain (Pkinase) // Domain of unknown function (DUF3403) (DUF3403) (1 of 2)
VIT_00002512001	GSVIVT01002512001			1 of 2)	1 of 2		,	PTHR27002:SF157 - G-TYPE LECTIN S-RECEPTOR-LIKE SERINE/THREONINE-PROTEIN KINASE SD1-13 (1 of 2)
VIT_00002513001	GSVIVT01002513001		CBRLK1,RKS2,SD1-13	1 of 2)	1 of 2		,CBRLK1,RKS2,SD1-13	PTHR27002:SF157 - G-TYPE LECTIN S-RECEPTOR-LIKE SERINE/THREONINE-PROTEIN KINASE SD1-13 (1 of 2)
VIT_00002515001	GSVIVT01002515001	Pkinase_Tyr, PAN_2		Pkinase_Tyr) // PAN-like domain (PAN_2) (1 of 5)	Pkinase_Tyr	Pkinase_Tyr	Pkinase_Tyr, PAN_2,	PF07714//PF08276 - Protein tyrosine kinase (Pkinase_Tyr) // PAN-like domain (PAN_2) (1 of 5)
VIT_00002523001	GSVIVT01002523001			#VALUE!	#VALUE!		,
VIT_00002524001	GSVIVT01002524001			#VALUE!	#VALUE!		,
VIT_00002525001	GSVIVT01002525001		RBK1	1 of 3)	1 of 3		,RBK1	PTHR27001:SF105 - PROTEIN KINASE FAMILY PROTEIN-RELATED (1 of 3)
VIT_00002527001	GSVIVT01002527001		ATFKBP65,FKBP65,ROF2	FKBP4_5) (1 of 4)	FKBP4_5	FKBP4_5	,ATFKBP65,FKBP65,ROF2	K09571 - FK506-binding protein 4/5 (FKBP4_5) (1 of 4)
VIT_00002530001	GSVIVT01002530001			PPR) // PPR repeat family (PPR_2) // Pentatricopeptide repeat domain (PPR_3) // DYW family of nucleic acid deaminases (DYW_deaminase) (1 of 21)	PPR	PPR	,	PF01535//PF13041//PF13812//PF14432 - PPR repeat (PPR) // PPR repeat family (PPR_2) // Pentatricopeptide repeat domain (PPR_3) // DYW family of nucleic acid deaminases (DYW_deaminase) (1 of 21)
VIT_00002531001	GSVIVT01002531001			#VALUE!	#VALUE!		,
VIT_00002533001	GSVIVT01002533001			1 of 1)	1 of 1		,	PTHR27003:SF81 - U-BOX DOMAIN-CONTAINING PROTEIN 50-RELATED (1 of 1)
VIT_00002536001	GSVIVT01002536001		AIL6,PLT3	1 of 2)	1 of 2		,AIL6,PLT3	PTHR32467:SF33 - AP2-LIKE ETHYLENE-RESPONSIVE TRANSCRIPTION FACTOR AIL6-RELATED (1 of 2)
VIT_00002543001	GSVIVT01002543001		SRF3	1 of 3)	1 of 3		,SRF3	PTHR27001:SF91 - PROTEIN STRUBBELIG-RELATED (1 of 3)
VIT_00002544001	GSVIVT01002544001			KATNB1) (1 of 4)	KATNB1	KATNB1	,	K18643 - katanin p80 WD40 repeat-containing subunit B1 (KATNB1) (1 of 4)
VIT_00002581001	GSVIVT01002581001			#VALUE!	#VALUE!		,
VIT_00002582001	GSVIVT01002582001			1 of 2)	1 of 2		,	PTHR18937//PTHR18937:SF222 - STRUCTURAL MAINTENANCE OF CHROMOSOMES SMC FAMILY MEMBER // SUBFAMILY NOT NAMED (1 of 2)
VIT_00002583001	GSVIVT01002583001		PFK2	1 of 1)	1 of 1		,PFK2	PTHR13697:SF11 - 6-PHOSPHOFRUCTOKINASE 2 (1 of 1)
VIT_00002584001	GSVIVT01002584001			1 of 1)	1 of 1		,	PTHR32227:SF11 - O-GLYCOSYL HYDROLASES FAMILY 17 PROTEIN (1 of 1)
VIT_00002585001	GSVIVT01002585001			#VALUE!	#VALUE!		,
VIT_00002586001	GSVIVT01002586001		RGLG2	1 of 1)	1 of 1		,RGLG2	PTHR10857//PTHR10857:SF37 - COPINE // SUBFAMILY NOT NAMED (1 of 1)
VIT_00002593001	GSVIVT01002593001			1 of 6)	1 of 6		,	PTHR19878:SF4 - TRANSDUCIN/WD40 DOMAIN-CONTAINING PROTEIN (1 of 6)
VIT_00002601001	GSVIVT01002601001			#VALUE!	#VALUE!		,
VIT_00002602001	GSVIVT01002602001			HSPA1_8) (1 of 6)	HSPA1_8	HSPA1_8	,	K03283 - heat shock 70kDa protein 1/8 (HSPA1_8) (1 of 6)
VIT_00002603001	GSVIVT01002603001			1 of 6)	1 of 6		,	PTHR11599:SF16 - PROTEASOME SUBUNIT ALPHA TYPE-2 (1 of 6)
VIT_00002604001	GSVIVT01002604001			#VALUE!	#VALUE!		,
VIT_00002606001	GSVIVT01002606001			#VALUE!	#VALUE!		,
VIT_00002607001	GSVIVT01002607001		CYP81D8	1 of 16)	1 of 16	6	,CYP81D8	1.14.13.89 - Isoflavone 2'-hydroxylase / Isoflavone 2'-monooxygenase (1 of 16)
VIT_00002619001	GSVIVT01002619001			DDX56, DBP9) (1 of 3)	DDX56, DBP9	DDX56, DBP9	,	K14810 - ATP-dependent RNA helicase DDX56/DBP9 [EC:3.6.4.13] (DDX56, DBP9) (1 of 3)
VIT_00002623001	GSVIVT01002623001	SLC35A4	ATUTR6,UTR6	1 of 4)	1 of 4		SLC35A4,ATUTR6,UTR6	PTHR10231:SF25 - UDP-SUGAR TRANSPORTER PROTEIN SLC35A4-RELATED (1 of 4)
VIT_00002627001	GSVIVT01002627001			A4GALT) (1 of 2)	A4GALT	A4GALT	,	K01988 - lactosylceramide 4-alpha-galactosyltransferase (A4GALT) (1 of 2)
VIT_00002629001	GSVIVT01002629001			#VALUE!	#VALUE!		,
VIT_00002630001	GSVIVT01002630001	CYSTM		CYSTM) (1 of 10)	CYSTM	CYSTM	CYSTM,	PF12734 - Cysteine-rich TM module stress tolerance (CYSTM) (1 of 10)
VIT_00002631001	GSVIVT01002631001	DUF2215		DUF2215) (DUF2215) (1 of 2)	DUF2215	DUF2215	DUF2215,	PF10225 - Uncharacterized conserved protein (DUF2215) (DUF2215) (1 of 2)
VIT_00002632001	GSVIVT01002632001	DUF4228		DUF4228) (DUF4228) (1 of 17)	DUF4228	DUF4228	DUF4228,	PF14009 - Domain of unknown function (DUF4228) (DUF4228) (1 of 17)
VIT_00002633001	GSVIVT01002633001			1 of 1)	1 of 1		,	PTHR22050 - RW1 PROTEIN HOMOLOG (1 of 1)
VIT_00002634001	GSVIVT01002634001			1 of 3)	1 of 3		,	PTHR23054:SF29 - EXPRESSED PROTEIN (1 of 3)
VIT_00002635001	GSVIVT01002635001			1 of 1)	1 of 1		,	PTHR23335:SF0 - CALMODULIN-BINDING TRANSCRIPTION ACTIVATOR, ISOFORM F (1 of 1)
VIT_00002636001	GSVIVT01002636001		CDKC;1	1 of 4)	1 of 4		,CDKC;1	PTHR24056:SF227 - CYCLIN-DEPENDENT KINASE C-2 (1 of 4)
VIT_00002637001	GSVIVT01002637001		CDKC;1	1 of 4)	1 of 4		,CDKC;1	PTHR24056:SF227 - CYCLIN-DEPENDENT KINASE C-2 (1 of 4)
VIT_00002646001	GSVIVT01002646001			#VALUE!	#VALUE!		,
VIT_00002647001	GSVIVT01002647001	XPF	ATRAD1,RAD1,UVH1	1 of 2)	1 of 2		XPF,ATRAD1,RAD1,UVH1	PTHR10150 - DNA REPAIR ENDONUCLEASE XPF (1 of 2)
VIT_00002648001	GSVIVT01002648001		ATMAK10,MAK10	alpha)-terminal acetyltransferase (Mak10) (1 of 1)	alpha	alpha	,ATMAK10,MAK10	PF04112 - Mak10 subunit, NatC N(alpha)-terminal acetyltransferase (Mak10) (1 of 1)
VIT_00002650001	GSVIVT01002650001			1 of 2)	1 of 2		,	PTHR11119:SF54 - NUCLEOBASE-ASCORBATE TRANSPORTER 11 (1 of 2)
VIT_00002654001	GSVIVT01002654001			1 of 5)	1 of 5		,	PTHR10992//PTHR10992:SF792 - ALPHA/BETA HYDROLASE FOLD-CONTAINING PROTEIN // SUBFAMILY NOT NAMED (1 of 5)
VIT_00002655001	GSVIVT01002655001			SF3B2, SAP145, CUS1) (1 of 1)	SF3B2, SAP145, CUS1	SF3B2, SAP145, CUS1	,	K12829 - splicing factor 3B subunit 2 (SF3B2, SAP145, CUS1) (1 of 1)
VIT_00002660001	GSVIVT01002660001			#VALUE!	#VALUE!		,
VIT_00002663001	GSVIVT01002663001		ABCG11,ATWBC11,COF1,DSO,WBC11	1 of 8)	1 of 8		,ABCG11,ATWBC11,COF1,DSO,WBC11	PTHR19241//PTHR19241:SF229 - ATP-BINDING CASSETTE TRANSPORTER // SUBFAMILY NOT NAMED (1 of 8)
VIT_00002665001	GSVIVT01002665001		NAGS1	argAB) (1 of 4)	argAB	argAB	,NAGS1	K14682 - amino-acid N-acetyltransferase (argAB) (1 of 4)
VIT_00002666001	GSVIVT01002666001			1 of 1)	1 of 1		,	KOG1369 - Hexokinase (1 of 1)
VIT_00002667001	GSVIVT01002667001		HKL3	#VALUE!	#VALUE!		,HKL3
VIT_00002668001	GSVIVT01002668001			1 of 9)	1 of 9		,	PTHR23042:SF61 - TRANSCRIPTION FACTOR BHLH18-RELATED (1 of 9)
VIT_00002674001	GSVIVT01002674001			#VALUE!	#VALUE!		,
VIT_00002675001	GSVIVT01002675001			1 of 3)	1 of 3		,	PTHR24089:SF266 - MITOCHONDRIAL DICARBOXYLATE/TRICARBOXYLATE TRANSPORTER DTC (1 of 3)
VIT_00002693001	GSVIVT01002693001		DYAD,SWI1	#VALUE!	#VALUE!		,DYAD,SWI1
VIT_00002699001	GSVIVT01002699001			#VALUE!	#VALUE!		,
VIT_00002701001	GSVIVT01002701001		LUG,RON2	1 of 2)	1 of 2		,LUG,RON2	PTHR22847//PTHR22847:SF429 - WD40 REPEAT PROTEIN // SUBFAMILY NOT NAMED (1 of 2)
VIT_00002708001	GSVIVT01002708001		ACS8	1 of 3)	1 of 3		,ACS8	PTHR11751:SF431 - 1-AMINOCYCLOPROPANE-1-CARBOXYLATE SYNTHASE 4-RELATED (1 of 3)
VIT_00002709001	GSVIVT01002709001			1 of 2)	1 of 2		,	PTHR10229:SF0 - GTP-BINDING PROTEIN 6-RELATED (1 of 2)
VIT_00002710001	GSVIVT01002710001			#VALUE!	#VALUE!		,
VIT_00002711001	GSVIVT01002711001			#VALUE!	#VALUE!		,
VIT_00002712001	GSVIVT01002712001			PPR_2) // DYW family of nucleic acid deaminases (DYW_deaminase) (1 of 7)	PPR_2	PPR_2	,	PF13041//PF14432 - PPR repeat family (PPR_2) // DYW family of nucleic acid deaminases (DYW_deaminase) (1 of 7)
VIT_00002717001	GSVIVT01002717001			#VALUE!	#VALUE!		,
VIT_00002718001	GSVIVT01002718001		ATTPS14,TPS14	1 of 18)	1 of 18	8	,ATTPS14,TPS14	4.2.3.25 - S-linalool synthase / LIS (1 of 18)
VIT_00002722001	GSVIVT01002722001			#VALUE!	#VALUE!		,
VIT_00002723001	GSVIVT01002723001			1 of 1)	1 of 1		,	PTHR16057 - WINS1, 2 PROTEIN (1 of 1)
VIT_00002724001	GSVIVT01002724001			#VALUE!	#VALUE!		,
VIT_00002725001	GSVIVT01002725001			#VALUE!	#VALUE!		,
VIT_00002726001	GSVIVT01002726001		ATMRE11,MRE11	#VALUE!	#VALUE!		,ATMRE11,MRE11
VIT_00002731001	GSVIVT01002731001			PDS5) (1 of 5)	PDS5	PDS5	,	K11267 - sister chromatid cohesion protein PDS5 (PDS5) (1 of 5)
VIT_00002733001	GSVIVT01002733001			#VALUE!	#VALUE!		,
VIT_00002734001	GSVIVT01002734001			DUF1218) (DUF1218) (1 of 12)	DUF1218	DUF1218	,	PF06749 - Protein of unknown function (DUF1218) (DUF1218) (1 of 12)
VIT_00002735001	GSVIVT01002735001		HTA2	H2A) (1 of 12)	H2A	H2A	,HTA2	K11251 - histone H2A (H2A) (1 of 12)
VIT_00002737001	GSVIVT01002737001			#VALUE!	#VALUE!		,
VIT_00002745001	GSVIVT01002745001			1 of 1)	1 of 1		,	PTHR31662:SF1 - A_IG002N01.32 PROTEIN-RELATED (1 of 1)
VIT_00002746001	GSVIVT01002746001		HTA2	H2A) (1 of 12)	H2A	H2A	,HTA2	K11251 - histone H2A (H2A) (1 of 12)
VIT_00002747001	GSVIVT01002747001			DUF1218) (DUF1218) (1 of 12)	DUF1218	DUF1218	,	PF06749 - Protein of unknown function (DUF1218) (DUF1218) (1 of 12)
VIT_00002748001	GSVIVT01002748001			DUF241) (1 of 16)	DUF241	DUF241	,	PF03087 - Arabidopsis protein of unknown function (DUF241) (1 of 16)
VIT_00002750001	GSVIVT01002750001			#VALUE!	#VALUE!		,
VIT_00002751001	GSVIVT01002751001			#VALUE!	#VALUE!		,
VIT_00002752001	GSVIVT01002752001			RP-S12, MRPS12, rpsL) (1 of 1)	RP-S12, MRPS12, rpsL	RP-S12, MRPS12, rpsL	,	K02950 - small subunit ribosomal protein S12 (RP-S12, MRPS12, rpsL) (1 of 1)
VIT_00002756001	GSVIVT01002756001			1 of 2)	1 of 2		,	PTHR23029:SF49 - PHOSPHOHISTIDINE PHOSPHATASE SIXA (1 of 2)
VIT_00002783001	GSVIVT01002783001		ATSBT5.4,SBT5.4	1 of 2)	1 of 2		,ATSBT5.4,SBT5.4	PTHR10795//PTHR10795:SF3 - PROPROTEIN CONVERTASE SUBTILISIN/KEXIN // SUBFAMILY NOT NAMED (1 of 2)
VIT_00002784001	GSVIVT01002784001		AtSIP2,SIP2	1 of 8)	1 of 8		,AtSIP2,SIP2	2.4.1.82 - Galactinol--sucrose galactosyltransferase / Raffinose synthase (1 of 8)
VIT_00002785001	GSVIVT01002785001		AT-RAB2,ATRAB-B1B,ATRAB2A,ATRABB1C,RAB-B1B,RAB2A,RABB1C	1 of 2)	1 of 2		,AT-RAB2,ATRAB-B1B,ATRAB2A,ATRABB1C,RAB-B1B,RAB2A,RABB1C	PTHR24073:SF597 - RAS-RELATED PROTEIN RABB1B (1 of 2)
VIT_00002788001	GSVIVT01002788001			1 of 2)	1 of 2		,	PTHR13935:SF46 - BASIC HELIX-LOOP-HELIX DOMAIN-CONTAINING PROTEIN (1 of 2)
VIT_00002790001	GSVIVT01002790001			EIF3D) (1 of 1)	EIF3D	EIF3D	,	K03251 - translation initiation factor 3 subunit D (EIF3D) (1 of 1)
VIT_00002793001	GSVIVT01002793001			1 of 5)	1 of 5		,	PTHR10315:SF20 - E3 UBIQUITIN-PROTEIN LIGASE SINA-RELATED (1 of 5)
VIT_00002796001	GSVIVT01002796001		ATLCBK1,LCBK1	1 of 4)	1 of 4		,ATLCBK1,LCBK1	2.7.1.91 - Sphinganine kinase / Dihydrosphingosine kinase (1 of 4)
VIT_00002801001	GSVIVT01002801001			1 of 3)	1 of 3		,	PTHR10551//PTHR10551:SF13 - FASCIN // SUBFAMILY NOT NAMED (1 of 3)
VIT_00002803001	GSVIVT01002803001			LRR_1) (1 of 240)	LRR_1	LRR_1	,	PF00560 - Leucine Rich Repeat (LRR_1) (1 of 240)
VIT_00002807001	GSVIVT01002807001			PGG) (1 of 124)	PGG	PGG	,	PF13962 - Domain of unknown function (PGG) (1 of 124)
VIT_00002809001	GSVIVT01002809001		PSBQ,PSBQ-2,PSII-Q	1 of 1)	1 of 1		,PSBQ,PSBQ-2,PSII-Q	PTHR33399:SF3 - OXYGEN-EVOLVING ENHANCER PROTEIN 3-1, CHLOROPLASTIC-RELATED (1 of 1)
VIT_00002813001	GSVIVT01002813001			LEA) FAMILY PROTEIN-RELATED (1 of 3)	LEA	LEA	,	PTHR23241:SF65 - LATE EMBRYOGENESIS ABUNDANT PROTEIN (LEA) FAMILY PROTEIN-RELATED (1 of 3)
VIT_00002816001	GSVIVT01002816001			1 of 2)	1 of 2		,	PTHR32254:SF4 - EXPRESSED PROTEIN (1 of 2)
VIT_00002818001	GSVIVT01002818001			1 of 3)	1 of 3		,	PTHR22957:SF211 - RAB GTPASE ACTIVATOR PROTEIN-RELATED (1 of 3)
VIT_00002819001	GSVIVT01002819001		ATRMA3,RMA3	1 of 1)	1 of 1		,ATRMA3,RMA3	PTHR12313//PTHR12313:SF6 - RNF5 // SUBFAMILY NOT NAMED (1 of 1)
VIT_00002823001	GSVIVT01002823001			1 of 5)	1 of 5		,	PTHR12663:SF0 - PDS5 (1 of 5)
VIT_00002824001	GSVIVT01002824001			PDS5) (1 of 5)	PDS5	PDS5	,	K11267 - sister chromatid cohesion protein PDS5 (PDS5) (1 of 5)
VIT_00002825001	GSVIVT01002825001		CGL,CGL1,GNTI	1 of 3)	1 of 3		,CGL,CGL1,GNTI	2.4.1.101 - Alpha-1,3-mannosyl-glycoprotein 2-beta-N-acetylglucosaminyltransferase / 1,2-N-acetylglucosaminyltransferase (1 of 3)
VIT_00002826001	GSVIVT01002826001	SNAPC3	SRD2	SNAPC3) (1 of 2)	SNAPC3	SNAPC3	SNAPC3,SRD2	K15210 - snRNA-activating protein complex subunit 3 (SNAPC3) (1 of 2)
VIT_00002833001	GSVIVT01002833001	BHLH18		1 of 9)	1 of 9		BHLH18,	PTHR23042:SF61 - TRANSCRIPTION FACTOR BHLH18-RELATED (1 of 9)
VIT_00002863001	GSVIVT01002863001			#VALUE!	#VALUE!		,
VIT_00002864001	GSVIVT01002864001			1 of 3)	1 of 3		,	PTHR27001:SF105 - PROTEIN KINASE FAMILY PROTEIN-RELATED (1 of 3)
VIT_00002865001	GSVIVT01002865001			#VALUE!	#VALUE!		,
VIT_00002870001	GSVIVT01002870001		RCI2B	1 of 1)	1 of 1		,RCI2B	PTHR21659:SF19 - HYDROPHOBIC PROTEIN RCI2B (1 of 1)
VIT_00002871001	GSVIVT01002871001			1 of 3)	1 of 3		,	PTHR23257//PTHR23257:SF492 - SERINE-THREONINE PROTEIN KINASE // SUBFAMILY NOT NAMED (1 of 3)
VIT_00002880001	GSVIVT01002880001			PPR) // PPR repeat family (PPR_2) // DYW family of nucleic acid deaminases (DYW_deaminase) (1 of 100)	PPR	PPR	,	PF01535//PF13041//PF14432 - PPR repeat (PPR) // PPR repeat family (PPR_2) // DYW family of nucleic acid deaminases (DYW_deaminase) (1 of 100)
VIT_00002881001	GSVIVT01002881001		OBE2	1 of 2)	1 of 2		,OBE2	PTHR21736:SF20 - PROTEIN OBERON 1-RELATED (1 of 2)
VIT_00002886001	GSVIVT01002886001			1 of 3)	1 of 3		,	PTHR23054:SF29 - EXPRESSED PROTEIN (1 of 3)
VIT_00002888001	GSVIVT01002888001			#VALUE!	#VALUE!		,
VIT_00002894001	GSVIVT01002894001			guanine(9)-N(1))-methyltransferase / tRNA m(1)G(9)-methyltransferase (1 of 1)	guanine(9	guanine(9	,	2.1.1.221 - tRNA (guanine(9)-N(1))-methyltransferase / tRNA m(1)G(9)-methyltransferase (1 of 1)
VIT_00002895001	GSVIVT01002895001		L1L,NF-YB6	1 of 3)	1 of 3		,L1L,NF-YB6	PTHR11064:SF20 - NUCLEAR TRANSCRIPTION FACTOR Y SUBUNIT B-6-RELATED (1 of 3)
VIT_00002897001	GSVIVT01002897001			1 of 2)	1 of 2		,	PTHR19876//PTHR19876:SF7 - COATOMER // SUBFAMILY NOT NAMED (1 of 2)
VIT_00002899001	GSVIVT01002899001		ATFKBP62,FKBP62,ROF1	FKBP4_5) (1 of 4)	FKBP4_5	FKBP4_5	,ATFKBP62,FKBP62,ROF1	K09571 - FK506-binding protein 4/5 (FKBP4_5) (1 of 4)
VIT_00002901001	GSVIVT01002901001		HSA32	2R)-phospho-3-sulfolactate synthase (ComA) (ComA) (1 of 3)	2R	2R	,HSA32	PF02679 - (2R)-phospho-3-sulfolactate synthase (ComA) (ComA) (1 of 3)
VIT_00002902001	GSVIVT01002902001			1 of 6)	1 of 6		,	PTHR19878:SF4 - TRANSDUCIN/WD40 DOMAIN-CONTAINING PROTEIN (1 of 6)
VIT_00002904001	GSVIVT01002904001		ALB-1V,ALB1,CHLD,PDE166,V157	1 of 4)	1 of 4		,ALB-1V,ALB1,CHLD,PDE166,V157	6.6.1.1 - Magnesium chelatase / Protoporphyrin IX Mg-chelatase (1 of 4)
VIT_00002907001	GSVIVT01002907001		CGL,CGL1,GNTI	MGAT1) (1 of 2)	MGAT1	MGAT1	,CGL,CGL1,GNTI	K00726 - alpha-1,3-mannosyl-glycoprotein beta-1,2-N-acetylglucosaminyltransferase (MGAT1) (1 of 2)
VIT_00002911001	GSVIVT01002911001		ATCSLE1,CSLE1	1 of 10)	1 of 10	0	,ATCSLE1,CSLE1	PTHR13301//PTHR13301:SF67 - X-BOX TRANSCRIPTION FACTOR-RELATED // SUBFAMILY NOT NAMED (1 of 10)
VIT_00002913001	GSVIVT01002913001			DUF241) (1 of 16)	DUF241	DUF241	,	PF03087 - Arabidopsis protein of unknown function (DUF241) (1 of 16)
VIT_00002931001	GSVIVT01002931001			TFIIH4, GTF2H4, TFB2) (1 of 1)	TFIIH4, GTF2H4, TFB2	TFIIH4, GTF2H4, TFB2	,	K03144 - transcription initiation factor TFIIH subunit 4 (TFIIH4, GTF2H4, TFB2) (1 of 1)
VIT_00002932001	GSVIVT01002932001			#VALUE!	#VALUE!		,
VIT_00002937001	GSVIVT01002937001			1 of 5)	1 of 5		,	PTHR14154:SF2 - MITOCHONDRIAL PYRUVATE CARRIER 2 (1 of 5)
VIT_00002939001	GSVIVT01002939001			1 of 8)	1 of 8		,	3.1.1.23 - Acylglycerol lipase / Monoacylglycerol lipase (1 of 8)
VIT_00002941001	GSVIVT01002941001			1 of 2)	1 of 2		,	PTHR23029:SF51 - PHOSPHOGLYCERATE MUTASE (1 of 2)
VIT_00002945001	GSVIVT01002945001			DUF2346) (DUF2346) (1 of 2)	DUF2346	DUF2346	,	PF09803 - Uncharacterized conserved protein (DUF2346) (DUF2346) (1 of 2)
VIT_00002947001	GSVIVT01002947001			1 of 2)	1 of 2		,	PTHR21477:SF12 - CF9 PROTEIN-RELATED (1 of 2)
VIT_00002948001	GSVIVT01002948001			#VALUE!	#VALUE!		,
VIT_00002949001	GSVIVT01002949001		ABCG11,ATWBC11,COF1,DSO,WBC11	1 of 8)	1 of 8		,ABCG11,ATWBC11,COF1,DSO,WBC11	PTHR19241//PTHR19241:SF229 - ATP-BINDING CASSETTE TRANSPORTER // SUBFAMILY NOT NAMED (1 of 8)
VIT_00002953001	GSVIVT01002953001			1 of 1)	1 of 1		,	PTHR12298//PTHR12298:SF22 - PCDC2 PROGRAMMED CELL DEATH PROTEIN 2 -RELATED // SUBFAMILY NOT NAMED (1 of 1)
VIT_00002954001	GSVIVT01002954001			1 of 1)	1 of 1		,	KOG3591 - Alpha crystallins (1 of 1)
VIT_00002955001	GSVIVT01002955001			Arm) (1 of 43)	Arm	Arm	,	PF00514 - Armadillo/beta-catenin-like repeat (Arm) (1 of 43)
VIT_00002959001	GSVIVT01002959001			#VALUE!	#VALUE!		,
VIT_00002960001	GSVIVT01002960001			#VALUE!	#VALUE!		,
VIT_00002961001	GSVIVT01002961001			1 of 6)	1 of 6		,	PTHR23257//PTHR23257:SF507 - SERINE-THREONINE PROTEIN KINASE // SUBFAMILY NOT NAMED (1 of 6)
VIT_00002962001	GSVIVT01002962001			1 of 2)	1 of 2		,	PTHR33059:SF4 - F28K19.24-RELATED (1 of 2)
VIT_00002965001	GSVIVT01002965001			#VALUE!	#VALUE!		,
VIT_00002966001	GSVIVT01002966001		ATGID1C,GID1C	1 of 2)	1 of 2		,ATGID1C,GID1C	PTHR23024:SF227 - GIBBERELLIN RECEPTOR GID1A-RELATED (1 of 2)
VIT_00002973001	GSVIVT01002973001		CBB1,DIM,DIM1,DWF1,EVE1	24)-sterol reductase / Lanosterol Delta(24)-reductase (1 of 4)	24	24	,CBB1,DIM,DIM1,DWF1,EVE1	1.3.1.72 - Delta(24)-sterol reductase / Lanosterol Delta(24)-reductase (1 of 4)
VIT_00002987001	GSVIVT01002987001			#VALUE!	#VALUE!		,
VIT_00003018001	GSVIVT01003018001		ATCHIP,CHIP	TPR_2) // TPR repeat (TPR_11) (1 of 1)	TPR_2	TPR_2	,ATCHIP,CHIP	PF07719//PF13414 - Tetratricopeptide repeat (TPR_2) // TPR repeat (TPR_11) (1 of 1)
VIT_00003027001	GSVIVT01003027001			#VALUE!	#VALUE!		,
VIT_00003028001	GSVIVT01003028001			#VALUE!	#VALUE!		,
VIT_00003036001	GSVIVT01003036001			1 of 7)	1 of 7		,	PTHR10799//PTHR10799:SF763 - SWI/SNF-RELATED MATRIX-ASSOCIATED ACTIN-DEPENDENT REGULATOR OF CHROMATIN SUBFAMILY-RELATED // SUBFAMILY NOT NAMED (1 of 7)
VIT_00003037001	GSVIVT01003037001			#VALUE!	#VALUE!		,
VIT_00003041001	GSVIVT01003041001			#VALUE!	#VALUE!		,
VIT_00003077001	GSVIVT01003077001			1 of 1)	1 of 1		,	3.1.4.57 - Phosphoribosyl 1,2-cyclic phosphate 1,2-diphosphodiesterase / Cyclic phosphate dihydrolase (1 of 1)
VIT_00003078001	GSVIVT01003078001			1 of 3)	1 of 3		,	PTHR10984//PTHR10984:SF35 - ENDOPLASMIC RETICULUM-GOLGI INTERMEDIATE COMPARTMENT PROTEIN // SUBFAMILY NOT NAMED (1 of 3)
VIT_00003080001	GSVIVT01003080001			1 of 2)	1 of 2		,	PTHR33334:SF5 - DENTIN SIALOPHOSPHOPROTEIN-LIKE PROTEIN (1 of 2)
VIT_00003081001	GSVIVT01003081001			1 of 2)	1 of 2		,	PTHR33334:SF5 - DENTIN SIALOPHOSPHOPROTEIN-LIKE PROTEIN (1 of 2)
VIT_00003083001	GSVIVT01003083001			#VALUE!	#VALUE!		,
VIT_00003084001	GSVIVT01003084001		ATDGK6,DGK6	ATP) / Diglyceride kinase (1 of 22)	ATP	ATP	,ATDGK6,DGK6	2.7.1.107 - Diacylglycerol kinase (ATP) / Diglyceride kinase (1 of 22)
VIT_00003085001	GSVIVT01003085001		ATDGK6,DGK6	ATP) / Diglyceride kinase (1 of 22)	ATP	ATP	,ATDGK6,DGK6	2.7.1.107 - Diacylglycerol kinase (ATP) / Diglyceride kinase (1 of 22)
VIT_00003086001	GSVIVT01003086001		ATDGK6,DGK6	ATP) / Diglyceride kinase (1 of 22)	ATP	ATP	,ATDGK6,DGK6	2.7.1.107 - Diacylglycerol kinase (ATP) / Diglyceride kinase (1 of 22)
VIT_00003087001	GSVIVT01003087001			#VALUE!	#VALUE!		,
VIT_00003089001	GSVIVT01003089001		ATDGK5,DGK5	ATP) (dgkA, DGK) (1 of 9)	ATP	ATP	,ATDGK5,DGK5	K00901 - diacylglycerol kinase (ATP) (dgkA, DGK) (1 of 9)
VIT_00003093001	GSVIVT01003093001			LRRNT_2) (1 of 215)	LRRNT_2	LRRNT_2	,	PF08263 - Leucine rich repeat N-terminal domain (LRRNT_2) (1 of 215)
VIT_00003094001	GSVIVT01003094001	F22C12.10		1 of 3)	1 of 3		F22C12.10,	PTHR31827:SF14 - F22C12.10 (1 of 3)
VIT_00003096001	GSVIVT01003096001		ATDGK5,DGK5	ATP) (dgkA, DGK) (1 of 9)	ATP	ATP	,ATDGK5,DGK5	K00901 - diacylglycerol kinase (ATP) (dgkA, DGK) (1 of 9)
VIT_00003098001	GSVIVT01003098001			#VALUE!	#VALUE!		,
[truncated: 24,697 more rows]
